# Supplementary material for: Methylation in MAD1L1 is associated with the severity of suicide attempt and phenotypes of depression
Source: Clin Epigenetics. 2023 Jan 4;15:1. doi: 10.1186/s13148-022-01394-5 (PMC9811786; doi:10.1186/s13148-022-01394-5)
Supplement: Supplementary file 11 — Additional file 11: Table S3. Results for SNP–CpG association analysis based on R limma models. Tables for screening and recall are provided separately. Limma models were run independently for every SNP site for all available CpG sites; only statistically significant results are shown. Adjusted p values were calculated using the false discovery rate method for every SNP separately. Adjusted p values were further adjusted by the number of SNP sites tested. Additionally, moderated t values from limma were adjusted for genomic inflation and bias with the R package bacon. Similar statistics as for limma t values were calculated for bacon-adjusted t values. Cumulated positions for CpGs were calculated based on the data from (https://www.ncbi.nlm.nih.gov/grc/human/data?asm=GRCh37). Associated genes and coordinates for CpGs were obtained from Illumina annotation files for a corresponding array. Column names state the following: Gene, a gene associated with an SNP; SNP, investigated SNP; SNP coords, coordinates of SNP; CpG; associated CpG site; CpG chrom., a chromosome of a CpG; CpG pos., coordinates of a CpG (for the current chromosome); CpG cumul. Pos., the cumulative position of a CpG; CpG gene, a gene associated with a CpG; logFC, estimate of the log2-fold-change corresponding to the effect; AveExpr, average log2 value for the probe over all arrays and channels; t, moderated t-statistic; P.Value, raw p value; adj.P.Value, FDR-adjusted p value with no correction for the number of SNPs and inflation/bias; B, log-odds that the site is differentially methylated; adj.P.Val.SNP, limma FDR-adjusted p value corrected for the number of SNPs; Inflation.Bacon, inflation factor calculated in bacon; Bias.Bacon, bias of estimations; T.Bacon, corrected moderated T statistics; P.val.Bacon, p value after correction for inflation and bias; Adj.P.Val.Bacon, FDR-adjusted p value after correction for inflation and bias; adj.P.Val.SNP.Bacon, FDR-adjusted p value corrected for the number of S [file 13148_2022_1394_MOESM11_ESM.xlsx]

## Sheet: Sheet1
Screening
Gene	SNP	SNP coords	CpG	CpG chrom.	CpG pos.	CpG cumul. Pos.	CpG gene	logFC	AveExpr	t	P.Value	adj.P.Val	B	adj.P.Val.SNP	Inflation.Bacon	Bias.Bacon	T.Bacon	P.val.Bacon	Adj.P.Val.Bacon	adj.P.Val.SNP.Bacon
MAD1L1	rs56072378	chr7:2104363-2104364	cg19624444	chr7	2048497	1235705524	MAD1L1;MAD1L1;MAD1L1	-1.08717	3.90194	-9.74679	7.93091e-19	3.01974e-13	21.8464	0.935119	-0.0786261	-10.339	1.32976e-20	5.06313e-15	1.81185e-12	3.03788e-14
MAD1L1	rs56072378	chr7:2104363-2104364	cg24189917	chr7	1970923	1235627950	MAD1L1;MAD1L1;MAD1L1	-0.404178	3.31509	-6.87323	6.67134e-11	1.27008e-05	9.84864	0.935119	-0.0786261	-7.26603	6.71131e-12	1.27769e-06	7.62046e-05	7.66612e-06
MAD1L1	rs56072378	chr7:2104363-2104364	cg18302629	chr7	1921576	1235578603	MAD1L1;MAD1L1;MAD1L1	-0.449261	1.66484	-6.69207	1.87499e-10	2.37972e-05	9.1537	0.935119	-0.0786261	-7.0723	2.10281e-11	2.66886e-06	0.000142783	1.60132e-05
MAD1L1	rs56072378	chr7:2104363-2104364	cg17179570	chr7	1936390	1235593417	MAD1L1;MAD1L1;MAD1L1	-0.434478	4.24708	-5.82882	2.02072e-08	0.00192351	5.99153	0.935119	-0.0786261	-6.14915	3.7375e-09	0.000355769	0.011541	0.00213461
MAD1L1	rs56072378	chr7:2104363-2104364	cg02825527	chr7	2087843	1235744870	MAD1L1;MAD1L1;MAD1L1	-0.272298	3.44654	-5.67898	4.35748e-08	0.00331827	5.47046	0.935119	-0.0786261	-5.98892	8.75907e-09	0.000555845	0.0199096	0.00333507
MAD1L1	rs56072378	chr7:2104363-2104364	cg10840412	chr1	235813424	235813424	GNG4;GNG4;GNG4	0.625659	-2.58104	5.60403	6.36686e-08	0.00404037	5.21318	0.935119	-0.0786261	6.07693	5.49647e-09	0.000418563	0.0242422	0.00251138
MAD1L1	rs56072378	chr7:2104363-2104364	cg08176258	chr7	1938450	1235595477	MAD1L1;MAD1L1;MAD1L1	-0.305013	1.32099	-5.48629	1.14707e-07	0.00623934	4.81364	0.935119	-0.0786261	-5.78286	2.5615e-08	0.0013933	0.037436	0.00835978
MAD1L1	rs11514731	chr7:2051502-2051503	cg19624444	chr7	2048497	1235705524	MAD1L1;MAD1L1;MAD1L1	-1.2869	3.90194	-12.2322	1.80484e-26	6.87203e-21	32.3314	0.91577	-0.0749302	-13.2754	8.82961e-30	3.36193e-24	4.12322e-20	2.01716e-23
MAD1L1	rs11514731	chr7:2051502-2051503	cg10840412	chr1	235813424	235813424	GNG4;GNG4;GNG4	1.02934	-2.58104	10.2821	1.97568e-20	3.76127e-15	23.8379	0.91577	-0.0749302	11.3097	1.39694e-23	2.65946e-18	2.25676e-14	1.59568e-17
MAD1L1	rs11514731	chr7:2051502-2051503	cg24189917	chr7	1970923	1235627950	MAD1L1;MAD1L1;MAD1L1	-0.524759	3.31509	-9.37554	9.83726e-18	1.24853e-12	19.9189	0.91577	-0.0749302	-10.1561	4.74272e-20	6.01939e-15	7.49119e-12	3.61164e-14
MAD1L1	rs11514731	chr7:2051502-2051503	cg22232500	chr2	134024266	383274887	NCKAP5;NCKAP5	0.562468	-1.75957	9.04442	8.99056e-17	8.55803e-12	18.5049	0.91577	-0.0749302	9.95812	1.86149e-19	1.77194e-14	5.13482e-11	1.06316e-13
MAD1L1	rs11514731	chr7:2051502-2051503	cg10628276	chr19	52430632	2711874954	ZNF613;ZNF613	0.648071	-3.93938	8.68481	9.56055e-16	7.28047e-11	16.9841	0.91577	-0.0749302	9.56543	2.72636e-18	2.07616e-13	4.36828e-10	1.24569e-12
MAD1L1	rs11514731	chr7:2051502-2051503	cg02825527	chr7	2087843	1235744870	MAD1L1;MAD1L1;MAD1L1	-0.371729	3.44654	-8.06608	5.02325e-14	3.18772e-09	14.4135	0.91577	-0.0749302	-8.72615	7.30156e-16	4.63352e-11	1.91263e-08	2.78011e-10
MAD1L1	rs11514731	chr7:2051502-2051503	cg25206134	chr2	45395956	294646577		0.813951	-3.09684	7.55645	1.17246e-12	6.37743e-08	12.3507	0.91577	-0.0749302	8.33329	9.2364e-15	5.02402e-10	3.82646e-07	3.01441e-09
MAD1L1	rs11514731	chr7:2051502-2051503	cg17545141	chr7	1983984	1235641011	MAD1L1;MAD1L1;MAD1L1	0.560596	0.931901	5.97811	9.27194e-09	0.000433739	6.39482	0.91577	-0.0749302	6.60978	2.98142e-10	1.41804e-05	0.00260243	8.50825e-05
MAD1L1	rs11514731	chr7:2051502-2051503	cg03471106	chr6	30294972	1092836932	HCG18;TRIM39;HCG18;TRIM39	0.498671	-3.29577	5.95899	1.02524e-08	0.000433739	6.3276	0.91577	-0.0749302	6.5889	3.35185e-10	1.41804e-05	0.00260243	8.50825e-05
MAD1L1	rs11514731	chr7:2051502-2051503	cg18949409	chr2	197036502	446287123	STK17B	0.46288	-4.13179	5.49554	1.09558e-07	0.00417147	4.74101	0.91577	-0.0749302	6.08282	5.32686e-09	0.000202824	0.0250288	0.00121694
MAD1L1	rs11514731	chr7:2051502-2051503	cg11693508	chr17	37793320	2537965184	STARD3;STARD3;STARD3	0.568265	-2.49069	5.4554	1.3367e-07	0.00460483	4.60762	0.91577	-0.0749302	6.03899	6.72294e-09	0.000232709	0.027629	0.00139625
MAD1L1	rs11514731	chr7:2051502-2051503	cg02743256	chr7	2109353	1235766380	MAD1L1;MAD1L1;MAD1L1	-0.259903	5.34579	-5.43875	1.45127e-07	0.00460483	4.55247	0.91577	-0.0749302	-5.85716	1.74464e-08	0.000553569	0.027629	0.00332141
MAD1L1	rs11772627	chr7:2109820-2109821	cg19624444	chr7	2048497	1235705524	MAD1L1;MAD1L1;MAD1L1	-1.2511	3.90194	-11.6937	8.87748e-25	3.38015e-19	30.0106	0.918224	-0.0711029	-12.6577	8.13584e-28	3.09777e-22	2.02809e-18	1.85866e-21
MAD1L1	rs11772627	chr7:2109820-2109821	cg10840412	chr1	235813424	235813424	GNG4;GNG4;GNG4	1.00703	-2.58104	9.97184	1.6937e-19	3.22443e-14	22.5041	0.918224	-0.0711029	10.9374	1.97848e-22	3.7666e-17	1.93466e-13	2.25996e-16
MAD1L1	rs11772627	chr7:2109820-2109821	cg24189917	chr7	1970923	1235627950	MAD1L1;MAD1L1;MAD1L1	-0.521937	3.31509	-9.31995	1.42952e-17	1.81433e-12	19.6927	0.918224	-0.0711029	-10.0725	8.45418e-20	1.07299e-14	1.0886e-11	6.43796e-14
MAD1L1	rs11772627	chr7:2109820-2109821	cg22232500	chr2	134024266	383274887	NCKAP5;NCKAP5	0.5508	-1.75957	8.8024	4.43383e-16	4.22052e-11	17.4903	0.918224	-0.0711029	9.66377	1.39726e-18	1.33004e-13	2.53231e-10	7.98025e-13
MAD1L1	rs11772627	chr7:2109820-2109821	cg10628276	chr19	52430632	2711874954	ZNF613;ZNF613	0.622663	-3.93938	8.24677	1.60296e-14	1.22067e-09	15.167	0.918224	-0.0711029	9.05866	8.18049e-17	6.22954e-12	7.32402e-09	3.73772e-11
MAD1L1	rs11772627	chr7:2109820-2109821	cg02825527	chr7	2087843	1235744870	MAD1L1;MAD1L1;MAD1L1	-0.360453	3.44654	-7.76326	3.30837e-13	2.09947e-08	13.1896	0.918224	-0.0711029	-8.37721	6.97399e-15	4.42565e-10	1.25968e-07	2.65539e-09
MAD1L1	rs11772627	chr7:2109820-2109821	cg25206134	chr2	45395956	294646577		0.80347	-3.09684	7.44483	2.30282e-12	1.25259e-07	11.9143	0.918224	-0.0711029	8.1853	2.36756e-14	1.2878e-09	7.51553e-07	7.72681e-09
MAD1L1	rs11772627	chr7:2109820-2109821	cg03471106	chr6	30294972	1092836932	HCG18;TRIM39;HCG18;TRIM39	0.489435	-3.29577	5.83884	1.9185e-08	0.000913099	5.91301	0.918224	-0.0711029	6.43628	7.83384e-10	3.72848e-05	0.00547859	0.000223709
MAD1L1	rs11772627	chr7:2109820-2109821	cg11693508	chr17	37793320	2537965184	STARD3;STARD3;STARD3	0.590003	-2.49069	5.70248	3.86614e-08	0.00163562	5.44355	0.918224	-0.0711029	6.28777	1.76786e-09	7.47916e-05	0.0098137	0.00044875
MAD1L1	rs11772627	chr7:2109820-2109821	cg02743256	chr7	2109353	1235766380	MAD1L1;MAD1L1;MAD1L1	-0.26566	5.34579	-5.58381	7.04865e-08	0.00268382	5.04092	0.918224	-0.0711029	-6.00366	8.10393e-09	0.000280511	0.0161029	0.00168306
MAD1L1	rs11772627	chr7:2109820-2109821	cg18949409	chr2	197036502	446287123	STK17B	0.460151	-4.13179	5.46586	1.26928e-07	0.00439352	4.64639	0.918224	-0.0711029	6.03008	7.04775e-09	0.000268347	0.0263611	0.00161008
MAD1L1	rs11772627	chr7:2109820-2109821	cg17545141	chr7	1983984	1235641011	MAD1L1;MAD1L1;MAD1L1	0.513995	0.931901	5.41723	1.61351e-07	0.00511961	4.4854	0.918224	-0.0711029	5.97712	9.32022e-09	0.000295727	0.0307177	0.00177436
MAD1L1	rs61409925	chr7:1971225-1971226	cg24189917	chr7	1970923	1235627950	MAD1L1;MAD1L1;MAD1L1	-0.565213	3.31509	-10.4954	4.45658e-21	1.69687e-15	24.8206	0.891302	-0.0490117	-11.7204	7.325e-25	2.78904e-19	1.01812e-14	1.67342e-18
MAD1L1	rs61409925	chr7:1971225-1971226	cg22232500	chr2	134024266	383274887	NCKAP5;NCKAP5	0.605563	-1.75957	10.0925	7.36325e-20	1.4018e-14	23.0645	0.891302	-0.0490117	11.3783	8.5477e-24	1.62729e-18	8.41081e-14	9.76377e-18
MAD1L1	rs61409925	chr7:1971225-1971226	cg10840412	chr1	235813424	235813424	GNG4;GNG4;GNG4	1.00333	-2.58104	9.9474	2.00413e-19	2.54362e-14	22.4338	0.891302	-0.0490117	11.2155	2.73673e-23	3.47342e-18	1.52617e-13	2.08405e-17
MAD1L1	rs61409925	chr7:1971225-1971226	cg10628276	chr19	52430632	2711874954	ZNF613;ZNF613	0.69833	-3.93938	9.67786	1.2694e-18	1.20833e-13	21.266	0.891302	-0.0490117	10.9131	2.34943e-22	2.2364e-17	7.24996e-13	1.34184e-16
MAD1L1	rs61409925	chr7:1971225-1971226	cg11693508	chr17	37793320	2537965184	STARD3;STARD3;STARD3	0.789097	-2.49069	8.14738	3.00938e-14	2.29168e-09	14.7812	0.891302	-0.0490117	9.19597	3.27923e-17	2.49717e-12	1.37501e-08	1.4983e-11
MAD1L1	rs61409925	chr7:1971225-1971226	cg25206134	chr2	45395956	294646577		0.840981	-3.09684	7.91039	1.33014e-13	8.44095e-09	13.8094	0.891302	-0.0490117	8.93008	1.9152e-16	1.21537e-11	5.06457e-08	7.29223e-11
MAD1L1	rs61409925	chr7:1971225-1971226	cg03471106	chr6	30294972	1092836932	HCG18;TRIM39;HCG18;TRIM39	0.61337	-3.29577	7.69167	5.13716e-13	2.79429e-08	12.9226	0.891302	-0.0490117	8.68469	9.56806e-16	5.20442e-11	1.67657e-07	3.12265e-10
MAD1L1	rs61409925	chr7:1971225-1971226	cg19624444	chr7	2048497	1235705524	MAD1L1;MAD1L1;MAD1L1	-0.802222	3.90194	-6.41203	8.95494e-10	4.26206e-05	7.97613	0.891302	-0.0490117	-7.13901	1.42195e-11	6.76769e-07	0.000255724	4.06062e-06
MAD1L1	rs61409925	chr7:1971225-1971226	cg17545141	chr7	1983984	1235641011	MAD1L1;MAD1L1;MAD1L1	0.545179	0.931901	5.80888	2.24002e-08	0.000947669	5.82144	0.891302	-0.0490117	6.57228	3.67862e-10	1.55628e-05	0.00568602	9.3377e-05
MAD1L1	rs61409925	chr7:1971225-1971226	cg18949409	chr2	197036502	446287123	STK17B	0.475049	-4.13179	5.68179	4.29556e-08	0.00163556	5.3846	0.891302	-0.0490117	6.4297	8.12361e-10	3.09311e-05	0.00981336	0.000185587
MAD1L1	rs3823624	chr7:2110345-2110346	cg19624444	chr7	2048497	1235705524	MAD1L1;MAD1L1;MAD1L1	-1.2511	3.90194	-11.6937	8.87748e-25	3.38015e-19	30.0106	0.918212	-0.0710915	-12.6579	8.12557e-28	3.09386e-22	2.02809e-18	1.85632e-21
MAD1L1	rs3823624	chr7:2110345-2110346	cg10840412	chr1	235813424	235813424	GNG4;GNG4;GNG4	1.00703	-2.58104	9.97184	1.6937e-19	3.22443e-14	22.5041	0.918212	-0.0710915	10.9375	1.97671e-22	3.76322e-17	1.93466e-13	2.25793e-16
MAD1L1	rs3823624	chr7:2110345-2110346	cg24189917	chr7	1970923	1235627950	MAD1L1;MAD1L1;MAD1L1	-0.521937	3.31509	-9.31995	1.42952e-17	1.81433e-12	19.6927	0.918212	-0.0710915	-10.0727	8.44599e-20	1.07195e-14	1.0886e-11	6.43172e-14
MAD1L1	rs3823624	chr7:2110345-2110346	cg22232500	chr2	134024266	383274887	NCKAP5;NCKAP5	0.5508	-1.75957	8.8024	4.43383e-16	4.22052e-11	17.4903	0.918212	-0.0710915	9.66388	1.39621e-18	1.32904e-13	2.53231e-10	7.97426e-13
MAD1L1	rs3823624	chr7:2110345-2110346	cg10628276	chr19	52430632	2711874954	ZNF613;ZNF613	0.622663	-3.93938	8.24677	1.60296e-14	1.22067e-09	15.167	0.918212	-0.0710915	9.05876	8.17491e-17	6.22529e-12	7.32402e-09	3.73518e-11
MAD1L1	rs3823624	chr7:2110345-2110346	cg02825527	chr7	2087843	1235744870	MAD1L1;MAD1L1;MAD1L1	-0.360453	3.44654	-7.76326	3.30837e-13	2.09947e-08	13.1896	0.918212	-0.0710915	-8.37733	6.9687e-15	4.42229e-10	1.25968e-07	2.65337e-09
MAD1L1	rs3823624	chr7:2110345-2110346	cg25206134	chr2	45395956	294646577		0.80347	-3.09684	7.44483	2.30282e-12	1.25259e-07	11.9143	0.918212	-0.0710915	8.18539	2.36618e-14	1.28705e-09	7.51553e-07	7.72233e-09
MAD1L1	rs3823624	chr7:2110345-2110346	cg03471106	chr6	30294972	1092836932	HCG18;TRIM39;HCG18;TRIM39	0.489435	-3.29577	5.83884	1.9185e-08	0.000913099	5.91301	0.918212	-0.0710915	6.43635	7.83084e-10	3.72705e-05	0.00547859	0.000223623
MAD1L1	rs3823624	chr7:2110345-2110346	cg11693508	chr17	37793320	2537965184	STARD3;STARD3;STARD3	0.590003	-2.49069	5.70248	3.86614e-08	0.00163562	5.44355	0.918212	-0.0710915	6.28784	1.76721e-09	7.47641e-05	0.0098137	0.000448585
MAD1L1	rs3823624	chr7:2110345-2110346	cg02743256	chr7	2109353	1235766380	MAD1L1;MAD1L1;MAD1L1	-0.26566	5.34579	-5.58381	7.04865e-08	0.00268382	5.04092	0.918212	-0.0710915	-6.00375	8.10014e-09	0.00028038	0.0161029	0.00168228
MAD1L1	rs3823624	chr7:2110345-2110346	cg18949409	chr2	197036502	446287123	STK17B	0.460151	-4.13179	5.46586	1.26928e-07	0.00439352	4.64639	0.918212	-0.0710915	6.03015	7.04535e-09	0.000268256	0.0263611	0.00160954
MAD1L1	rs3823624	chr7:2110345-2110346	cg17545141	chr7	1983984	1235641011	MAD1L1;MAD1L1;MAD1L1	0.513995	0.931901	5.41723	1.61351e-07	0.00511961	4.4854	0.918212	-0.0710915	5.97719	9.3171e-09	0.000295629	0.0307177	0.00177377
MAD1L1	rs2056477	chr7:2079743-2079744	cg19624444	chr7	2048497	1235705524	MAD1L1;MAD1L1;MAD1L1	-1.01205	3.90194	-8.90532	2.25458e-16	8.58446e-11	18.2933	0.974973	-0.0525998	-9.07997	7.10054e-17	2.70357e-11	5.15068e-10	1.62214e-10
MAD1L1	rs2056477	chr7:2079743-2079744	cg18302629	chr7	1921576	1235578603	MAD1L1;MAD1L1;MAD1L1	-0.481676	1.66484	-7.35554	3.93598e-12	7.49324e-07	11.8138	0.974973	-0.0525998	-7.4904	1.74926e-12	3.33021e-07	4.49594e-06	1.99813e-06
MAD1L1	rs2056477	chr7:2079743-2079744	cg17179570	chr7	1936390	1235593417	MAD1L1;MAD1L1;MAD1L1	-0.464227	4.24708	-6.35316	1.23725e-09	0.00015703	7.93259	0.974973	-0.0525998	-6.4623	6.78427e-10	8.61051e-05	0.000942179	0.00051663
MAD1L1	rs2056477	chr7:2079743-2079744	cg08176258	chr7	1938450	1235595477	MAD1L1;MAD1L1;MAD1L1	-0.33158	1.32099	-6.093	5.04565e-09	0.000480291	6.97804	0.974973	-0.0525998	-6.19546	2.91397e-09	0.000277378	0.00288174	0.00166427
MAD1L1	rs2056477	chr7:2079743-2079744	cg24189917	chr7	1970923	1235627950	MAD1L1;MAD1L1;MAD1L1	-0.353916	3.31509	-5.91987	1.25848e-08	0.000958346	6.35642	0.974973	-0.0525998	-6.01788	7.51762e-09	0.000572476	0.00575007	0.00343485
MAD1L1	rs2056477	chr7:2079743-2079744	cg27211408	chr7	2060130	1235717157	MAD1L1;MAD1L1;MAD1L1	-0.3742	1.9189	-5.62985	5.58934e-08	0.00354696	5.34102	0.974973	-0.0525998	-5.72042	3.52803e-08	0.00223886	0.0212818	0.0134332
MAD1L1	rs2056477	chr7:2079743-2079744	cg01436487	chr7	1890148	1235547175	MAD1L1;MAD1L1;MAD1L1	-0.233033	0.727946	-5.49251	1.11216e-07	0.00566357	4.872	0.974973	-0.0525998	-5.57955	7.20079e-08	0.00342718	0.0339814	0.0205631
MAD1L1	rs2056477	chr7:2079743-2079744	cg10840412	chr1	235813424	235813424	GNG4;GNG4;GNG4	0.608977	-2.58104	5.47889	1.18996e-07	0.00566357	4.8259	0.974973	-0.0525998	5.67348	4.4809e-08	0.00243733	0.0339814	0.014624
Recall
Gene	Current SNP	SNP coords	CpG	CpG chrom.	CpG pos.	CpG cumul. Pos.	CpG gene	logFC	AveExpr	t	P.Value	adj.P.Val	B	adj.P.Val.SNP	Inflation.Bacon	Bias.Bacon	T.Bacon	P.val.Bacon	Adj.P.Val.Bacon	adj.P.Val.SNP.Bacon
MAD1L1	rs56072378	chr7:2104363-2104364	cg19624444	chr7	2048497	1235705524	MAD1L1;MAD1L1;MAD1L1	-0.7416	3.35464	-7.76313	1.10579e-12	7.50642e-07	16.9931	1.00579	-0.0906617	-7.62828	2.36482e-12	1.60531e-06	4.50385e-06	9.63187e-06
MAD1L1	rs56072378	chr7:2104363-2104364	cg18302629	chr7	1921576	1235578603	MAD1L1;MAD1L1;MAD1L1	-0.317981	1.6268	-6.72399	3.30958e-10	0.000112332	12.047	1.00579	-0.0906617	-6.59513	6.52923e-10	0.000221612	0.000673991	0.00132967
MAD1L1	rs56072378	chr7:2104363-2104364	cg03471106	chr6	30294972	1092836932	HCG18;TRIM39;HCG18;TRIM39	0.472924	-2.52772	6.12579	7.30869e-09	0.00165378	9.35641	1.00579	-0.0906617	6.18065	5.53873e-09	0.00125328	0.0099227	0.0075197
MAD1L1	rs56072378	chr7:2104363-2104364	cg01436487	chr7	1890148	1235547175	MAD1L1;MAD1L1;MAD1L1	-0.21531	1.2314	-5.96829	1.60781e-08	0.00272857	8.6709	1.00579	-0.0906617	-5.84377	2.97361e-08	0.00401059	0.0163714	0.0240636
MAD1L1	rs56072378	chr7:2104363-2104364	cg11693508	chr17	37793320	2537965184	STARD3;STARD3;STARD3	0.355573	-1.36665	5.77376	4.18782e-08	0.00529615	7.83869	1.00579	-0.0906617	5.83065	3.17129e-08	0.00401059	0.0317769	0.0240636
MAD1L1	rs56072378	chr7:2104363-2104364	cg03667593	chr16	67207929	2477025040	NOL3;NOL3	0.123871	-5.44302	5.75089	4.68113e-08	0.00529615	7.7419	1.00579	-0.0906617	5.80791	3.54486e-08	0.00401059	0.0317769	0.0240636
MAD1L1	rs56072378	chr7:2104363-2104364	cg21852842	chr7	1896827	1235553854	MAD1L1;MAD1L1;MAD1L1	-0.323567	2.57617	-5.70917	5.73121e-08	0.00555787	7.56601	1.00579	-0.0906617	-5.58615	1.03568e-07	0.0100435	0.0333472	0.0602612
MAD1L1	rs56072378	chr7:2104363-2104364	cg17179570	chr7	1936390	1235593417	MAD1L1;MAD1L1;MAD1L1	-0.257968	4.00459	-5.60381	9.51782e-08	0.00807622	7.12525	1.00579	-0.0906617	-5.4814	1.70356e-07	0.0128492	0.0484573	0.0770953
MAD1L1	rs11514731	chr7:2051502-2051503	cg19624444	chr7	2048497	1235705524	MAD1L1;MAD1L1;MAD1L1	-0.874813	3.35464	-9.83288	5.50214e-18	3.73501e-12	27.4321	0.990311	0.000982028	-9.93007	3.04401e-18	2.06636e-12	2.24101e-11	1.23982e-11
MAD1L1	rs11514731	chr7:2051502-2051503	cg10840412	chr1	235813424	235813424	GNG4;GNG4;GNG4	0.551104	-2.56642	8.06143	2.01946e-13	6.85434e-08	18.4281	0.990311	0.000982028	8.13931	1.29038e-13	4.37974e-08	4.11261e-07	2.62785e-07
MAD1L1	rs11514731	chr7:2051502-2051503	cg22232500	chr2	134024266	383274887	NCKAP5;NCKAP5	0.510832	-2.24334	7.78862	9.57119e-13	2.16573e-07	17.0852	0.990311	0.000982028	7.86383	6.2458e-13	1.41328e-07	1.29944e-06	8.47966e-07
MAD1L1	rs11514731	chr7:2051502-2051503	cg09148672	chr14	51298001	2251234180	NIN;NIN;NIN;NIN	0.405176	-2.6718	6.31445	2.80016e-09	0.000475208	10.1712	0.990311	0.000982028	6.37524	2.0487e-09	0.000347679	0.00285125	0.00208608
MAD1L1	rs11514731	chr7:2051502-2051503	cg02656801	chr7	993932	1234650959	ADAP1	0.314629	-4.46455	5.73012	5.17782e-08	0.00702971	7.63941	0.990311	0.000982028	5.78519	3.96078e-08	0.00537738	0.0421783	0.0322643
MAD1L1	rs11772627	chr7:2109820-2109821	cg19624444	chr7	2048497	1235705524	MAD1L1;MAD1L1;MAD1L1	-0.871365	3.35464	-9.74285	9.5103e-18	6.45587e-12	26.955	0.995595	0.00692741	-9.79292	7.01569e-18	4.76245e-12	3.87352e-11	2.85747e-11
MAD1L1	rs11772627	chr7:2109820-2109821	cg10840412	chr1	235813424	235813424	GNG4;GNG4;GNG4	0.541686	-2.56642	7.8484	6.81803e-13	2.31414e-07	17.371	0.995595	0.00692741	7.87617	5.82216e-13	1.97613e-07	1.38848e-06	1.18568e-06
MAD1L1	rs11772627	chr7:2109820-2109821	cg22232500	chr2	134024266	383274887	NCKAP5;NCKAP5	0.501553	-2.24334	7.57531	3.1826e-12	7.20146e-07	16.0403	0.995595	0.00692741	7.60187	2.74241e-12	6.20542e-07	4.32088e-06	3.72325e-06
MAD1L1	rs11772627	chr7:2109820-2109821	cg09148672	chr14	51298001	2251234180	NIN;NIN;NIN;NIN	0.400485	-2.6718	6.20942	4.78632e-09	0.000812274	9.7019	0.995595	0.00692741	6.22993	4.31212e-09	0.000731797	0.00487364	0.00439078
MAD1L1	rs11772627	chr7:2109820-2109821	cg02825527	chr7	2087843	1235744870	MAD1L1;MAD1L1;MAD1L1	-0.173518	3.88513	-5.80858	3.5331e-08	0.00479674	7.9677	0.995595	0.00692741	-5.84124	3.0107e-08	0.00408751	0.0287804	0.024525
MAD1L1	rs61409925	chr7:1971225-1971226	cg22232500	chr2	134024266	383274887	NCKAP5;NCKAP5	0.586464	-2.24334	9.52135	3.63874e-17	2.47008e-11	25.8053	0.995904	0.0184614	9.54198	3.21239e-17	2.18066e-11	1.48205e-10	1.3084e-10
MAD1L1	rs61409925	chr7:1971225-1971226	cg10840412	chr1	235813424	235813424	GNG4;GNG4;GNG4	0.53052	-2.56642	7.61168	2.5957e-12	8.81017e-07	16.2121	0.995904	0.0184614	7.62445	2.41616e-12	8.20081e-07	5.2861e-06	4.92048e-06
MAD1L1	rs61409925	chr7:1971225-1971226	cg09148672	chr14	51298001	2251234180	NIN;NIN;NIN;NIN	0.433155	-2.6718	6.85381	1.65812e-10	3.04363e-05	12.6149	0.995904	0.0184614	6.86346	1.57466e-10	2.89152e-05	0.000182618	0.000173491
MAD1L1	rs61409925	chr7:1971225-1971226	cg02656801	chr7	993932	1234650959	ADAP1	0.36323	-4.46455	6.83913	1.79346e-10	3.04363e-05	12.5469	0.995904	0.0184614	6.84872	1.70383e-10	2.89152e-05	0.000182618	0.000173491
MAD1L1	rs61409925	chr7:1971225-1971226	cg19624444	chr7	2048497	1235705524	MAD1L1;MAD1L1;MAD1L1	-0.674624	3.35464	-6.73992	3.04157e-10	4.12941e-05	12.0892	0.995904	0.0184614	-6.78618	2.37871e-10	3.22948e-05	0.000247764	0.000193769
MAD1L1	rs61409925	chr7:1971225-1971226	cg18949409	chr2	197036502	446287123	STK17B	0.339475	-4.98031	6.32121	2.70492e-09	0.00030603	10.1943	0.995904	0.0184614	6.32867	2.60331e-09	0.000294534	0.00183618	0.0017672
MAD1L1	rs61409925	chr7:1971225-1971226	cg24189917	chr7	1970923	1235627950	MAD1L1;MAD1L1;MAD1L1	-0.215743	2.95976	-6.09777	8.41617e-09	0.000816163	9.20976	0.995904	0.0184614	-6.14139	6.75549e-09	0.000655117	0.00489698	0.0039307
MAD1L1	rs61409925	chr7:1971225-1971226	cg03471106	chr6	30294972	1092836932	HCG18;TRIM39;HCG18;TRIM39	0.459682	-2.52772	5.83791	3.0604e-08	0.00259686	8.09009	0.995904	0.0184614	5.84338	2.97931e-08	0.00252805	0.0155812	0.0151683
MAD1L1	rs61409925	chr7:1971225-1971226	cg10628276	chr19	52430632	2711874954	ZNF613;ZNF613	0.186573	-4.8168	5.81341	3.45068e-08	0.00260269	7.98601	0.995904	0.0184614	5.81878	3.36113e-08	0.00253514	0.0156162	0.0152109
MAD1L1	rs61409925	chr7:1971225-1971226	cg11693508	chr17	37793320	2537965184	STARD3;STARD3;STARD3	0.353107	-1.36665	5.652	7.55266e-08	0.00512697	7.30687	0.995904	0.0184614	5.6567	7.38341e-08	0.00501207	0.0307618	0.0300724
MAD1L1	rs61409925	chr7:1971225-1971226	cg01265383	chr3	196045120	688495114	TCTEX1D2;TM4SF19-AS1;TM4SF19-AS1;TCTEX1D2;TM4SF19-TCTEX1D2	0.435831	-3.95466	5.62007	8.80474e-08	0.00543355	7.17391	0.995904	0.0184614	5.62464	8.61352e-08	0.00531555	0.0326013	0.0318933
MAD1L1	rs61409925	chr7:1971225-1971226	cg02825527	chr7	2087843	1235744870	MAD1L1;MAD1L1;MAD1L1	-0.166411	3.88513	-5.51421	1.45857e-07	0.0078966	6.73648	0.995904	0.0184614	-5.55543	1.19915e-07	0.0067835	0.0473796	0.040701
MAD1L1	rs61409925	chr7:1971225-1971226	cg20653986	chr6	107349535	1169891495	C6orf203;C6orf203;C6orf203;C6orf203;C6orf203	0.294214	-2.38362	5.50658	1.51225e-07	0.0078966	6.70516	0.995904	0.0184614	5.51069	1.48308e-07	0.00774431	0.0473796	0.0464658
MAD1L1	rs3823624	chr7:2110345-2110346	cg19624444	chr7	2048497	1235705524	MAD1L1;MAD1L1;MAD1L1	-0.871365	3.35464	-9.74285	9.5103e-18	6.45587e-12	26.955	0.995569	0.00694874	-9.79319	7.00393e-18	4.75447e-12	3.87352e-11	2.85268e-11
MAD1L1	rs3823624	chr7:2110345-2110346	cg10840412	chr1	235813424	235813424	GNG4;GNG4;GNG4	0.541686	-2.56642	7.8484	6.81803e-13	2.31414e-07	17.371	0.995569	0.00694874	7.87636	5.81609e-13	1.97407e-07	1.38848e-06	1.18444e-06
MAD1L1	rs3823624	chr7:2110345-2110346	cg22232500	chr2	134024266	383274887	NCKAP5;NCKAP5	0.501553	-2.24334	7.57531	3.1826e-12	7.20146e-07	16.0403	0.995569	0.00694874	7.60204	2.7397e-12	6.1993e-07	4.32088e-06	3.71958e-06
MAD1L1	rs3823624	chr7:2110345-2110346	cg09148672	chr14	51298001	2251234180	NIN;NIN;NIN;NIN	0.400485	-2.6718	6.20942	4.78632e-09	0.000812274	9.7019	0.995569	0.00694874	6.23007	4.30903e-09	0.000731274	0.00487364	0.00438765
MAD1L1	rs3823624	chr7:2110345-2110346	cg02825527	chr7	2087843	1235744870	MAD1L1;MAD1L1;MAD1L1	-0.173518	3.88513	-5.80858	3.5331e-08	0.00479674	7.9677	0.995569	0.00694874	-5.84141	3.00815e-08	0.00408403	0.0287804	0.0245042
MAD1L1	rs2056477	chr7:2079743-2079744	cg19624444	chr7	2048497	1235705524	MAD1L1;MAD1L1;MAD1L1	-0.707391	3.35464	-7.2017	2.52141e-11	9.07098e-06	14.2574	0.990795	-0.0124708	-7.25602	1.87166e-11	6.73846e-06	5.44259e-05	4.04308e-05
MAD1L1	rs2056477	chr7:2079743-2079744	cg18302629	chr7	1921576	1235578603	MAD1L1;MAD1L1;MAD1L1	-0.337223	1.6268	-7.19107	2.67254e-11	9.07098e-06	14.2069	0.990795	-0.0124708	-7.24529	1.98532e-11	6.73846e-06	5.44259e-05	4.04308e-05
