# Supplementary material for: Methylation in MAD1L1 is associated with the severity of suicide attempt and phenotypes of depression
Source: Clin Epigenetics. 2023 Jan 4;15:1. doi: 10.1186/s13148-022-01394-5 (PMC9811786; doi:10.1186/s13148-022-01394-5)
Supplement: Supplementary file 12 — Additional file 12: Table S4. Linkage disequilibrium for investigated SNPs based on the output from (https://snipa.helmholtz-muenchen.de/snipa3/) with default settings. Only associations between investigated SNPs are shown. Column description provided by SNIPA: QRSID, Query SNP rsID; RSID, Proxy SNP rsID; RSALIAS, Proxy SNP alias rsID(s); CHR, Chromosome; POS1, Sentinel SNP Position; POS2, Proxy SNP Position; DIST, Distance; R2, LD r^2; D, LD D; DPRIME, LD D'; MAJOR, Proxy Allele A; MINOR, Proxy Allele B; MAF, Allele B Frequency; CMMB, Recombination Rate (CM/Mb); CM, Genetic distance (CM); COMPEFFECTS, Compressed functional annotation of Proxy SNP; TRAIT, Associated with trait (yes/no); CISEQTL, Associated with eQTL in cis (yes/no); TRANSEQTL, Associated with eQTL in trans (yes/no); GENES, Genes hit or close-by (distance 5 KB max); REGGENES, Potentially regulated genes (linked via promoter or enhancer); EQTLGENES, Genes linked via eQTL associations. Abbreviations: SNP, single nucleotide polymorphism. [file 13148_2022_1394_MOESM12_ESM.xlsx]

## Sheet: Sheet 1
QRSID	RSID	RSALIAS	CHR	POS1	POS2	DIST	R2	D	DPRIME	MAJOR	MINOR	MAF	CMMB	CM
rs56072378	rs3823624	rs17734943	7	2104364	2110346	5982	0.824886	0.159204	1	T	C	0.210736	3.08516	2.86932
rs11772627	rs11514731	rs12375199	7	2109821	2051503	-58318	0.912223	0.158583	0.957967	C	G	0.210736	0.688893	2.85416
rs11772627	rs56072378	rs62444913	7	2109821	2104364	-5457	0.809707	0.157459	0.993727	A	G	0.244533	0.494795	2.86514
rs11772627	rs3823624	rs17734943	7	2109821	2110346	525	0.982129	0.164548	0.993995	T	C	0.210736	3.08516	2.86932
rs3823624	rs11514731	rs12375199	7	2110346	2051503	-58843	0.91808	0.159368	0.958165	C	G	0.210736	0.688893	2.85416
rs3823624	rs56072378	rs62444913	7	2110346	2104364	-5982	0.824886	0.159204	1	A	G	0.244533	0.494795	2.86514
