# Supplementary material for: Methylation in MAD1L1 is associated with the severity of suicide attempt and phenotypes of depression
Source: Clin Epigenetics. 2023 Jan 4;15:1. doi: 10.1186/s13148-022-01394-5 (PMC9811786; doi:10.1186/s13148-022-01394-5)
Supplement: Supplementary file 13 — Additional file 13: Table S5. 5.1 Genetic variants used for mQTL analysis. The column headers correspond to the IMPUTE2 output. 5.2 The mQTL analysis in the adolescent screening sample. The statistics were calculated in the package MatrixEQTL. P values were adjusted with false discovery rate method. 5.3 Statistics of the candidate CpG sites in screening. Depr. SNP placement column indicates a relative placement of a MAD1L1 depression-related SNP in the CpG-specific mQTL table (sorted by FDR). Depr. SNP name column indicates the name of the MAD1L1 depression-related SNP in the column with placement. Top 10 Variants column shows the Top 10 variants associated with a CpG in the CpG-specific mQTL table (sorted by FDR). LD with depr.SNPs column shows if the SNP in the Top 10 list is in LD with at least one MAD1L1 depression-related SNP. 5.4 Statistics of the MAD1L1 depression-related SNPs in screening. The Top CpG placement column shows a relative placement of a candidate CpG site in the SNP-specific mQTL table (sorted by FDR). The CpG name column shows the name of the CpG associated with its placement in the previous column. 5.5 The mQTL analysis in the adolescent recall sample. The statistics were calculated in the package MatrixEQTL. P values were adjusted with the false discovery rate method. 5.6 Statistics of the candidate CpG sites in the recall. Depr. SNP placement column indicates a relative placement of a MAD1L1 depression-related SNP in the CpG-specific mQTL table (sorted by FDR). Depr. SNP name column indicates the name of the MAD1L1 depression-related SNP in the column with placement. Top 10 Variants column shows the Top 10 variants associated with a CpG in the CpG-specific mQTL table (sorted by FDR). LD with depr.SNPs column shows if the SNP in the Top 10 list is in LD with at least one MAD1L1 depression-related SNP. 5.7 Statistics of the MAD1L1 depression-related SNPs in the recall. The Top CpG placement column shows a relative placement of a candidate CpG [file 13148_2022_1394_MOESM13_ESM.xlsx]

## Sheet: Variants mQTL analysis
	snp_id	rs_id	position	a0	a1	exp_freq_a1	info	certainty	type	info_type0	concord_type0	r2_type0	Just_rs_id
76168	---	rs6943624:1846024:A:G	1846024	A	G	0.693	0.974	0.984	0	-1	-1	-1	rs6943624
76170	---	rs6943754:1846069:A:G	1846069	A	G	0.693	0.975	0.984	0	-1	-1	-1	rs6943754
76180	---	rs13237323:1846257:A:G	1846257	A	G	0.424	0.98	0.987	0	-1	-1	-1	rs13237323
76182	---	rs6962590:1846286:C:T	1846286	C	T	0.474	0.99	0.993	0	-1	-1	-1	rs6962590
76200	---	rs35938635:1846775:C:T	1846775	C	T	0.434	0.993	0.996	0	-1	-1	-1	rs35938635
76222	---	rs35985981:1847252:CA:C	1847252	CA	C	0.673	0.948	0.968	0	-1	-1	-1	rs35985981
76226	---	rs6971661:1847342:C:T	1847342	C	T	0.684	0.967	0.979	0	-1	-1	-1	rs6971661
76231	---	rs12699308:1847390:A:G	1847390	A	G	0.681	0.966	0.978	0	-1	-1	-1	rs12699308
76241	---	rs62434660:1847623:G:C	1847623	G	C	0.204	0.961	0.981	0	-1	-1	-1	rs62434660
76261	---	rs12540834:1847913:T:C	1847913	T	C	0.686	0.97	0.98	0	-1	-1	-1	rs12540834
76274	---	rs12532324:1848156:G:A	1848156	G	A	0.434	0.99	0.993	0	-1	-1	-1	rs12532324
76292	---	rs6460880:1848484:T:C	1848484	T	C	0.687	0.973	0.982	0	-1	-1	-1	rs6460880
76307	---	rs6976684:1848795:G:A	1848795	G	A	0.214	0.97	0.985	0	-1	-1	-1	rs6976684
76309	---	rs35467549:1848851:G:A	1848851	G	A	0.469	0.994	0.996	0	-1	-1	-1	rs35467549
76317	7	rs4540313	1849127	C	T	0.469	1	1	2	0.944	0.957	0.925	rs4540313
76324	---	rs4351332:1849272:T:C	1849272	T	C	0.688	0.975	0.986	0	-1	-1	-1	rs4351332
76331	---	rs4346905:1849413:C:T	1849413	C	T	0.431	0.981	0.989	0	-1	-1	-1	rs4346905
76345	---	rs6944063:1849810:G:T	1849810	G	T	0.46	0.966	0.978	0	-1	-1	-1	rs6944063
76417	---	rs35273555:1851205:A:G	1851205	A	G	0.406	0.964	0.974	0	-1	-1	-1	rs35273555
76419	---	rs34643480:1851265:CGTG:C	1851265	CGTG	C	0.192	0.985	0.994	0	-1	-1	-1	rs34643480
76427	7	rs7807190	1851461	A	G	0.258	1	1	2	0.952	0.966	0.931	rs7807190
76447	---	rs6955410:1852063:G:A	1852063	G	A	0.262	0.979	0.988	0	-1	-1	-1	rs6955410
76452	---	rs4385369:1852166:G:A	1852166	G	A	0.441	0.964	0.975	0	-1	-1	-1	rs4385369
76456	---	rs4588735:1852193:A:G	1852193	A	G	0.696	0.963	0.978	0	-1	-1	-1	rs4588735
76461	---	rs4370428:1852269:T:C	1852269	T	C	0.696	0.962	0.979	0	-1	-1	-1	rs4370428
76467	---	rs12535719:1852413:G:T	1852413	G	T	0.259	0.907	0.951	0	-1	-1	-1	rs12535719
76486	---	rs11760633:1852753:C:T	1852753	C	T	0.192	0.979	0.992	0	-1	-1	-1	rs11760633
76492	---	rs11767176:1852823:G:A	1852823	G	A	0.253	0.979	0.99	0	-1	-1	-1	rs11767176
76522	---	rs34713518:1853383:GCT:G	1853383	GCT	G	0.194	0.987	0.995	0	-1	-1	-1	rs34713518
76546	---	rs11768191:1853964:G:A	1853964	G	A	0.193	0.988	0.995	0	-1	-1	-1	rs11768191
76554	---	rs73046311:1854159:C:G	1854159	C	G	0.194	0.989	0.996	0	-1	-1	-1	rs73046311
76560	---	rs6942941:1854348:C:T	1854348	C	T	0.349	0.904	0.94	0	-1	-1	-1	rs6942941
76571	---	rs75716659:1854634:C:T	1854634	C	T	0.193	0.981	0.992	0	-1	-1	-1	rs75716659
76619	---	rs7680:1855531:G:A	1855531	G	A	0.166	0.98	0.993	0	-1	-1	-1	rs7680
76667	---	rs11772232:1856273:C:T	1856273	C	T	0.191	0.975	0.989	0	-1	-1	-1	rs11772232
76683	---	rs6973700:1856669:A:G	1856669	A	G	0.242	0.973	0.986	0	-1	-1	-1	rs6973700
76771	---	rs11765458:1858467:T:C	1858467	T	C	0.248	0.974	0.987	0	-1	-1	-1	rs11765458
76773	---	rs11765459:1858475:T:G	1858475	T	G	0.248	0.974	0.987	0	-1	-1	-1	rs11765459
76778	---	rs11764779:1858529:A:G	1858529	A	G	0.196	0.976	0.99	0	-1	-1	-1	rs11764779
76784	7	rs6950455	1858618	T	C	0.647	1	1	2	0.958	0.953	0.909	rs6950455
76786	---	rs11761254:1858651:C:T	1858651	C	T	0.163	0.974	0.991	0	-1	-1	-1	rs11761254
76789	---	rs6963853:1858725:G:A	1858725	G	A	0.446	0.988	0.992	0	-1	-1	-1	rs6963853
76797	---	rs6965294:1858898:C:T	1858898	C	T	0.665	0.994	0.997	0	-1	-1	-1	rs6965294
76799	---	rs6965428:1858991:C:G	1858991	C	G	0.697	0.99	0.994	0	-1	-1	-1	rs6965428
76804	---	rs6951276:1859059:T:C	1859059	T	C	0.662	0.983	0.99	0	-1	-1	-1	rs6951276
76812	---	rs6951456:1859194:T:G	1859194	T	G	0.673	0.987	0.992	0	-1	-1	-1	rs6951456
76816	---	rs13228407:1859327:C:T	1859327	C	T	0.42	0.988	0.993	0	-1	-1	-1	rs13228407
76823	7	rs74978173	1859501	C	T	0.201	1	1	2	0.907	0.888	0.69	rs74978173
76844	---	rs112376589:1860132:A:AG	1860132	A	AG	0.673	0.986	0.992	0	-1	-1	-1	rs112376589
76853	---	rs58802890:1860455:C:T	1860455	C	T	0.422	0.99	0.994	0	-1	-1	-1	rs58802890
76868	---	rs201970463:1860728:AAG:A	1860728	AAG	A	0.653	0.984	0.99	0	-1	-1	-1	rs201970463
76869	---	rs10265212:1860733:G:C	1860733	G	C	0.191	0.974	0.989	0	-1	-1	-1	rs10265212
76873	---	rs11769866:1860980:G:A	1860980	G	A	0.193	0.98	0.992	0	-1	-1	-1	rs11769866
76885	---	rs34256344:1861460:G:C	1861460	G	C	0.447	0.991	0.994	0	-1	-1	-1	rs34256344
76902	---	rs11764159:1861695:C:T	1861695	C	T	0.193	0.98	0.992	0	-1	-1	-1	rs11764159
76908	---	rs148264991:1861824:AAAAC:A	1861824	AAAAC	A	0.448	0.99	0.994	0	-1	-1	-1	rs148264991
76910	---	rs34120092:1861952:A:C	1861952	A	C	0.659	0.986	0.992	0	-1	-1	-1	rs34120092
76917	---	rs55995895:1862183:C:T	1862183	C	T	0.194	0.98	0.992	0	-1	-1	-1	rs55995895
76924	---	rs146496198:1862363:AT:A	1862363	AT	A	0.475	0.954	0.969	0	-1	-1	-1	rs146496198
76928	---	rs13239969:1862404:C:G	1862404	C	G	0.422	0.99	0.994	0	-1	-1	-1	rs13239969
76929	---	rs57193069:1862417:A:G	1862417	A	G	0.459	0.989	0.993	0	-1	-1	-1	rs57193069
76939	---	rs58582974:1862533:G:A	1862533	G	A	0.422	0.99	0.994	0	-1	-1	-1	rs58582974
76960	---	rs9770241:1863164:T:C	1863164	T	C	0.658	0.986	0.992	0	-1	-1	-1	rs9770241
76970	---	rs56053419:1863463:T:C	1863463	T	C	0.653	0.986	0.991	0	-1	-1	-1	rs56053419
76990	---	rs7786367:1863828:G:A	1863828	G	A	0.438	0.993	0.996	0	-1	-1	-1	rs7786367
77001	---	rs111246669:1863991:CTT:C	1863991	CTT	C	0.446	0.987	0.991	0	-1	-1	-1	rs111246669
77010	---	rs7806394:1864129:A:G	1864129	A	G	0.448	0.991	0.994	0	-1	-1	-1	rs7806394
77016	---	rs4631355:1864245:C:A	1864245	C	A	0.448	0.992	0.994	0	-1	-1	-1	rs4631355
77026	---	rs4455739:1864356:T:G	1864356	T	G	0.448	0.991	0.994	0	-1	-1	-1	rs4455739
77031	---	rs4379359:1864415:A:T	1864415	A	T	0.448	0.992	0.994	0	-1	-1	-1	rs4379359
77032	---	rs4255035:1864444:C:T	1864444	C	T	0.448	0.992	0.994	0	-1	-1	-1	rs4255035
77060	---	rs35091011:1865174:A:T	1865174	A	T	0.448	0.993	0.995	0	-1	-1	-1	rs35091011
77061	---	rs34074471:1865249:C:T	1865249	C	T	0.448	0.993	0.995	0	-1	-1	-1	rs34074471
77062	---	rs62434666:1865260:G:A	1865260	G	A	0.206	0.985	0.994	0	-1	-1	-1	rs62434666
77074	---	rs35406566:1865527:C:T	1865527	C	T	0.448	0.993	0.995	0	-1	-1	-1	rs35406566
77078	---	rs6955652:1865583:A:G	1865583	A	G	0.448	0.993	0.995	0	-1	-1	-1	rs6955652
77097	---	rs6974455:1865921:C:T	1865921	C	T	0.448	0.992	0.995	0	-1	-1	-1	rs6974455
77113	---	rs28661143:1866395:T:C	1866395	T	C	0.45	0.992	0.995	0	-1	-1	-1	rs28661143
77133	---	rs62434668:1866901:G:A	1866901	G	A	0.206	0.986	0.994	0	-1	-1	-1	rs62434668
77135	---	rs13225346:1866916:T:C	1866916	T	C	0.449	0.994	0.996	0	-1	-1	-1	rs13225346
77136	---	rs13234909:1866931:G:A	1866931	G	A	0.402	0.985	0.99	0	-1	-1	-1	rs13234909
77138	---	rs62434669:1866946:G:A	1866946	G	A	0.206	0.985	0.994	0	-1	-1	-1	rs62434669
77139	---	rs55948146:1866953:G:C	1866953	G	C	0.656	0.986	0.992	0	-1	-1	-1	rs55948146
77145	---	rs55651714:1867070:G:C	1867070	G	C	0.451	0.986	0.991	0	-1	-1	-1	rs55651714
77147	---	rs59347657:1867103:G:C	1867103	G	C	0.449	0.984	0.989	0	-1	-1	-1	rs59347657
77150	---	rs11770600:1867179:G:C	1867179	G	C	0.165	0.946	0.98	0	-1	-1	-1	rs11770600
77158	---	rs182532142:1867332:T:G	1867332	T	G	0.176	0.928	0.971	0	-1	-1	-1	rs182532142
77173	---	rs7779512:1867680:G:C	1867680	G	C	0.656	0.988	0.993	0	-1	-1	-1	rs7779512
77190	---	rs7799782:1868039:A:G	1868039	A	G	0.658	0.986	0.991	0	-1	-1	-1	rs7799782
77192	---	rs7799807:1868092:A:G	1868092	A	G	0.655	0.981	0.989	0	-1	-1	-1	rs7799807
77194	---	rs7781241:1868116:C:G	1868116	C	G	0.427	0.993	0.995	0	-1	-1	-1	rs7781241
77214	---	rs12537387:1868582:A:G	1868582	A	G	0.427	0.993	0.996	0	-1	-1	-1	rs12537387
77224	---	rs12534763:1868711:C:T	1868711	C	T	0.43	0.994	0.997	0	-1	-1	-1	rs12534763
77225	---	rs56758848:1868727:A:G	1868727	A	G	0.206	0.983	0.993	0	-1	-1	-1	rs56758848
77228	---	rs12537430:1868761:A:G	1868761	A	G	0.659	0.986	0.992	0	-1	-1	-1	rs12537430
77244	---	rs12537479:1868995:A:G	1868995	A	G	0.659	0.986	0.992	0	-1	-1	-1	rs12537479
77255	---	rs13242649:1869102:G:A	1869102	G	A	0.414	0.993	0.996	0	-1	-1	-1	rs13242649
77262	---	rs35935754:1869242:T:C	1869242	T	C	0.659	0.987	0.992	0	-1	-1	-1	rs35935754
77272	---	rs34373690:1869473:T:A	1869473	T	A	0.451	0.995	0.997	0	-1	-1	-1	rs34373690
77290	---	rs34411636:1870068:C:T	1870068	C	T	0.417	0.993	0.996	0	-1	-1	-1	rs34411636
77294	---	rs35641411:1870242:T:C	1870242	T	C	0.452	0.996	0.997	0	-1	-1	-1	rs35641411
77308	---	rs11978270:1870592:C:T	1870592	C	T	0.659	0.989	0.993	0	-1	-1	-1	rs11978270
77324	---	rs6948707:1870794:T:G	1870794	T	G	0.43	0.995	0.997	0	-1	-1	-1	rs6948707
77337	---	rs6949160:1871062:T:C	1871062	T	C	0.659	0.987	0.992	0	-1	-1	-1	rs6949160
77339	---	rs62435120:1871102:C:A	1871102	C	A	0.414	0.993	0.996	0	-1	-1	-1	rs62435120
77366	---	rs66617818:1872132:C:A	1872132	C	A	0.658	0.978	0.987	0	-1	-1	-1	rs66617818
77368	---	rs59541259:1872274:G:GA	1872274	G	GA	0.514	0.914	0.939	0	-1	-1	-1	rs59541259
77374	---	rs4621692:1872375:T:C	1872375	T	C	0.59	0.9	0.935	0	-1	-1	-1	rs4621692
77375	---	rs4425649:1872378:A:G	1872378	A	G	0.588	0.901	0.935	0	-1	-1	-1	rs4425649
77379	---	rs59410940:1872622:C:G	1872622	C	G	0.204	0.98	0.992	0	-1	-1	-1	rs59410940
77385	---	rs62435122:1872904:A:T	1872904	A	T	0.417	0.995	0.997	0	-1	-1	-1	rs62435122
77386	---	rs4721089:1872921:C:T	1872921	C	T	0.745	0.989	0.995	0	-1	-1	-1	rs4721089
77390	---	rs4721090:1873084:T:C	1873084	T	C	0.316	0.99	0.995	0	-1	-1	-1	rs4721090
77403	---	rs10237989:1873343:G:A	1873343	G	A	0.316	0.991	0.995	0	-1	-1	-1	rs10237989
77404	---	rs10268294:1873406:C:A	1873406	C	A	0.745	0.988	0.994	0	-1	-1	-1	rs10268294
77419	---	rs10268797:1873756:C:G	1873756	C	G	0.77	0.985	0.993	0	-1	-1	-1	rs10268797
77421	---	rs13222183:1873879:A:G	1873879	A	G	0.315	0.99	0.995	0	-1	-1	-1	rs13222183
77423	---	rs13235380:1873894:C:T	1873894	C	T	0.314	0.99	0.995	0	-1	-1	-1	rs13235380
77434	---	rs61164094:1874264:T:C	1874264	T	C	0.451	0.998	0.999	0	-1	-1	-1	rs61164094
77438	---	rs60028779:1874478:A:G	1874478	A	G	0.449	0.997	0.998	0	-1	-1	-1	rs60028779
77441	---	rs145889746:1874495:C:G	1874495	C	G	0.449	0.997	0.998	0	-1	-1	-1	rs145889746
77450	---	rs34734787:1874753:CAA:C	1874753	CAA	C	0.287	0.946	0.968	0	-1	-1	-1	rs34734787
77455	---	rs6976097:1874979:A:G	1874979	A	G	0.426	0.998	0.998	0	-1	-1	-1	rs6976097
77485	7	rs4458759	1876081	T	C	0.429	1	1	2	0.982	0.979	0.96	rs4458759
77489	---	rs6460944:1876199:C:T	1876199	C	T	0.427	0.999	1	0	-1	-1	-1	rs6460944
77497	---	rs6947937:1876503:A:G	1876503	A	G	0.417	0.996	0.998	0	-1	-1	-1	rs6947937
77507	---	rs6948403:1876768:A:G	1876768	A	G	0.429	1	1	0	-1	-1	-1	rs6948403
77511	---	rs6965935:1876895:G:A	1876895	G	A	0.429	0.999	1	0	-1	-1	-1	rs6965935
77525	---	rs4721096:1877311:T:C	1877311	T	C	0.771	0.982	0.992	0	-1	-1	-1	rs4721096
77532	---	rs4719308:1877502:T:G	1877502	T	G	0.339	0.988	0.993	0	-1	-1	-1	rs4719308
77533	---	rs4721097:1877503:G:T	1877503	G	T	0.339	0.988	0.993	0	-1	-1	-1	rs4721097
77553	---	rs3889797:1877924:A:C	1877924	A	C	0.429	0.999	1	0	-1	-1	-1	rs3889797
77576	---	rs3889573:1878377:A:G	1878377	A	G	0.767	0.99	0.995	0	-1	-1	-1	rs3889573
77579	---	rs1078112:1878453:T:A	1878453	T	A	0.338	0.992	0.995	0	-1	-1	-1	rs1078112
77593	---	rs13234214:1878860:C:T	1878860	C	T	0.335	0.989	0.993	0	-1	-1	-1	rs13234214
77602	---	rs13233509:1878965:G:T	1878965	G	T	0.337	0.991	0.995	0	-1	-1	-1	rs13233509
77614	---	rs62435124:1879188:A:G	1879188	A	G	0.43	0.994	0.996	0	-1	-1	-1	rs62435124
77630	---	rs13237891:1879687:C:T	1879687	C	T	0.416	0.989	0.991	0	-1	-1	-1	rs13237891
77633	---	rs10228057:1879779:A:T	1879779	A	T	0.337	0.992	0.995	0	-1	-1	-1	rs10228057
77635	---	rs10228189:1879843:A:G	1879843	A	G	0.77	0.986	0.993	0	-1	-1	-1	rs10228189
77674	---	rs10950399:1880699:C:T	1880699	C	T	0.334	0.988	0.993	0	-1	-1	-1	rs10950399
77678	---	rs7783948:1880736:C:T	1880736	C	T	0.415	0.99	0.993	0	-1	-1	-1	rs7783948
77700	---	rs35610003:1881265:C:T	1881265	C	T	0.42	0.991	0.994	0	-1	-1	-1	rs35610003
77709	---	rs4236271:1881369:C:T	1881369	C	T	0.335	0.997	0.999	0	-1	-1	-1	rs4236271
77714	---	rs34043991:1881433:T:C	1881433	T	C	0.431	0.997	0.998	0	-1	-1	-1	rs34043991
77716	---	rs4721098:1881527:G:C	1881527	G	C	0.767	0.996	0.998	0	-1	-1	-1	rs4721098
77717	---	rs35375366:1881564:A:T	1881564	A	T	0.42	0.991	0.994	0	-1	-1	-1	rs35375366
77730	---	rs4719311:1881813:C:T	1881813	C	T	0.334	0.996	0.998	0	-1	-1	-1	rs4719311
77744	---	rs12540579:1882227:C:A	1882227	C	A	0.312	0.997	0.998	0	-1	-1	-1	rs12540579
77756	---	rs10950400:1882470:C:T	1882470	C	T	0.306	0.997	0.998	0	-1	-1	-1	rs10950400
77768	---	rs73046323:1882795:G:A	1882795	G	A	0.23	0.992	0.996	0	-1	-1	-1	rs73046323
77790	---	rs58169303:1883274:T:C	1883274	T	C	0.233	0.997	0.999	0	-1	-1	-1	rs58169303
77803	---	rs10807751:1883476:G:C	1883476	G	C	0.548	0.996	0.998	0	-1	-1	-1	rs10807751
77804	---	rs10807752:1883486:T:C	1883486	T	C	0.57	0.997	0.998	0	-1	-1	-1	rs10807752
77857	---	rs4449693:1884630:G:C	1884630	G	C	0.305	0.997	0.999	0	-1	-1	-1	rs4449693
77870	---	rs11764040:1884830:G:C	1884830	G	C	0.268	0.99	0.994	0	-1	-1	-1	rs11764040
77873	---	rs62435127:1884937:A:G	1884937	A	G	0.231	0.994	0.997	0	-1	-1	-1	rs62435127
77880	---	rs58222895:1885064:G:A	1885064	G	A	0.312	0.995	0.997	0	-1	-1	-1	rs58222895
77881	---	rs35729895:1885069:C:T	1885069	C	T	0.312	0.995	0.997	0	-1	-1	-1	rs35729895
77887	---	rs13236380:1885112:G:C	1885112	G	C	0.388	0.966	0.977	0	-1	-1	-1	rs13236380
77890	---	rs13226911:1885144:T:G	1885144	T	G	0.31	0.991	0.995	0	-1	-1	-1	rs13226911
77892	---	rs140364877:1885178:C:T	1885178	C	T	0.311	0.99	0.995	0	-1	-1	-1	rs140364877
77911	---	rs10233560:1885415:T:C	1885415	T	C	0.311	0.999	0.999	0	-1	-1	-1	rs10233560
77919	---	rs58673065:1885600:A:G	1885600	A	G	0.267	0.991	0.995	0	-1	-1	-1	rs58673065
77938	---	rs10231456:1886174:A:G	1886174	A	G	0.581	0.993	0.995	0	-1	-1	-1	rs10231456
77943	---	rs10234557:1886333:A:G	1886333	A	G	0.582	0.994	0.996	0	-1	-1	-1	rs10234557
77949	---	rs6953693:1886388:C:G	1886388	C	G	0.312	0.999	1	0	-1	-1	-1	rs6953693
77955	---	rs6952808:1886535:G:C	1886535	G	C	0.313	0.999	1	0	-1	-1	-1	rs6952808
77962	---	rs6977733:1886725:T:A	1886725	T	A	0.306	0.999	0.999	0	-1	-1	-1	rs6977733
77966	---	rs11762803:1886805:A:G	1886805	A	G	0.267	0.992	0.995	0	-1	-1	-1	rs11762803
77970	---	rs6954521:1886865:C:A	1886865	C	A	0.308	0.998	0.999	0	-1	-1	-1	rs6954521
77971	---	rs6978048:1886872:T:G	1886872	T	G	0.308	0.998	0.999	0	-1	-1	-1	rs6978048
77976	7	GSA-rs6954673	1886937	C	T	0.308	1	1	2	0.982	0.984	0.978	GSA-rs6954673
77982	---	rs73046334:1887037:T:C	1887037	T	C	0.23	0.993	0.997	0	-1	-1	-1	rs73046334
77999	---	rs6957894:1887362:G:A	1887362	G	A	0.313	0.999	1	0	-1	-1	-1	rs6957894
78019	---	rs4719317:1887871:T:C	1887871	T	C	0.582	0.993	0.995	0	-1	-1	-1	rs4719317
78024	---	rs4719318:1887930:G:A	1887930	G	A	0.313	0.998	0.999	0	-1	-1	-1	rs4719318
78031	---	rs11766944:1888051:G:A	1888051	G	A	0.23	0.993	0.997	0	-1	-1	-1	rs11766944
78032	---	rs11766945:1888054:G:A	1888054	G	A	0.24	0.984	0.992	0	-1	-1	-1	rs11766945
78033	---	rs4721110:1888063:T:C	1888063	T	C	0.584	0.993	0.995	0	-1	-1	-1	rs4721110
78035	---	rs4719319:1888094:G:A	1888094	G	A	0.308	0.997	0.999	0	-1	-1	-1	rs4719319
78039	---	rs10713007:1888180:TC:T	1888180	TC	T	0.314	0.997	0.998	0	-1	-1	-1	rs10713007
78040	---	rs59248873:1888185:A:G	1888185	A	G	0.314	0.997	0.998	0	-1	-1	-1	rs59248873
78047	---	rs4719320:1888294:C:G	1888294	C	G	0.581	0.993	0.995	0	-1	-1	-1	rs4719320
78086	---	rs73046339:1889300:G:A	1889300	G	A	0.233	0.998	0.999	0	-1	-1	-1	rs73046339
78093	---	rs4721112:1889466:T:C	1889466	T	C	0.59	0.987	0.992	0	-1	-1	-1	rs4721112
78097	---	rs10260585:1889521:G:A	1889521	G	A	0.306	0.997	0.999	0	-1	-1	-1	rs10260585
78100	---	rs10250550:1889599:T:C	1889599	T	C	0.581	0.992	0.995	0	-1	-1	-1	rs10250550
78102	---	rs10247428:1889622:A:G	1889622	A	G	0.581	0.992	0.995	0	-1	-1	-1	rs10247428
78110	---	rs10260968:1889773:G:A	1889773	G	A	0.581	0.992	0.995	0	-1	-1	-1	rs10260968
78123	---	rs62435130:1890002:C:T	1890002	C	T	0.23	0.993	0.997	0	-1	-1	-1	rs62435130
78158	---	rs4236272:1890751:T:C	1890751	T	C	0.581	0.992	0.995	0	-1	-1	-1	rs4236272
78159	---	rs4256490:1890764:G:A	1890764	G	A	0.307	0.997	0.998	0	-1	-1	-1	rs4256490
78169	---	rs4601204:1890925:C:T	1890925	C	T	0.306	0.997	0.998	0	-1	-1	-1	rs4601204
78172	---	rs56070303:1891015:C:T	1891015	C	T	0.229	0.993	0.997	0	-1	-1	-1	rs56070303
78190	---	rs4721118:1891303:A:G	1891303	A	G	0.582	0.987	0.992	0	-1	-1	-1	rs4721118
78191	---	rs62435132:1891315:C:T	1891315	C	T	0.229	0.994	0.997	0	-1	-1	-1	rs62435132
78197	---	rs4719322:1891403:A:T	1891403	A	T	0.581	0.992	0.995	0	-1	-1	-1	rs4719322
78200	---	rs4719323:1891483:A:G	1891483	A	G	0.581	0.991	0.994	0	-1	-1	-1	rs4719323
78214	---	rs11764124:1891723:C:G	1891723	C	G	0.233	0.999	0.999	0	-1	-1	-1	rs11764124
78234	7	rs11764337	1892309	C	T	0.233	1	1	2	0.98	0.98	0.965	rs11764337
78245	---	rs56256289:1892529:C:T	1892529	C	T	0.232	0.999	1	0	-1	-1	-1	rs56256289
78247	---	rs4721121:1892565:T:C	1892565	T	C	0.313	0.994	0.997	0	-1	-1	-1	rs4721121
78283	---	rs4721122:1893311:C:G	1893311	C	G	0.315	0.992	0.996	0	-1	-1	-1	rs4721122
78316	---	rs12699404:1894022:A:T	1894022	A	T	0.304	0.989	0.994	0	-1	-1	-1	rs12699404
78321	---	rs7810038:1894116:T:C	1894116	T	C	0.318	0.981	0.99	0	-1	-1	-1	rs7810038
78362	---	rs11768541:1894884:G:A	1894884	G	A	0.308	0.986	0.992	0	-1	-1	-1	rs11768541
78389	---	rs62435134:1895463:T:G	1895463	T	G	0.228	0.986	0.994	0	-1	-1	-1	rs62435134
78397	---	rs10263703:1895629:G:C	1895629	G	C	0.352	0.979	0.987	0	-1	-1	-1	rs10263703
78398	---	rs11762834:1895641:C:T	1895641	C	T	0.334	0.986	0.992	0	-1	-1	-1	rs11762834
78404	---	rs10950407:1895666:T:G	1895666	T	G	0.304	0.986	0.992	0	-1	-1	-1	rs10950407
78408	---	rs12667600:1895755:C:A	1895755	C	A	0.336	0.985	0.991	0	-1	-1	-1	rs12667600
78436	---	rs4236273:1896341:G:A	1896341	G	A	0.586	0.982	0.987	0	-1	-1	-1	rs4236273
78440	---	rs61252329:1896373:G:T	1896373	G	T	0.393	0.968	0.978	0	-1	-1	-1	rs61252329
78445	---	rs4236274:1896413:A:G	1896413	A	G	0.352	0.982	0.988	0	-1	-1	-1	rs4236274
78462	---	rs11763813:1896690:C:T	1896690	C	T	0.226	0.983	0.992	0	-1	-1	-1	rs11763813
78521	---	rs28432248:1897761:T:C	1897761	T	C	0.233	0.968	0.985	0	-1	-1	-1	rs28432248
78535	---	rs4602777:1898075:C:T	1898075	C	T	0.434	0.919	0.944	0	-1	-1	-1	rs4602777
78607	---	rs11770148:1899447:A:G	1899447	A	G	0.214	0.974	0.988	0	-1	-1	-1	rs11770148
78610	---	rs12155225:1899479:T:C	1899479	T	C	0.329	0.979	0.988	0	-1	-1	-1	rs12155225
78634	---	rs13312316:1899935:C:T	1899935	C	T	0.311	0.98	0.989	0	-1	-1	-1	rs13312316
78640	---	rs12674189:1900003:G:C	1900003	G	C	0.324	0.978	0.987	0	-1	-1	-1	rs12674189
78641	---	rs13312332:1900012:C:T	1900012	C	T	0.324	0.973	0.983	0	-1	-1	-1	rs13312332
78655	---	rs4644136:1900208:C:T	1900208	C	T	0.362	0.98	0.987	0	-1	-1	-1	rs4644136
78764	---	rs4610628:1903100:C:T	1903100	C	T	0.312	0.985	0.991	0	-1	-1	-1	rs4610628
78794	---	rs58764929:1903646:CTACT:C	1903646	CTACT	C	0.578	0.975	0.983	0	-1	-1	-1	rs58764929
78837	---	rs11761670:1904709:C:T	1904709	C	T	0.312	0.987	0.993	0	-1	-1	-1	rs11761670
78901	---	rs35613646:1906095:CA:C	1906095	CA	C	0.59	0.968	0.977	0	-1	-1	-1	rs35613646
78928	---	rs57234495:1906466:G:A	1906466	G	A	0.218	0.974	0.987	0	-1	-1	-1	rs57234495
78947	---	rs35740617:1906979:A:AC	1906979	A	AC	0.31	0.978	0.988	0	-1	-1	-1	rs35740617
78951	---	rs12672286:1907009:G:A	1907009	G	A	0.321	0.977	0.985	0	-1	-1	-1	rs12672286
79003	---	rs142108032:1908113:A:ACCCAC	1908113	A	ACCCAC	0.317	0.982	0.99	0	-1	-1	-1	rs142108032
79036	---	rs6949794:1908727:G:A	1908727	G	A	0.324	0.978	0.986	0	-1	-1	-1	rs6949794
79057	---	rs10950410:1909086:C:G	1909086	C	G	0.593	0.97	0.978	0	-1	-1	-1	rs10950410
79065	---	rs10950411:1909153:A:G	1909153	A	G	0.622	0.986	0.991	0	-1	-1	-1	rs10950411
79079	---	rs12699415:1909479:A:G	1909479	A	G	0.575	0.985	0.989	0	-1	-1	-1	rs12699415
79098	---	rs71523265:1909865:G:A	1909865	G	A	0.35	0.996	0.998	0	-1	-1	-1	rs71523265
79104	---	rs71523266:1909992:T:C	1909992	T	C	0.391	0.991	0.994	0	-1	-1	-1	rs71523266
79107	---	rs71523267:1910011:T:C	1910011	T	C	0.282	0.907	0.947	0	-1	-1	-1	rs71523267
79108	---	rs71523268:1910017:T:C	1910017	T	C	0.282	0.906	0.946	0	-1	-1	-1	rs71523268
79113	---	rs71523270:1910110:T:C	1910110	T	C	0.353	0.994	0.996	0	-1	-1	-1	rs71523270
79122	---	rs71523271:1910374:G:A	1910374	G	A	0.352	0.994	0.996	0	-1	-1	-1	rs71523271
79132	---	rs79610527:1910628:T:C	1910628	T	C	0.389	0.994	0.996	0	-1	-1	-1	rs79610527
79138	---	rs117125814:1910681:T:G	1910681	T	G	0.357	0.995	0.997	0	-1	-1	-1	rs117125814
79141	---	rs111519111:1910705:T:C	1910705	T	C	0.621	0.985	0.989	0	-1	-1	-1	rs111519111
79144	---	rs75450597:1910768:C:A	1910768	C	A	0.347	0.987	0.992	0	-1	-1	-1	rs75450597
79152	---	rs113738103:1911003:C:T	1911003	C	T	0.223	0.948	0.974	0	-1	-1	-1	rs113738103
79162	---	rs35349665:1911166:C:T	1911166	C	T	0.623	0.985	0.989	0	-1	-1	-1	rs35349665
79173	---	rs62435159:1911281:G:A	1911281	G	A	0.269	0.978	0.987	0	-1	-1	-1	rs62435159
79177	---	rs111357851:1911381:C:G	1911381	C	G	0.354	0.998	0.999	0	-1	-1	-1	rs111357851
79180	---	rs11982455:1911458:A:C	1911458	A	C	0.221	0.98	0.989	0	-1	-1	-1	rs11982455
79200	---	rs4721134:1912057:G:A	1912057	G	A	0.32	0.974	0.983	0	-1	-1	-1	rs4721134
79206	7	rs4721135	1912222	A	G	0.354	1	1	2	0.977	0.984	0.966	rs4721135
79249	---	rs10950413:1912988:A:G	1912988	A	G	0.39	0.993	0.995	0	-1	-1	-1	rs10950413
79265	---	rs11973114:1913270:G:A	1913270	G	A	0.219	0.974	0.986	0	-1	-1	-1	rs11973114
79299	---	rs13221208:1913856:A:G	1913856	A	G	0.621	0.987	0.99	0	-1	-1	-1	rs13221208
79300	---	rs13224015:1913869:T:C	1913869	T	C	0.621	0.987	0.99	0	-1	-1	-1	rs13224015
79318	---	rs55934553:1914059:T:C	1914059	T	C	0.238	0.98	0.988	0	-1	-1	-1	rs55934553
79322	---	rs112425367:1914140:T:A	1914140	T	A	0.127	0.928	0.978	0	-1	-1	-1	rs112425367
79328	---	rs60238952:1914350:A:G	1914350	A	G	0.274	0.986	0.991	0	-1	-1	-1	rs60238952
79334	---	rs10950415:1914477:A:G	1914477	A	G	0.384	0.997	0.998	0	-1	-1	-1	rs10950415
79340	---	rs4719330:1914613:A:G	1914613	A	G	0.621	0.987	0.99	0	-1	-1	-1	rs4719330
79343	---	rs4719331:1914679:A:C	1914679	A	C	0.237	0.98	0.988	0	-1	-1	-1	rs4719331
79344	---	rs4719332:1914681:G:A	1914681	G	A	0.237	0.98	0.988	0	-1	-1	-1	rs4719332
79348	---	rs12669758:1914757:C:T	1914757	C	T	0.384	0.997	0.998	0	-1	-1	-1	rs12669758
79356	---	rs7787341:1914997:G:C	1914997	G	C	0.237	0.98	0.988	0	-1	-1	-1	rs7787341
79366	---	rs7788921:1915282:C:A	1915282	C	A	0.237	0.98	0.988	0	-1	-1	-1	rs7788921
79372	---	rs7791637:1915423:G:A	1915423	G	A	0.227	0.979	0.988	0	-1	-1	-1	rs7791637
79375	---	rs11770612:1915493:A:C	1915493	A	C	0.237	0.98	0.988	0	-1	-1	-1	rs11770612
79387	---	rs10269191:1915731:A:G	1915731	A	G	0.384	0.997	0.998	0	-1	-1	-1	rs10269191
79390	---	rs60346318:1915824:C:G	1915824	C	G	0.237	0.979	0.988	0	-1	-1	-1	rs60346318
79404	---	rs28705934:1916116:T:A	1916116	T	A	0.237	0.98	0.988	0	-1	-1	-1	rs28705934
79409	---	rs4719336:1916397:T:C	1916397	T	C	0.383	0.995	0.997	0	-1	-1	-1	rs4719336
79431	---	rs141450539:1917035:C:G	1917035	C	G	0.347	0.998	0.999	0	-1	-1	-1	rs141450539
79439	---	rs138324521:1917144:C:T	1917144	C	T	0.21	0.984	0.991	0	-1	-1	-1	rs138324521
79443	---	rs4721139:1917337:T:C	1917337	T	C	0.619	0.985	0.99	0	-1	-1	-1	rs4721139
79451	---	rs4721140:1917635:A:T	1917635	A	T	0.237	0.981	0.989	0	-1	-1	-1	rs4721140
79459	---	rs4639400:1917806:G:T	1917806	G	T	0.615	0.986	0.99	0	-1	-1	-1	rs4639400
79469	---	rs4721142:1918079:T:C	1918079	T	C	0.228	0.979	0.99	0	-1	-1	-1	rs4721142
79474	---	rs4721143:1918179:T:G	1918179	T	G	0.619	0.987	0.991	0	-1	-1	-1	rs4721143
79477	---	rs34728278:1918208:T:TAA	1918208	T	TAA	0.381	0.991	0.994	0	-1	-1	-1	rs34728278
79481	---	rs10265944:1918337:C:T	1918337	C	T	0.383	0.995	0.996	0	-1	-1	-1	rs10265944
79483	---	rs35603667:1918367:TCCC:T	1918367	TCCC	T	0.431	0.926	0.949	0	-1	-1	-1	rs35603667
79494	---	rs10266703:1918941:C:A	1918941	C	A	0.408	0.994	0.996	0	-1	-1	-1	rs10266703
79525	---	rs4721146:1919539:C:T	1919539	C	T	0.347	0.998	0.999	0	-1	-1	-1	rs4721146
79542	---	rs35487994:1920171:G:A	1920171	G	A	0.347	0.999	0.999	0	-1	-1	-1	rs35487994
79546	---	rs34040190:1920356:G:A	1920356	G	A	0.21	0.991	0.996	0	-1	-1	-1	rs34040190
79567	7	rs10275045	1920826	C	T	0.378	1	1	2	0.991	0.987	0.984	rs10275045
79574	---	rs10244946:1921068:G:A	1921068	G	A	0.378	0.998	0.999	0	-1	-1	-1	rs10244946
79585	---	rs10278591:1921362:C:T	1921362	C	T	0.237	0.99	0.995	0	-1	-1	-1	rs10278591
79588	---	rs12669518:1921429:G:C	1921429	G	C	0.345	0.996	0.998	0	-1	-1	-1	rs12669518
79650	---	rs55956596:1922620:C:T	1922620	C	T	0.56	0.967	0.977	0	-1	-1	-1	rs55956596
79694	7	rs7783715	1923385	T	C	0.607	1	1	2	0.989	0.987	0.973	rs7783715
79708	---	rs11761270:1923695:C:T	1923695	C	T	0.344	0.995	0.997	0	-1	-1	-1	rs11761270
79709	---	rs34447895:1923708:CGA:C	1923708	CGA	C	0.622	0.997	0.998	0	-1	-1	-1	rs34447895
79710	---	rs34279734:1923718:T:C	1923718	T	C	0.608	0.998	0.998	0	-1	-1	-1	rs34279734
79789	---	rs111979702:1925120:GGT:G	1925120	GGT	G	0.398	0.979	0.984	0	-1	-1	-1	rs111979702
79797	---	rs12538674:1925166:C:G	1925166	C	G	0.616	0.992	0.995	0	-1	-1	-1	rs12538674
79815	---	rs12532128:1925454:T:C	1925454	T	C	0.347	0.995	0.997	0	-1	-1	-1	rs12532128
79861	---	rs6967442:1926090:A:G	1926090	A	G	0.414	0.997	0.998	0	-1	-1	-1	rs6967442
79871	---	rs34145223:1926237:G:A	1926237	G	A	0.347	0.996	0.998	0	-1	-1	-1	rs34145223
79887	---	rs10950422:1926577:T:C	1926577	T	C	0.414	0.999	0.999	0	-1	-1	-1	rs10950422
79896	---	rs62436669:1926636:G:A	1926636	G	A	0.211	0.995	0.998	0	-1	-1	-1	rs62436669
79897	---	rs10950423:1926639:A:G	1926639	A	G	0.625	0.992	0.995	0	-1	-1	-1	rs10950423
79903	7	rs12534679	1926745	G	A	0.414	1	1	2	0.989	0.986	0.977	rs12534679
79926	---	rs10950425:1926964:C:G	1926964	C	G	0.628	0.996	0.998	0	-1	-1	-1	rs10950425
79939	---	rs12667946:1927126:T:C	1927126	T	C	0.626	0.995	0.997	0	-1	-1	-1	rs12667946
79943	---	rs12673799:1927165:C:G	1927165	C	G	0.628	0.996	0.997	0	-1	-1	-1	rs12673799
79952	---	rs371244053:1927297:ATGTG:A	1927297	ATGTG	A	0.345	0.996	0.998	0	-1	-1	-1	rs371244053
79967	---	rs28970524:1927484:C:T	1927484	C	T	0.349	0.995	0.997	0	-1	-1	-1	rs28970524
79974	---	rs13438766:1927572:C:T	1927572	C	T	0.617	0.981	0.988	0	-1	-1	-1	rs13438766
79979	---	rs55900835:1927648:C:CAT	1927648	C	CAT	0.617	0.988	0.992	0	-1	-1	-1	rs55900835
79981	---	rs13437894:1927668:A:G	1927668	A	G	0.623	0.993	0.996	0	-1	-1	-1	rs13437894
80005	---	rs4552798:1928001:C:T	1928001	C	T	0.551	0.965	0.975	0	-1	-1	-1	rs4552798
80011	---	rs4386875:1928020:G:A	1928020	G	A	0.559	0.991	0.994	0	-1	-1	-1	rs4386875
80024	---	rs4513875:1928159:C:T	1928159	C	T	0.348	0.994	0.997	0	-1	-1	-1	rs4513875
80066	---	rs4994764:1928662:C:G	1928662	C	G	0.619	0.992	0.995	0	-1	-1	-1	rs4994764
80074	---	rs4994763:1928823:C:T	1928823	C	T	0.603	0.992	0.995	0	-1	-1	-1	rs4994763
80083	---	rs73048106:1929019:G:T	1929019	G	T	0.209	0.992	0.996	0	-1	-1	-1	rs73048106
80091	---	rs66818247:1929212:A:AG	1929212	A	AG	0.347	0.996	0.998	0	-1	-1	-1	rs66818247
80133	---	rs4721162:1930350:A:G	1930350	A	G	0.628	0.992	0.995	0	-1	-1	-1	rs4721162
80171	---	rs12667688:1931030:C:T	1931030	C	T	0.345	0.991	0.995	0	-1	-1	-1	rs12667688
80178	---	rs12669956:1931113:A:C	1931113	A	C	0.344	0.994	0.997	0	-1	-1	-1	rs12669956
80180	---	rs72342654:1931171:ATAAAAT:A	1931171	ATAAAAT	A	0.345	0.995	0.997	0	-1	-1	-1	rs72342654
80196	---	rs6978209:1931544:G:A	1931544	G	A	0.612	0.991	0.994	0	-1	-1	-1	rs6978209
80231	---	rs10255204:1932092:A:C	1932092	A	C	0.614	0.993	0.996	0	-1	-1	-1	rs10255204
80234	---	rs11768206:1932151:T:G	1932151	T	G	0.346	0.99	0.995	0	-1	-1	-1	rs11768206
80264	---	rs4721164:1932629:C:G	1932629	C	G	0.264	0.993	0.997	0	-1	-1	-1	rs4721164
80267	---	rs6945719:1932688:G:A	1932688	G	A	0.341	0.994	0.997	0	-1	-1	-1	rs6945719
80276	---	rs12113633:1932936:G:A	1932936	G	A	0.211	0.994	0.997	0	-1	-1	-1	rs12113633
80294	---	rs4721167:1933224:C:T	1933224	C	T	0.34	0.994	0.997	0	-1	-1	-1	rs4721167
80338	---	rs6951956:1934131:G:A	1934131	G	A	0.261	0.995	0.997	0	-1	-1	-1	rs6951956
80376	---	rs34296663:1935245:C:T	1935245	C	T	0.347	0.993	0.996	0	-1	-1	-1	rs34296663
80378	---	rs11761818:1935273:C:T	1935273	C	T	0.347	0.993	0.996	0	-1	-1	-1	rs11761818
80396	---	rs7791299:1935598:T:C	1935598	T	C	0.223	0.994	0.997	0	-1	-1	-1	rs7791299
80416	---	rs7791899:1935988:T:C	1935988	T	C	0.215	0.993	0.997	0	-1	-1	-1	rs7791899
80430	---	rs4721170:1936272:A:G	1936272	A	G	0.623	0.988	0.992	0	-1	-1	-1	rs4721170
80462	---	rs62442895:1936938:G:A	1936938	G	A	0.216	0.997	0.999	0	-1	-1	-1	rs62442895
80487	---	rs10267593:1937261:G:A	1937261	G	A	0.224	0.995	0.998	0	-1	-1	-1	rs10267593
80495	---	rs10260386:1937407:T:C	1937407	T	C	0.62	0.99	0.993	0	-1	-1	-1	rs10260386
80499	---	rs10257349:1937500:A:G	1937500	A	G	0.622	0.99	0.993	0	-1	-1	-1	rs10257349
80561	---	rs34922657:1938655:C:T	1938655	C	T	0.347	0.992	0.995	0	-1	-1	-1	rs34922657
80585	---	rs7807014:1939021:T:C	1939021	T	C	0.216	0.998	0.999	0	-1	-1	-1	rs7807014
80593	---	rs4721175:1939202:T:C	1939202	T	C	0.622	0.99	0.993	0	-1	-1	-1	rs4721175
80615	---	rs4721176:1939564:T:C	1939564	T	C	0.62	0.991	0.994	0	-1	-1	-1	rs4721176
80630	---	rs12669937:1939765:C:T	1939765	C	T	0.347	0.992	0.995	0	-1	-1	-1	rs12669937
80691	---	rs11771828:1941003:T:C	1941003	T	C	0.216	0.998	0.999	0	-1	-1	-1	rs11771828
80693	---	rs11767515:1941051:C:T	1941051	C	T	0.216	0.998	0.999	0	-1	-1	-1	rs11767515
80749	---	rs4236277:1942270:C:T	1942270	C	T	0.348	0.993	0.996	0	-1	-1	-1	rs4236277
80754	---	rs35971246:1942318:C:CCT	1942318	C	CCT	0.623	0.991	0.994	0	-1	-1	-1	rs35971246
80765	---	rs10950429:1942499:C:A	1942499	C	A	0.618	0.99	0.993	0	-1	-1	-1	rs10950429
80802	---	rs12699439:1942866:T:C	1942866	T	C	0.349	0.993	0.995	0	-1	-1	-1	rs12699439
80826	---	rs11762448:1943199:G:A	1943199	G	A	0.612	0.981	0.987	0	-1	-1	-1	rs11762448
80832	---	rs13311111:1943296:C:T	1943296	C	T	0.329	0.95	0.969	0	-1	-1	-1	rs13311111
80840	---	rs71522278:1943503:C:T	1943503	C	T	0.32	0.938	0.962	0	-1	-1	-1	rs71522278
80843	---	rs28393635:1943547:C:A	1943547	C	A	0.228	0.97	0.984	0	-1	-1	-1	rs28393635
80854	---	rs142237080:1943774:G:A	1943774	G	A	0.201	0.971	0.986	0	-1	-1	-1	rs142237080
80866	---	rs6976858:1943930:G:A	1943930	G	A	0.257	0.984	0.992	0	-1	-1	-1	rs6976858
80921	---	rs377694807:1944896:C:T	1944896	C	T	0.541	0.947	0.964	0	-1	-1	-1	rs377694807
80923	---	rs10265061:1944948:A:G	1944948	A	G	0.167	0.914	0.966	0	-1	-1	-1	rs10265061
80924	---	rs11770498:1944980:T:C	1944980	T	C	0.282	0.914	0.952	0	-1	-1	-1	rs11770498
80927	---	rs28689585:1945049:T:C	1945049	T	C	0.291	0.907	0.945	0	-1	-1	-1	rs28689585
80928	---	rs12540201:1945050:G:A	1945050	G	A	0.298	0.905	0.944	0	-1	-1	-1	rs12540201
80938	---	rs10807760:1945161:A:G	1945161	A	G	0.616	0.987	0.991	0	-1	-1	-1	rs10807760
80951	---	rs10807761:1945428:G:A	1945428	G	A	0.341	0.985	0.99	0	-1	-1	-1	rs10807761
80952	---	rs11767036:1945442:C:G	1945442	C	G	0.215	0.996	0.998	0	-1	-1	-1	rs11767036
80956	---	rs11767040:1945468:C:T	1945468	C	T	0.215	0.996	0.998	0	-1	-1	-1	rs11767040
80969	---	rs11771451:1945678:T:C	1945678	T	C	0.344	0.98	0.987	0	-1	-1	-1	rs11771451
80970	---	rs10570929:1945685:CAAA:C	1945685	CAAA	C	0.279	0.961	0.978	0	-1	-1	-1	rs10570929
80991	---	rs4618595:1946106:A:G	1946106	A	G	0.622	0.987	0.991	0	-1	-1	-1	rs4618595
80992	---	rs56403963:1946130:C:G	1946130	C	G	0.216	0.999	0.999	0	-1	-1	-1	rs56403963
81049	---	rs34302027:1947342:G:A	1947342	G	A	0.37	0.983	0.989	0	-1	-1	-1	rs34302027
81054	---	rs13245479:1947390:T:A	1947390	T	A	0.388	0.987	0.991	0	-1	-1	-1	rs13245479
81055	---	rs13242597:1947392:A:C	1947392	A	C	0.388	0.987	0.991	0	-1	-1	-1	rs13242597
81076	---	rs6461005:1947687:A:G	1947687	A	G	0.396	0.991	0.993	0	-1	-1	-1	rs6461005
81091	---	rs6952727:1947958:A:G	1947958	A	G	0.39	0.991	0.994	0	-1	-1	-1	rs6952727
81102	---	rs6970033:1948087:G:A	1948087	G	A	0.392	0.989	0.993	0	-1	-1	-1	rs6970033
81103	---	rs6970034:1948088:G:A	1948088	G	A	0.392	0.989	0.993	0	-1	-1	-1	rs6970034
81104	---	rs10280993:1948096:T:C	1948096	T	C	0.392	0.989	0.993	0	-1	-1	-1	rs10280993
81105	---	rs10232234:1948110:G:T	1948110	G	T	0.39	0.989	0.993	0	-1	-1	-1	rs10232234
81109	---	rs12537348:1948172:C:G	1948172	C	G	0.347	0.992	0.995	0	-1	-1	-1	rs12537348
81118	---	rs12537914:1948359:C:T	1948359	C	T	0.344	0.99	0.994	0	-1	-1	-1	rs12537914
81124	---	rs62442899:1948454:C:T	1948454	C	T	0.219	0.997	0.999	0	-1	-1	-1	rs62442899
81135	---	rs34961072:1948620:G:C	1948620	G	C	0.332	0.977	0.984	0	-1	-1	-1	rs34961072
81137	---	rs34269264:1948712:C:T	1948712	C	T	0.344	0.99	0.994	0	-1	-1	-1	rs34269264
81139	---	rs35582663:1948756:G:A	1948756	G	A	0.343	0.99	0.994	0	-1	-1	-1	rs35582663
81151	---	rs34074205:1948948:G:A	1948948	G	A	0.386	0.992	0.994	0	-1	-1	-1	rs34074205
81163	---	rs60605830:1949198:A:G	1949198	A	G	0.392	0.991	0.994	0	-1	-1	-1	rs60605830
81173	---	rs73048162:1949328:T:C	1949328	T	C	0.392	0.992	0.994	0	-1	-1	-1	rs73048162
81182	---	rs34967784:1949507:T:G	1949507	T	G	0.394	0.991	0.994	0	-1	-1	-1	rs34967784
81204	---	rs10240470:1949971:G:T	1949971	G	T	0.777	0.999	1	0	-1	-1	-1	rs10240470
81213	---	rs10230383:1950113:T:C	1950113	T	C	0.399	0.993	0.995	0	-1	-1	-1	rs10230383
81228	---	rs10227517:1950292:A:T	1950292	A	T	0.398	0.994	0.995	0	-1	-1	-1	rs10227517
81229	---	rs6947019:1950337:G:A	1950337	G	A	0.221	1	1	0	-1	-1	-1	rs6947019
81236	---	rs10243920:1950385:G:A	1950385	G	A	0.397	0.993	0.995	0	-1	-1	-1	rs10243920
81238	---	rs10274300:1950405:C:G	1950405	C	G	0.398	0.994	0.995	0	-1	-1	-1	rs10274300
81239	---	rs11771973:1950440:C:G	1950440	C	G	0.347	0.993	0.995	0	-1	-1	-1	rs11771973
81243	---	rs11764960:1950532:G:A	1950532	G	A	0.345	0.993	0.996	0	-1	-1	-1	rs11764960
81251	---	rs62442900:1950613:G:A	1950613	G	A	0.387	0.987	0.991	0	-1	-1	-1	rs62442900
81253	---	rs79693194:1950616:G:A	1950616	G	A	0.387	0.987	0.991	0	-1	-1	-1	rs79693194
81254	---	rs76626455:1950617:G:T	1950617	G	T	0.387	0.987	0.991	0	-1	-1	-1	rs76626455
81263	---	rs4721184:1950784:T:C	1950784	T	C	0.347	0.993	0.996	0	-1	-1	-1	rs4721184
81264	7	rs4332037	1950809	C	T	0.223	1	1	2	0.989	0.991	0.974	rs4332037
81275	---	rs4721185:1951109:T:C	1951109	T	C	0.398	0.993	0.995	0	-1	-1	-1	rs4721185
81282	---	rs12699449:1951227:G:C	1951227	G	C	0.396	0.994	0.996	0	-1	-1	-1	rs12699449
81283	---	rs11772205:1951236:C:T	1951236	C	T	0.397	0.994	0.996	0	-1	-1	-1	rs11772205
81286	---	rs34290436:1951260:G:C	1951260	G	C	0.366	0.992	0.995	0	-1	-1	-1	rs34290436
81322	---	rs7810386:1952031:T:A	1952031	T	A	0.375	0.995	0.997	0	-1	-1	-1	rs7810386
81325	---	rs6461009:1952139:T:C	1952139	T	C	0.778	0.997	0.999	0	-1	-1	-1	rs6461009
81356	---	rs6944877:1952582:T:G	1952582	T	G	0.399	0.992	0.995	0	-1	-1	-1	rs6944877
81366	---	rs35327420:1952799:C:A	1952799	C	A	0.372	0.994	0.996	0	-1	-1	-1	rs35327420
81384	---	rs12699453:1953056:C:T	1953056	C	T	0.396	0.994	0.996	0	-1	-1	-1	rs12699453
81398	---	rs62442903:1953416:G:A	1953416	G	A	0.235	0.989	0.995	0	-1	-1	-1	rs62442903
81407	---	rs6950151:1953521:T:C	1953521	T	C	0.398	0.993	0.996	0	-1	-1	-1	rs6950151
81408	---	rs6964522:1953523:C:T	1953523	C	T	0.396	0.992	0.995	0	-1	-1	-1	rs6964522
81410	---	rs12536261:1953571:G:A	1953571	G	A	0.347	0.992	0.995	0	-1	-1	-1	rs12536261
81414	---	rs6950330:1953606:T:C	1953606	T	C	0.397	0.994	0.996	0	-1	-1	-1	rs6950330
81417	---	rs4721188:1953615:G:A	1953615	G	A	0.765	0.986	0.993	0	-1	-1	-1	rs4721188
81420	---	rs12531315:1953650:C:G	1953650	C	G	0.348	0.991	0.994	0	-1	-1	-1	rs12531315
81422	---	rs34116866:1953656:TC:T	1953656	TC	T	0.368	0.976	0.983	0	-1	-1	-1	rs34116866
81428	---	rs13224989:1953766:C:G	1953766	C	G	0.348	0.993	0.996	0	-1	-1	-1	rs13224989
81433	---	rs2056478:1953897:C:T	1953897	C	T	0.344	0.987	0.992	0	-1	-1	-1	rs2056478
81445	---	rs2056479:1954273:G:A	1954273	G	A	0.392	0.989	0.993	0	-1	-1	-1	rs2056479
81446	---	rs2056480:1954301:G:A	1954301	G	A	0.344	0.993	0.996	0	-1	-1	-1	rs2056480
81462	---	rs4721190:1954732:G:A	1954732	G	A	0.384	0.994	0.996	0	-1	-1	-1	rs4721190
81473	---	rs35797753:1954914:G:A	1954914	G	A	0.337	0.985	0.991	0	-1	-1	-1	rs35797753
81489	---	rs4421257:1955152:T:C	1955152	T	C	0.353	0.991	0.994	0	-1	-1	-1	rs4421257
81505	---	rs2056481:1955435:A:G	1955435	A	G	0.345	0.991	0.994	0	-1	-1	-1	rs2056481
81540	---	rs36054673:1956056:G:T	1956056	G	T	0.376	0.995	0.997	0	-1	-1	-1	rs36054673
81658	---	rs12536062:1958672:G:A	1958672	G	A	0.334	0.972	0.982	0	-1	-1	-1	rs12536062
81697	---	rs137944087:1959634:TCCAGTGACACGGAGGTCC:T	1959634	TCCAGTGACACGGAGGTCC	T	0.719	0.901	0.946	0	-1	-1	-1	rs137944087
81715	---	rs34008721:1959975:T:C	1959975	T	C	0.402	0.982	0.988	0	-1	-1	-1	rs34008721
81748	---	rs34647879:1960646:G:A	1960646	G	A	0.397	0.986	0.991	0	-1	-1	-1	rs34647879
81766	---	rs1464541:1960887:A:G	1960887	A	G	0.397	0.985	0.99	0	-1	-1	-1	rs1464541
81793	---	rs28728306:1961814:C:A	1961814	C	A	0.21	0.997	0.998	0	-1	-1	-1	rs28728306
81797	---	rs73050128:1961882:C:A	1961882	C	A	0.21	0.997	0.998	0	-1	-1	-1	rs73050128
81812	---	rs10268609:1962163:G:T	1962163	G	T	0.788	0.993	0.997	0	-1	-1	-1	rs10268609
81894	---	rs1403175:1964357:A:T	1964357	A	T	0.789	0.996	0.998	0	-1	-1	-1	rs1403175
81903	---	rs62442906:1964675:C:T	1964675	C	T	0.394	0.991	0.994	0	-1	-1	-1	rs62442906
81925	---	rs12671113:1965255:G:A	1965255	G	A	0.332	0.985	0.99	0	-1	-1	-1	rs12671113
81976	---	rs10950448:1966492:G:C	1966492	G	C	0.34	0.991	0.994	0	-1	-1	-1	rs10950448
81983	7	GSA-rs6959688	1966831	A	G	0.403	1	1	2	0.993	0.993	0.984	GSA-rs6959688
81985	---	rs6978112:1966841:C:T	1966841	C	T	0.417	0.999	0.999	0	-1	-1	-1	rs6978112
82022	---	rs60595248:1967731:G:A	1967731	G	A	0.235	0.994	0.996	0	-1	-1	-1	rs60595248
82026	---	rs61150432:1967887:C:T	1967887	C	T	0.372	0.996	0.998	0	-1	-1	-1	rs61150432
82047	---	rs34976285:1968226:C:T	1968226	C	T	0.376	0.998	0.999	0	-1	-1	-1	rs34976285
82048	---	rs12699476:1968245:A:C	1968245	A	C	0.716	0.998	0.998	0	-1	-1	-1	rs12699476
82073	---	rs34419870:1968851:C:T	1968851	C	T	0.375	0.999	0.999	0	-1	-1	-1	rs34419870
82081	7	rs12699477	1968953	T	C	0.333	1	1	2	0.995	0.993	0.987	rs12699477
82090	---	rs62442910:1969133:T:A	1969133	T	A	0.245	0.997	0.999	0	-1	-1	-1	rs62442910
82102	7	rs62442912	1969345	C	T	0.265	1	1	2	0.989	0.98	0.957	rs62442912
82116	---	rs78443464:1970229:C:T	1970229	C	T	0.235	0.997	0.999	0	-1	-1	-1	rs78443464
82134	---	rs62442913:1970649:G:A	1970649	G	A	0.235	0.996	0.998	0	-1	-1	-1	rs62442913
82142	---	rs11982272:1970766:T:C	1970766	T	C	0.232	0.969	0.986	0	-1	-1	-1	rs11982272
82160	---	rs61409925:1971226:G:A	1971226	G	A	0.227	0.989	0.995	0	-1	-1	-1	rs61409925
82224	---	rs13244345:1973004:A:G	1973004	A	G	0.377	0.982	0.988	0	-1	-1	-1	rs13244345
82240	---	rs4721217:1973579:C:T	1973579	C	T	0.333	0.978	0.986	0	-1	-1	-1	rs4721217
82251	---	rs56093134:1973970:C:T	1973970	C	T	0.225	0.982	0.992	0	-1	-1	-1	rs56093134
82261	---	rs10267825:1974112:C:G	1974112	C	G	0.37	0.982	0.989	0	-1	-1	-1	rs10267825
82342	---	rs12699483:1975624:C:G	1975624	C	G	0.322	0.97	0.982	0	-1	-1	-1	rs12699483
82353	---	rs4719364:1975849:T:C	1975849	T	C	0.638	0.97	0.981	0	-1	-1	-1	rs4719364
82371	---	rs2280552:1976263:C:T	1976263	C	T	0.4	0.97	0.979	0	-1	-1	-1	rs2280552
82385	---	rs1801368:1976457:C:T	1976457	C	T	0.325	0.967	0.979	0	-1	-1	-1	rs1801368
82389	---	rs2280550:1976556:G:A	1976556	G	A	0.325	0.967	0.979	0	-1	-1	-1	rs2280550
82393	---	rs2280549:1976635:G:A	1976635	G	A	0.349	0.969	0.981	0	-1	-1	-1	rs2280549
82394	---	rs2280548:1976667:G:T	1976667	G	T	0.325	0.967	0.979	0	-1	-1	-1	rs2280548
82400	---	rs2067948:1976749:G:A	1976749	G	A	0.361	0.97	0.981	0	-1	-1	-1	rs2067948
82405	---	rs2280546:1976863:G:A	1976863	G	A	0.326	0.968	0.979	0	-1	-1	-1	rs2280546
82428	---	rs113917824:1977294:G:A	1977294	G	A	0.225	0.974	0.987	0	-1	-1	-1	rs113917824
82442	---	rs4719366:1977906:G:A	1977906	G	A	0.325	0.959	0.973	0	-1	-1	-1	rs4719366
82448	---	rs56259105:1978002:T:C	1978002	T	C	0.236	0.975	0.987	0	-1	-1	-1	rs56259105
82462	---	rs62442919:1978384:A:G	1978384	A	G	0.601	0.96	0.973	0	-1	-1	-1	rs62442919
82468	---	rs6461026:1978539:G:A	1978539	G	A	0.425	0.917	0.941	0	-1	-1	-1	rs6461026
82527	---	rs11770899:1979425:C:T	1979425	C	T	0.604	0.964	0.975	0	-1	-1	-1	rs11770899
82534	---	rs150023350:1979469:GA:G	1979469	GA	G	0.228	0.97	0.984	0	-1	-1	-1	rs150023350
82545	---	rs11557347:1979741:G:A	1979741	G	A	0.367	0.957	0.971	0	-1	-1	-1	rs11557347
82546	---	rs10950456:1979750:G:A	1979750	G	A	0.619	0.966	0.976	0	-1	-1	-1	rs10950456
82669	---	rs12154473:1982181:A:G	1982181	A	G	0.636	0.975	0.985	0	-1	-1	-1	rs12154473
82692	---	rs7792631:1982779:C:T	1982779	C	T	0.316	0.972	0.983	0	-1	-1	-1	rs7792631
82735	---	rs1554505:1983929:G:A	1983929	G	A	0.706	0.97	0.983	0	-1	-1	-1	rs1554505
82750	---	rs13225225:1984066:C:T	1984066	C	T	0.334	0.971	0.983	0	-1	-1	-1	rs13225225
82891	---	rs11765639:1986738:G:A	1986738	G	A	0.33	0.964	0.979	0	-1	-1	-1	rs11765639
83029	---	rs7801421:1989888:C:G	1989888	C	G	0.347	0.996	0.998	0	-1	-1	-1	rs7801421
83031	---	rs57948882:1989950:T:TGTCC	1989950	T	TGTCC	0.318	0.932	0.959	0	-1	-1	-1	rs57948882
83034	---	rs62442924:1989976:C:T	1989976	C	T	0.246	0.986	0.994	0	-1	-1	-1	rs62442924
83152	---	rs11768212:1992582:A:C	1992582	A	C	0.265	0.985	0.993	0	-1	-1	-1	rs11768212
83162	---	rs1316716:1992822:G:A	1992822	G	A	0.349	0.986	0.992	0	-1	-1	-1	rs1316716
83170	---	rs1113736:1992992:T:C	1992992	T	C	0.373	0.983	0.99	0	-1	-1	-1	rs1113736
83175	---	rs1113737:1993078:G:A	1993078	G	A	0.318	0.998	0.999	0	-1	-1	-1	rs1113737
83218	7	GSA-rs7804190	1993899	A	C	0.63	1	1	2	0.988	0.978	0.96	GSA-rs7804190
83299	7	rs882948	1995864	C	T	0.332	1	1	2	0.996	0.995	0.99	rs882948
83423	---	rs10950473:1999453:G:A	1999453	G	A	0.34	0.998	0.999	0	-1	-1	-1	rs10950473
83536	---	rs11773627:2002733:T:C	2002733	T	C	0.251	0.993	0.996	0	-1	-1	-1	rs11773627
83548	---	rs6972374:2003043:C:T	2003043	C	T	0.357	0.997	0.998	0	-1	-1	-1	rs6972374
83594	7	rs12666575	2004421	C	T	0.339	1	1	2	0.993	0.988	0.976	rs12666575
83654	---	rs11766575:2005747:T:C	2005747	T	C	0.34	0.998	0.999	0	-1	-1	-1	rs11766575
83940	---	rs4721264:2012997:G:A	2012997	G	A	0.34	0.992	0.995	0	-1	-1	-1	rs4721264
84029	---	rs62442944:2015047:T:G	2015047	T	G	0.238	0.994	0.997	0	-1	-1	-1	rs62442944
84071	---	rs12699547:2015970:C:T	2015970	C	T	0.371	0.996	0.997	0	-1	-1	-1	rs12699547
84153	7	rs6461049	2017445	C	T	0.601	1	1	2	0.991	0.992	0.992	rs6461049
84182	---	rs6969587:2018037:C:T	2018037	C	T	0.366	0.998	0.999	0	-1	-1	-1	rs6969587
84200	---	rs12699561:2018418:G:T	2018418	G	T	0.366	0.998	0.999	0	-1	-1	-1	rs12699561
84222	---	rs3996330:2018823:C:A	2018823	C	A	0.55	0.964	0.976	0	-1	-1	-1	rs3996330
84226	---	rs3996329:2018870:G:A	2018870	G	A	0.198	0.951	0.98	0	-1	-1	-1	rs3996329
84268	---	rs12668156:2019875:G:A	2019875	G	A	0.334	0.996	0.998	0	-1	-1	-1	rs12668156
84311	---	rs11764780:2020904:G:C	2020904	G	C	0.238	0.994	0.997	0	-1	-1	-1	rs11764780
84315	---	rs12668848:2020995:G:A	2020995	G	A	0.387	0.998	0.999	0	-1	-1	-1	rs12668848
84325	---	rs55790766:2021248:C:T	2021248	C	T	0.237	0.994	0.997	0	-1	-1	-1	rs55790766
84351	---	rs79950306:2022063:C:G	2022063	C	G	0.335	0.996	0.998	0	-1	-1	-1	rs79950306
84385	---	rs57849703:2022777:G:A	2022777	G	A	0.314	0.946	0.968	0	-1	-1	-1	rs57849703
84468	---	rs57148375:2025001:G:C	2025001	G	C	0.238	0.994	0.997	0	-1	-1	-1	rs57148375
84469	---	rs4721282:2025040:A:G	2025040	A	G	0.342	0.997	0.997	0	-1	-1	-1	rs4721282
84474	---	rs10650434:2025096:A:ACT	2025096	A	ACT	0.612	0.997	0.998	0	-1	-1	-1	rs10650434
84516	---	rs72429272:2025904:GTGTGATGCACC:G	2025904	GTGTGATGCACC	G	0.104	0.954	0.989	0	-1	-1	-1	rs72429272
84581	---	rs11765549:2027311:G:T	2027311	G	T	0.346	0.993	0.996	0	-1	-1	-1	rs11765549
84583	---	rs11765550:2027324:G:A	2027324	G	A	0.342	0.993	0.996	0	-1	-1	-1	rs11765550
84584	---	rs11773316:2027354:C:T	2027354	C	T	0.341	0.995	0.997	0	-1	-1	-1	rs11773316
84585	---	rs11763870:2027448:T:C	2027448	T	C	0.612	0.997	0.998	0	-1	-1	-1	rs11763870
84634	---	rs4721287:2028663:A:C	2028663	A	C	0.34	0.998	0.999	0	-1	-1	-1	rs4721287
84645	---	rs34809719:2028968:G:T	2028968	G	T	0.24	0.996	0.998	0	-1	-1	-1	rs34809719
84676	---	rs60432611:2029629:G:C	2029629	G	C	0.339	0.998	0.999	0	-1	-1	-1	rs60432611
84686	7	rs58120505	2029867	T	C	0.384	1	1	2	0.997	0.992	0.985	rs58120505
84690	---	rs56727870:2029940:T:C	2029940	T	C	0.339	0.999	0.999	0	-1	-1	-1	rs56727870
84693	---	rs60995052:2030007:G:C	2030007	G	C	0.339	0.999	0.999	0	-1	-1	-1	rs60995052
84698	---	rs60755037:2030104:G:A	2030104	G	A	0.339	0.999	0.999	0	-1	-1	-1	rs60755037
84707	---	rs57216949:2030287:G:T	2030287	G	T	0.339	0.998	0.999	0	-1	-1	-1	rs57216949
84755	---	rs11764590:2032803:C:T	2032803	C	T	0.24	0.998	0.999	0	-1	-1	-1	rs11764590
84758	---	rs1403174:2032865:A:T	2032865	A	T	0.587	0.998	0.999	0	-1	-1	-1	rs1403174
84794	---	rs868754:2033780:G:C	2033780	G	C	0.237	0.998	0.999	0	-1	-1	-1	rs868754
84800	---	rs3996328:2034017:C:T	2034017	C	T	0.365	0.999	0.999	0	-1	-1	-1	rs3996328
84807	7	rs3857706	2034193	A	G	0.586	1	1	2	0.991	0.978	0.96	rs3857706
84820	---	rs872465:2034349:G:A	2034349	G	A	0.362	0.998	0.999	0	-1	-1	-1	rs872465
84823	---	rs872464:2034562:A:G	2034562	A	G	0.584	0.998	0.999	0	-1	-1	-1	rs872464
84894	---	rs59574136:2036460:T:C	2036460	T	C	0.348	0.999	0.999	0	-1	-1	-1	rs59574136
84896	---	rs4721294:2036550:T:C	2036550	T	C	0.353	0.999	0.999	0	-1	-1	-1	rs4721294
84903	7	rs4721295	2036669	T	G	0.354	1	1	2	0.998	0.995	0.989	rs4721295
84913	---	rs55689856:2037215:G:A	2037215	G	A	0.348	0.999	1	0	-1	-1	-1	rs55689856
84938	---	rs34021847:2037761:G:A	2037761	G	A	0.337	0.995	0.997	0	-1	-1	-1	rs34021847
84992	7	GSA-rs10950503	2039594	A	C	0.587	1	1	2	0.994	0.986	0.971	GSA-rs10950503
85065	---	rs1107592:2041432:A:G	2041432	A	G	0.357	0.992	0.995	0	-1	-1	-1	rs1107592
85080	---	rs1107591:2041638:G:A	2041638	G	A	0.353	0.998	0.999	0	-1	-1	-1	rs1107591
85113	---	rs57460298:2042448:C:T	2042448	C	T	0.351	0.994	0.997	0	-1	-1	-1	rs57460298
85117	---	rs57633152:2042547:C:G	2042547	C	G	0.349	0.979	0.987	0	-1	-1	-1	rs57633152
85150	---	rs112027685:2043189:AG:A	2043189	AG	A	0.35	0.996	0.998	0	-1	-1	-1	rs112027685
85189	---	rs6975354:2044096:G:C	2044096	G	C	0.365	0.992	0.995	0	-1	-1	-1	rs6975354
85242	---	rs10479762:2045351:T:C	2045351	T	C	0.601	0.993	0.995	0	-1	-1	-1	rs10479762
85274	---	rs13246996:2046188:G:C	2046188	G	C	0.358	0.993	0.996	0	-1	-1	-1	rs13246996
85287	---	rs58227534:2046328:A:G	2046328	A	G	0.356	0.993	0.996	0	-1	-1	-1	rs58227534
85312	---	rs12670737:2046830:C:T	2046830	C	T	0.356	0.994	0.997	0	-1	-1	-1	rs12670737
85356	---	rs871924:2047845:A:G	2047845	A	G	0.357	0.993	0.996	0	-1	-1	-1	rs871924
85360	---	rs871925:2047875:G:A	2047875	G	A	0.597	0.991	0.994	0	-1	-1	-1	rs871925
85372	---	rs4719391:2048136:T:C	2048136	T	C	0.357	0.993	0.996	0	-1	-1	-1	rs4719391
85376	---	rs13227554:2048220:G:C	2048220	G	C	0.595	0.99	0.993	0	-1	-1	-1	rs13227554
85378	---	rs2008263:2048335:A:G	2048335	A	G	0.357	0.993	0.996	0	-1	-1	-1	rs2008263
85381	---	rs5881916:2048406:A:AG	2048406	A	AG	0.357	0.99	0.995	0	-1	-1	-1	rs5881916
85390	---	rs62444879:2048470:T:G	2048470	T	G	0.237	0.993	0.997	0	-1	-1	-1	rs62444879
85399	---	rs56305291:2048706:A:G	2048706	A	G	0.238	0.994	0.997	0	-1	-1	-1	rs56305291
85441	---	rs4721302:2049854:A:G	2049854	A	G	0.637	0.991	0.995	0	-1	-1	-1	rs4721302
85468	---	rs11771625:2050401:C:T	2050401	C	T	0.354	0.988	0.993	0	-1	-1	-1	rs11771625
85483	---	rs56180486:2050747:C:T	2050747	C	T	0.238	0.993	0.997	0	-1	-1	-1	rs56180486
85509	---	rs11514731:2051503:C:G	2051503	C	G	0.238	0.992	0.996	0	-1	-1	-1	rs11514731
85511	---	rs12699570:2051543:G:A	2051543	G	A	0.359	0.989	0.992	0	-1	-1	-1	rs12699570
85547	---	rs62444881:2052318:C:T	2052318	C	T	0.238	0.991	0.996	0	-1	-1	-1	rs62444881
85571	---	rs35622755:2053223:A:G	2053223	A	G	0.102	0.953	0.989	0	-1	-1	-1	rs35622755
85586	---	rs35745518:2053538:G:A	2053538	G	A	0.357	0.987	0.991	0	-1	-1	-1	rs35745518
85594	---	rs3996325:2053747:T:C	2053747	T	C	0.295	0.988	0.992	0	-1	-1	-1	rs3996325
85616	---	rs142140779:2054314:CG:C	2054314	CG	C	0.231	0.989	0.994	0	-1	-1	-1	rs142140779
85690	---	rs939946:2056253:C:G	2056253	C	G	0.33	0.955	0.972	0	-1	-1	-1	rs939946
85848	---	rs55988458:2059761:G:A	2059761	G	A	0.23	0.987	0.993	0	-1	-1	-1	rs55988458
85878	---	rs56016347:2060126:C:T	2060126	C	T	0.23	0.989	0.994	0	-1	-1	-1	rs56016347
85885	---	rs55993035:2060397:CT:C	2060397	CT	C	0.325	0.906	0.942	0	-1	-1	-1	rs55993035
85897	---	rs11762545:2060775:C:T	2060775	C	T	0.231	0.99	0.994	0	-1	-1	-1	rs11762545
85910	---	rs11762636:2061111:C:A	2061111	C	A	0.231	0.99	0.994	0	-1	-1	-1	rs11762636
85972	---	rs6973622:2063476:T:C	2063476	T	C	0.652	0.989	0.993	0	-1	-1	-1	rs6973622
86053	---	rs12699596:2065828:A:G	2065828	A	G	0.345	0.991	0.995	0	-1	-1	-1	rs12699596
86071	---	rs79447549:2066443:A:G	2066443	A	G	0.105	0.959	0.99	0	-1	-1	-1	rs79447549
86100	---	rs11764212:2067593:C:A	2067593	C	A	0.349	0.991	0.994	0	-1	-1	-1	rs11764212
86140	---	rs4721321:2068470:A:G	2068470	A	G	0.299	0.994	0.996	0	-1	-1	-1	rs4721321
86150	---	rs59619245:2068630:C:T	2068630	C	T	0.349	0.992	0.995	0	-1	-1	-1	rs59619245
86206	---	rs55695483:2070145:G:A	2070145	G	A	0.121	0.943	0.983	0	-1	-1	-1	rs55695483
86232	7	rs7778752	2070517	T	C	0.656	1	1	2	0.986	0.976	0.958	rs7778752
86234	---	rs55773130:2070554:T:C	2070554	T	C	0.231	0.993	0.996	0	-1	-1	-1	rs55773130
86240	---	rs55952733:2070680:G:A	2070680	G	A	0.231	0.993	0.996	0	-1	-1	-1	rs55952733
86256	---	rs55993248:2071132:A:G	2071132	A	G	0.236	0.992	0.996	0	-1	-1	-1	rs55993248
86282	---	rs4470910:2071723:C:T	2071723	C	T	0.231	0.992	0.996	0	-1	-1	-1	rs4470910
86359	---	rs28528997:2074122:A:G	2074122	A	G	0.236	0.994	0.997	0	-1	-1	-1	rs28528997
86365	---	rs1533827:2074290:C:T	2074290	C	T	0.236	0.993	0.997	0	-1	-1	-1	rs1533827
86434	---	rs7795126:2076626:G:A	2076626	G	A	0.603	0.991	0.994	0	-1	-1	-1	rs7795126
86440	---	rs6948912:2076701:T:C	2076701	T	C	0.355	0.986	0.991	0	-1	-1	-1	rs6948912
86486	---	rs11772463:2078132:A:C	2078132	A	C	0.2	0.991	0.996	0	-1	-1	-1	rs11772463
86492	---	rs59096822:2078374:CCTG:C	2078374	CCTG	C	0.303	0.994	0.996	0	-1	-1	-1	rs59096822
86512	---	rs55683212:2078855:G:C	2078855	G	C	0.236	0.993	0.996	0	-1	-1	-1	rs55683212
86515	---	rs56226325:2078981:C:T	2078981	C	T	0.199	0.991	0.996	0	-1	-1	-1	rs56226325
86530	---	rs3996323:2079428:G:T	2079428	G	T	0.303	0.994	0.996	0	-1	-1	-1	rs3996323
86537	---	rs2056477:2079744:G:C	2079744	G	C	0.285	0.989	0.994	0	-1	-1	-1	rs2056477
86552	---	rs11763750:2080114:G:A	2080114	G	A	0.235	0.991	0.996	0	-1	-1	-1	rs11763750
86586	---	rs151034593:2081006:GGCTGGGGAAGGGGAGCAGGA:G	2081006	GGCTGGGGAAGGGGAGCAGGA	G	0.199	0.981	0.991	0	-1	-1	-1	rs151034593
86603	---	rs33997793:2081469:G:GT	2081469	G	GT	0.643	0.985	0.991	0	-1	-1	-1	rs33997793
86620	---	rs138512190:2081742:G:GCA	2081742	G	GCA	0.195	0.977	0.99	0	-1	-1	-1	rs138512190
86638	---	rs144250944:2081856:GCACA:G	2081856	GCACA	G	0.293	0.98	0.989	0	-1	-1	-1	rs144250944
86642	---	rs12673687:2081873:C:T	2081873	C	T	0.294	0.984	0.992	0	-1	-1	-1	rs12673687
86650	---	rs12669370:2081914:G:A	2081914	G	A	0.286	0.983	0.991	0	-1	-1	-1	rs12669370
86675	---	rs11766468:2082604:G:A	2082604	G	A	0.188	0.98	0.992	0	-1	-1	-1	rs11766468
86681	---	rs1533829:2082841:A:G	2082841	A	G	0.29	0.981	0.99	0	-1	-1	-1	rs1533829
86698	---	rs62444906:2083161:G:T	2083161	G	T	0.188	0.98	0.992	0	-1	-1	-1	rs62444906
86709	---	rs62444907:2083267:C:T	2083267	C	T	0.2	0.988	0.995	0	-1	-1	-1	rs62444907
86718	---	rs10241537:2083358:A:G	2083358	A	G	0.303	0.992	0.996	0	-1	-1	-1	rs10241537
86735	---	rs60137119:2083664:A:G	2083664	A	G	0.351	0.991	0.995	0	-1	-1	-1	rs60137119
86744	---	rs6944660:2083782:A:G	2083782	A	G	0.658	0.993	0.996	0	-1	-1	-1	rs6944660
86800	---	rs7797112:2085165:T:C	2085165	T	C	0.304	0.99	0.994	0	-1	-1	-1	rs7797112
86812	---	rs7801349:2085553:T:C	2085553	T	C	0.304	0.99	0.994	0	-1	-1	-1	rs7801349
86850	---	rs6950627:2086672:C:T	2086672	C	T	0.355	0.992	0.995	0	-1	-1	-1	rs6950627
86854	---	rs10235664:2086814:T:C	2086814	T	C	0.305	0.989	0.994	0	-1	-1	-1	rs10235664
86861	---	rs10276536:2086960:C:T	2086960	C	T	0.302	0.992	0.996	0	-1	-1	-1	rs10276536
86872	---	rs9639202:2087315:G:A	2087315	G	A	0.199	0.993	0.997	0	-1	-1	-1	rs9639202
86903	---	rs55770986:2087823:T:C	2087823	T	C	0.199	0.994	0.998	0	-1	-1	-1	rs55770986
86929	---	rs9969125:2088460:C:T	2088460	C	T	0.199	0.994	0.997	0	-1	-1	-1	rs9969125
86999	---	rs55669426:2090129:G:C	2090129	G	C	0.3	0.996	0.998	0	-1	-1	-1	rs55669426
87011	---	rs56263929:2090304:TG:T	2090304	TG	T	0.199	0.995	0.998	0	-1	-1	-1	rs56263929
87019	---	rs11762413:2090387:C:G	2090387	C	G	0.298	0.992	0.996	0	-1	-1	-1	rs11762413
87037	---	rs7787359:2090849:A:G	2090849	A	G	0.301	0.995	0.997	0	-1	-1	-1	rs7787359
87057	---	rs56289396:2091415:G:A	2091415	G	A	0.199	0.993	0.997	0	-1	-1	-1	rs56289396
87114	---	rs11768637:2092536:T:C	2092536	T	C	0.656	0.99	0.994	0	-1	-1	-1	rs11768637
87125	---	rs4721347:2092885:G:A	2092885	G	A	0.668	0.977	0.985	0	-1	-1	-1	rs4721347
87140	7	rs12699646	2093162	T	G	0.646	1	1	2	0.984	0.98	0.968	rs12699646
87178	7	GSA-rs6461108	2094340	A	G	0.105	1	1	2	0.961	0.98	0.906	GSA-rs6461108
87257	---	rs55893771:2096255:C:T	2096255	C	T	0.191	0.994	0.997	0	-1	-1	-1	rs55893771
87375	---	rs6972969:2099331:A:G	2099331	A	G	0.298	0.993	0.996	0	-1	-1	-1	rs6972969
87376	---	rs6977161:2099361:T:C	2099361	T	C	0.298	0.993	0.996	0	-1	-1	-1	rs6977161
87397	---	rs60626033:2099719:A:G	2099719	A	G	0.299	0.991	0.995	0	-1	-1	-1	rs60626033
87409	---	rs67968373:2099805:C:T	2099805	C	T	0.104	0.992	0.998	0	-1	-1	-1	rs67968373
87428	---	rs111595851:2099924:C:G	2099924	C	G	0.295	0.947	0.969	0	-1	-1	-1	rs111595851
87514	---	rs375991723:2100989:TTAAAA:TTAAAATAAAA	2100989	TTAAAA	TTAAAATAAAA	0.195	0.99	0.996	0	-1	-1	-1	rs375991723
87604	---	rs7785626:2103005:A:G	2103005	A	G	0.655	0.996	0.998	0	-1	-1	-1	rs7785626
87630	---	rs73048919:2103637:C:A	2103637	C	A	0.35	0.994	0.996	0	-1	-1	-1	rs73048919
87633	---	rs6461115:2103668:A:G	2103668	A	G	0.281	0.993	0.996	0	-1	-1	-1	rs6461115
87637	---	rs55810445:2103739:C:T	2103739	C	T	0.195	0.991	0.996	0	-1	-1	-1	rs55810445
87646	---	rs11760737:2104055:T:C	2104055	T	C	0.194	0.99	0.996	0	-1	-1	-1	rs11760737
87649	---	rs11773643:2104063:A:G	2104063	A	G	0.281	0.993	0.996	0	-1	-1	-1	rs11773643
87666	---	rs56072378:2104364:A:G	2104364	A	G	0.281	0.993	0.996	0	-1	-1	-1	rs56072378
87692	---	rs4721359:2104951:A:G	2104951	A	G	0.298	0.994	0.997	0	-1	-1	-1	rs4721359
87724	---	rs55860148:2105594:G:A	2105594	G	A	0.27	0.993	0.997	0	-1	-1	-1	rs55860148
87729	---	rs4719415:2105760:A:G	2105760	A	G	0.656	0.994	0.996	0	-1	-1	-1	rs4719415
87770	---	rs4719416:2106608:G:A	2106608	G	A	0.251	0.993	0.997	0	-1	-1	-1	rs4719416
87779	---	rs34571717:2106855:T:C	2106855	T	C	0.3	0.991	0.995	0	-1	-1	-1	rs34571717
87782	---	rs34731055:2106928:C:T	2106928	C	T	0.23	0.993	0.997	0	-1	-1	-1	rs34731055
87804	---	rs62444917:2107262:A:C	2107262	A	C	0.281	0.991	0.995	0	-1	-1	-1	rs62444917
87823	---	rs55789728:2107649:A:G	2107649	A	G	0.278	0.991	0.996	0	-1	-1	-1	rs55789728
87838	---	rs17132130:2108036:G:C	2108036	G	C	0.278	0.991	0.996	0	-1	-1	-1	rs17132130
87885	---	rs62444919:2109499:C:T	2109499	C	T	0.227	0.993	0.997	0	-1	-1	-1	rs62444919
87892	---	rs142449055:2109647:AC:A	2109647	AC	A	0.226	0.992	0.997	0	-1	-1	-1	rs142449055
87896	---	rs11772627:2109821:G:C	2109821	G	C	0.228	0.992	0.997	0	-1	-1	-1	rs11772627
87899	---	rs3800869:2109933:C:T	2109933	C	T	0.342	0.996	0.997	0	-1	-1	-1	rs3800869
87917	7	rs3800871	2110236	C	T	0.651	1	1	2	0.974	0.986	0.968	rs3800871
87922	---	rs3800872:2110272:C:G	2110272	C	G	0.263	0.993	0.997	0	-1	-1	-1	rs3800872
87923	---	rs3823624:2110346:T:C	2110346	T	C	0.23	0.99	0.996	0	-1	-1	-1	rs3823624
87933	---	rs17734969:2110517:T:C	2110517	T	C	0.263	0.99	0.995	0	-1	-1	-1	rs17734969
87954	---	rs11315918:2110850:AG:A	2110850	AG	A	0.234	0.986	0.994	0	-1	-1	-1	rs11315918
87967	---	rs11771283:2111184:T:C	2111184	T	C	0.399	0.959	0.973	0	-1	-1	-1	rs11771283
88045	---	rs1860826:2112506:G:A	2112506	G	A	0.33	0.986	0.991	0	-1	-1	-1	rs1860826
88047	---	rs2398709:2112548:C:T	2112548	C	T	0.352	0.976	0.985	0	-1	-1	-1	rs2398709
88048	---	rs35145970:2112549:G:A	2112549	G	A	0.241	0.985	0.993	0	-1	-1	-1	rs35145970
88068	---	rs13227446:2113062:G:A	2113062	G	A	0.242	0.987	0.994	0	-1	-1	-1	rs13227446
88083	---	rs1860827:2113327:T:C	2113327	T	C	0.674	0.978	0.988	0	-1	-1	-1	rs1860827
88085	---	rs2398708:2113375:A:C	2113375	A	C	0.314	0.987	0.993	0	-1	-1	-1	rs2398708
88089	---	rs3778937:2113455:T:C	2113455	T	C	0.314	0.987	0.993	0	-1	-1	-1	rs3778937
88145	---	rs3778938:2114785:A:G	2114785	A	G	0.67	0.985	0.992	0	-1	-1	-1	rs3778938
88162	---	rs3729620:2115163:C:T	2115163	C	T	0.234	0.989	0.995	0	-1	-1	-1	rs3729620
88253	---	rs34564512:2117146:C:G	2117146	C	G	0.235	0.991	0.996	0	-1	-1	-1	rs34564512
88261	---	rs3800875:2117261:C:T	2117261	C	T	0.201	0.975	0.989	0	-1	-1	-1	rs3800875
88265	7	rs3800876	2117309	T	C	0.241	1	1	2	0.955	0.939	0.844	rs3800876
88298	---	rs3778945:2117912:A:C	2117912	A	C	0.661	0.978	0.985	0	-1	-1	-1	rs3778945
88320	---	rs3778946:2118448:G:A	2118448	G	A	0.609	0.991	0.994	0	-1	-1	-1	rs3778946
88331	---	rs3839697:2118656:A:AG	2118656	A	AG	0.649	0.989	0.993	0	-1	-1	-1	rs3839697
88337	---	rs3800877:2118772:T:C	2118772	T	C	0.61	0.99	0.993	0	-1	-1	-1	rs3800877
88363	---	rs7805774:2119174:C:T	2119174	C	T	0.668	0.989	0.992	0	-1	-1	-1	rs7805774
88386	---	rs7796547:2119657:T:C	2119657	T	C	0.671	0.991	0.994	0	-1	-1	-1	rs7796547
88395	---	rs34903893:2119869:C:T	2119869	C	T	0.238	0.99	0.994	0	-1	-1	-1	rs34903893
88409	---	rs3800878:2120364:T:G	2120364	T	G	0.649	0.993	0.995	0	-1	-1	-1	rs3800878
88411	---	rs3800879:2120378:A:G	2120378	A	G	0.65	0.992	0.995	0	-1	-1	-1	rs3800879
88418	---	rs3800880:2120616:A:G	2120616	A	G	0.651	0.995	0.997	0	-1	-1	-1	rs3800880
88419	7	rs3800881	2120635	T	C	0.612	1	1	2	0.978	0.978	0.964	rs3800881
88424	---	rs3800882:2120758:G:A	2120758	G	A	0.374	0.99	0.994	0	-1	-1	-1	rs3800882
88429	---	rs3800883:2120894:A:G	2120894	A	G	0.667	0.996	0.997	0	-1	-1	-1	rs3800883
88450	---	rs1558461:2121156:G:A	2121156	G	A	0.114	0.974	0.993	0	-1	-1	-1	rs1558461
88454	---	rs1558462:2121196:G:A	2121196	G	A	0.236	0.996	0.998	0	-1	-1	-1	rs1558462
88530	---	rs3800890:2122643:G:A	2122643	G	A	0.603	0.994	0.996	0	-1	-1	-1	rs3800890
88587	---	rs3800892:2123946:C:T	2123946	C	T	0.238	0.998	0.999	0	-1	-1	-1	rs3800892
88588	---	rs3800893:2123963:C:T	2123963	C	T	0.238	0.997	0.999	0	-1	-1	-1	rs3800893
88673	7	rs3800895	2125942	G	A	0.297	1	1	2	0.992	0.991	0.977	rs3800895
88729	---	rs3778956:2127515:C:G	2127515	C	G	0.24	0.997	0.999	0	-1	-1	-1	rs3778956
88835	---	rs13242473:2130014:T:C	2130014	T	C	0.239	0.992	0.997	0	-1	-1	-1	rs13242473
88934	---	rs2895202:2131829:T:C	2131829	T	C	0.359	0.99	0.994	0	-1	-1	-1	rs2895202
88975	---	rs56409553:2132749:A:G	2132749	A	G	0.299	0.995	0.997	0	-1	-1	-1	rs56409553
89019	---	rs745528:2133814:A:G	2133814	A	G	0.308	0.995	0.997	0	-1	-1	-1	rs745528
89066	---	rs35143793:2134728:A:G	2134728	A	G	0.237	0.995	0.998	0	-1	-1	-1	rs35143793
89137	---	rs3800898:2136468:T:C	2136468	T	C	0.671	0.992	0.996	0	-1	-1	-1	rs3800898
89212	---	rs3778963:2137903:A:G	2137903	A	G	0.643	0.988	0.993	0	-1	-1	-1	rs3778963
89223	---	rs3778964:2138109:C:T	2138109	C	T	0.358	0.992	0.995	0	-1	-1	-1	rs3778964
89233	---	rs3778965:2138296:G:A	2138296	G	A	0.358	0.991	0.995	0	-1	-1	-1	rs3778965
89251	---	rs3800901:2138761:G:A	2138761	G	A	0.262	0.987	0.993	0	-1	-1	-1	rs3800901
89270	---	rs140660754:2139234:TGAGCGCATCGGGCTGGGAGACAGCC:T	2139234	TGAGCGCATCGGGCTGGGAGACAGCC	T	0.24	0.992	0.997	0	-1	-1	-1	rs140660754
89272	---	rs73038441:2139286:T:C	2139286	T	C	0.359	0.992	0.995	0	-1	-1	-1	rs73038441
89283	---	rs73038442:2139457:C:T	2139457	C	T	0.358	0.992	0.996	0	-1	-1	-1	rs73038442
89309	---	rs3778969:2139990:G:A	2139990	G	A	0.358	0.992	0.996	0	-1	-1	-1	rs3778969
89330	---	rs4719431:2140312:T:C	2140312	T	C	0.417	0.993	0.996	0	-1	-1	-1	rs4719431
89332	---	rs4719432:2140330:A:G	2140330	A	G	0.439	0.984	0.99	0	-1	-1	-1	rs4719432
89351	---	rs62442993:2140704:C:T	2140704	C	T	0.237	0.993	0.997	0	-1	-1	-1	rs62442993
89364	---	rs4380817:2140938:T:C	2140938	T	C	0.667	0.992	0.995	0	-1	-1	-1	rs4380817
89371	---	rs4719436:2141239:G:A	2141239	G	A	0.358	0.992	0.996	0	-1	-1	-1	rs4719436
89386	---	rs6944886:2141670:A:G	2141670	A	G	0.217	0.98	0.991	0	-1	-1	-1	rs6944886
89395	---	rs62442994:2141917:A:G	2141917	A	G	0.653	0.96	0.976	0	-1	-1	-1	rs62442994
89396	---	rs112637791:2141919:C:T	2141919	C	T	0.349	0.956	0.973	0	-1	-1	-1	rs112637791
89398	---	rs62442995:2141924:C:T	2141924	C	T	0.65	0.954	0.972	0	-1	-1	-1	rs62442995
89455	---	rs4721405:2143165:T:G	2143165	T	G	0.659	0.991	0.995	0	-1	-1	-1	rs4721405
89460	---	rs3778970:2143208:C:A	2143208	C	A	0.359	0.986	0.992	0	-1	-1	-1	rs3778970
89511	---	rs12537865:2144323:C:T	2144323	C	T	0.348	0.982	0.989	0	-1	-1	-1	rs12537865
89512	---	rs3800902:2144378:C:T	2144378	C	T	0.357	0.99	0.994	0	-1	-1	-1	rs3800902
89558	---	rs35876604:2145406:G:A	2145406	G	A	0.24	0.992	0.996	0	-1	-1	-1	rs35876604
89559	---	rs1860829:2145425:A:C	2145425	A	C	0.671	0.991	0.995	0	-1	-1	-1	rs1860829
89568	---	rs111611027:2145629:T:C	2145629	T	C	0.48	0.94	0.957	0	-1	-1	-1	rs111611027
89570	---	rs55865401:2145720:G:C	2145720	G	C	0.377	0.992	0.995	0	-1	-1	-1	rs55865401
89596	---	rs3778971:2146254:C:A	2146254	C	A	0.24	0.992	0.997	0	-1	-1	-1	rs3778971
89643	---	rs4721407:2147301:A:G	2147301	A	G	0.669	0.987	0.993	0	-1	-1	-1	rs4721407
89654	---	rs3800905:2147596:A:G	2147596	A	G	0.635	0.983	0.99	0	-1	-1	-1	rs3800905
89749	---	rs7809320:2149947:G:A	2149947	G	A	0.236	0.991	0.996	0	-1	-1	-1	rs7809320
89751	---	rs10224497:2149967:A:G	2149967	A	G	0.421	0.99	0.994	0	-1	-1	-1	rs10224497
89770	---	rs4721410:2150343:A:G	2150343	A	G	0.671	0.99	0.995	0	-1	-1	-1	rs4721410
89805	---	rs3778973:2151178:C:T	2151178	C	T	0.238	0.993	0.997	0	-1	-1	-1	rs3778973
89818	---	rs1558465:2151398:G:C	2151398	G	C	0.411	0.986	0.991	0	-1	-1	-1	rs1558465
89821	---	rs1558466:2151432:A:C	2151432	A	C	0.654	0.985	0.991	0	-1	-1	-1	rs1558466
89831	---	rs1476887:2151633:T:C	2151633	T	C	0.411	0.986	0.991	0	-1	-1	-1	rs1476887
89843	---	rs731140:2152001:G:A	2152001	G	A	0.65	0.982	0.989	0	-1	-1	-1	rs731140
89860	---	rs1860830:2152344:A:G	2152344	A	G	0.671	0.99	0.994	0	-1	-1	-1	rs1860830
89883	---	rs4721411:2153071:C:T	2153071	C	T	0.372	0.984	0.99	0	-1	-1	-1	rs4721411
89885	---	rs4721412:2153084:A:G	2153084	A	G	0.671	0.989	0.994	0	-1	-1	-1	rs4721412
89895	---	rs6461158:2153541:G:A	2153541	G	A	0.251	0.989	0.995	0	-1	-1	-1	rs6461158
89972	---	rs11770254:2155250:C:G	2155250	C	G	0.411	0.985	0.99	0	-1	-1	-1	rs11770254
89973	---	rs11770255:2155251:C:G	2155251	C	G	0.411	0.985	0.99	0	-1	-1	-1	rs11770255
89982	---	rs5881918:2155615:A:AG	2155615	A	AG	0.239	0.989	0.995	0	-1	-1	-1	rs5881918
90017	---	rs2398706:2156338:A:T	2156338	A	T	0.408	0.983	0.989	0	-1	-1	-1	rs2398706
90054	---	rs13240499:2157186:G:A	2157186	G	A	0.24	0.988	0.995	0	-1	-1	-1	rs13240499
90106	---	rs10239050:2158390:A:G	2158390	A	G	0.375	0.986	0.991	0	-1	-1	-1	rs10239050
90143	---	rs11767038:2159214:G:A	2159214	G	A	0.319	0.98	0.988	0	-1	-1	-1	rs11767038
90147	---	rs3800908:2159437:C:T	2159437	C	T	0.426	0.986	0.99	0	-1	-1	-1	rs3800908
90151	---	rs3800909:2159594:C:G	2159594	C	G	0.4	0.987	0.991	0	-1	-1	-1	rs3800909
90160	---	rs3778977:2159746:C:T	2159746	C	T	0.397	0.986	0.991	0	-1	-1	-1	rs3778977
90163	---	rs71525361:2159777:T:C	2159777	T	C	0.118	0.969	0.991	0	-1	-1	-1	rs71525361
90165	---	rs3778978:2159817:A:G	2159817	A	G	0.355	0.987	0.992	0	-1	-1	-1	rs3778978
90212	---	rs1860831:2160931:T:C	2160931	T	C	0.411	0.982	0.987	0	-1	-1	-1	rs1860831
90225	---	rs4719443:2161099:A:G	2161099	A	G	0.359	0.986	0.991	0	-1	-1	-1	rs4719443
90236	---	rs3778980:2161447:G:A	2161447	G	A	0.24	0.987	0.994	0	-1	-1	-1	rs3778980
90248	---	rs1860832:2161849:G:A	2161849	G	A	0.358	0.986	0.99	0	-1	-1	-1	rs1860832
90255	---	rs879672:2161978:C:A	2161978	C	A	0.639	0.981	0.988	0	-1	-1	-1	rs879672
90302	---	rs3800913:2163237:A:G	2163237	A	G	0.398	0.986	0.99	0	-1	-1	-1	rs3800913
90304	---	rs3800914:2163254:G:C	2163254	G	C	0.678	0.979	0.987	0	-1	-1	-1	rs3800914
90330	---	rs3800915:2163800:A:C	2163800	A	C	0.663	0.983	0.989	0	-1	-1	-1	rs3800915
90373	---	rs2398705:2164995:G:A	2164995	G	A	0.358	0.984	0.988	0	-1	-1	-1	rs2398705
90405	---	rs35008854:2165520:GT:G	2165520	GT	G	0.402	0.984	0.988	0	-1	-1	-1	rs35008854
90424	---	rs3800916:2166072:C:T	2166072	C	T	0.36	0.982	0.987	0	-1	-1	-1	rs3800916
90428	---	rs3778982:2166233:T:C	2166233	T	C	0.358	0.983	0.988	0	-1	-1	-1	rs3778982
90432	---	rs3778983:2166319:T:G	2166319	T	G	0.376	0.981	0.986	0	-1	-1	-1	rs3778983
90436	---	rs3778984:2166514:T:C	2166514	T	C	0.358	0.983	0.988	0	-1	-1	-1	rs3778984
90512	---	rs3800917:2167939:G:A	2167939	G	A	0.353	0.978	0.985	0	-1	-1	-1	rs3800917
90515	---	rs3800918:2167978:T:C	2167978	T	C	0.71	0.967	0.982	0	-1	-1	-1	rs3800918
90535	---	rs3778987:2168495:C:T	2168495	C	T	0.348	0.956	0.971	0	-1	-1	-1	rs3778987
90598	---	rs34111510:2169815:C:T	2169815	C	T	0.241	0.979	0.988	0	-1	-1	-1	rs34111510
90632	---	rs4721428:2170606:G:A	2170606	G	A	0.675	0.978	0.986	0	-1	-1	-1	rs4721428
90639	---	rs6461168:2170759:A:G	2170759	A	G	0.284	0.976	0.986	0	-1	-1	-1	rs6461168
90660	---	rs3778990:2171155:C:T	2171155	C	T	0.325	0.975	0.984	0	-1	-1	-1	rs3778990
90671	---	rs10256077:2171450:C:T	2171450	C	T	0.567	0.976	0.984	0	-1	-1	-1	rs10256077
90684	---	rs4721429:2171704:T:C	2171704	T	C	0.35	0.986	0.991	0	-1	-1	-1	rs4721429
90701	---	rs10275299:2172049:T:C	2172049	T	C	0.389	0.968	0.978	0	-1	-1	-1	rs10275299
90717	---	rs3778991:2172455:G:A	2172455	G	A	0.345	0.989	0.993	0	-1	-1	-1	rs3778991
90723	---	rs10950559:2172705:C:T	2172705	C	T	0.349	0.983	0.99	0	-1	-1	-1	rs10950559
90817	---	rs3778992:2175313:C:G	2175313	C	G	0.503	0.983	0.989	0	-1	-1	-1	rs3778992
90840	---	rs3778994:2175855:C:A	2175855	C	A	0.391	0.988	0.993	0	-1	-1	-1	rs3778994
90842	---	rs3778995:2175871:T:C	2175871	T	C	0.113	0.973	0.993	0	-1	-1	-1	rs3778995
90888	---	rs1107351:2177093:G:A	2177093	G	A	0.341	0.989	0.994	0	-1	-1	-1	rs1107351
90891	---	rs3778996:2177190:G:A	2177190	G	A	0.347	0.991	0.995	0	-1	-1	-1	rs3778996
90968	---	rs73039217:2178731:G:A	2178731	G	A	0.341	0.989	0.994	0	-1	-1	-1	rs73039217
91040	---	rs3778998:2180753:C:A	2180753	C	A	0.346	0.99	0.995	0	-1	-1	-1	rs3778998
91045	---	rs3778999:2180885:G:A	2180885	G	A	0.346	0.995	0.997	0	-1	-1	-1	rs3778999
91076	---	rs3779000:2181628:G:A	2181628	G	A	0.341	0.992	0.996	0	-1	-1	-1	rs3779000
91131	---	rs3779002:2183219:C:T	2183219	C	T	0.341	0.993	0.996	0	-1	-1	-1	rs3779002
91149	---	rs1859993:2183702:A:G	2183702	A	G	0.396	0.998	0.999	0	-1	-1	-1	rs1859993
91165	---	rs4721441:2184060:T:C	2184060	T	C	0.35	0.997	0.998	0	-1	-1	-1	rs4721441
91177	---	rs3800922:2184505:A:G	2184505	A	G	0.346	0.998	0.999	0	-1	-1	-1	rs3800922
91182	7	rs3800923	2184673	A	G	0.394	1	1	2	0.963	0.948	0.928	rs3800923
91191	---	rs3779003:2184902:C:T	2184902	C	T	0.346	0.996	0.998	0	-1	-1	-1	rs3779003
91198	---	rs1004643:2185324:G:C	2185324	G	C	0.319	0.984	0.991	0	-1	-1	-1	rs1004643
91238	---	rs1614599:2186013:A:C	2186013	A	C	0.757	0.978	0.989	0	-1	-1	-1	rs1614599
91331	---	rs3800924:2188249:C:T	2188249	C	T	0.309	0.946	0.968	0	-1	-1	-1	rs3800924
91379	---	rs1637771:2189371:C:T	2189371	C	T	0.332	0.977	0.986	0	-1	-1	-1	rs1637771
91403	---	rs3823631:2190100:A:G	2190100	A	G	0.346	0.963	0.974	0	-1	-1	-1	rs3823631
91413	---	rs6461188:2190452:C:T	2190452	C	T	0.193	0.97	0.987	0	-1	-1	-1	rs6461188
91449	---	rs34739081:2191428:A:C	2191428	A	C	0.186	0.965	0.986	0	-1	-1	-1	rs34739081
91487	7	rs1639895	2192093	C	T	0.269	1	1	2	0.814	0.736	0.455	rs1639895
91506	---	rs4721446:2192540:G:A	2192540	G	A	0.329	0.926	0.954	0	-1	-1	-1	rs4721446
91513	---	rs10240891:2192654:C:T	2192654	C	T	0.351	0.973	0.982	0	-1	-1	-1	rs10240891
91538	---	rs4721447:2193433:C:T	2193433	C	T	0.349	0.976	0.984	0	-1	-1	-1	rs4721447
91562	---	rs35256954:2193891:G:A	2193891	G	A	0.174	0.989	0.995	0	-1	-1	-1	rs35256954
91578	---	rs11767469:2194337:G:A	2194337	G	A	0.352	0.973	0.982	0	-1	-1	-1	rs11767469
91582	---	rs13240401:2194396:T:C	2194396	T	C	0.234	0.99	0.995	0	-1	-1	-1	rs13240401
91587	---	rs3800925:2194607:T:C	2194607	T	C	0.238	0.991	0.995	0	-1	-1	-1	rs3800925
91600	---	rs13238385:2195062:A:C	2195062	A	C	0.238	0.988	0.994	0	-1	-1	-1	rs13238385
91602	---	rs34782622:2195132:A:G	2195132	A	G	0.188	0.99	0.996	0	-1	-1	-1	rs34782622
91618	---	rs58835785:2195442:C:T	2195442	C	T	0.348	0.977	0.985	0	-1	-1	-1	rs58835785
91619	---	rs59134428:2195445:G:A	2195445	G	A	0.343	0.979	0.986	0	-1	-1	-1	rs59134428
91647	---	rs7788620:2196349:A:G	2196349	A	G	0.238	0.992	0.996	0	-1	-1	-1	rs7788620
91658	---	rs6972752:2196551:G:A	2196551	G	A	0.319	0.98	0.989	0	-1	-1	-1	rs6972752
91689	---	rs35666814:2197554:T:C	2197554	T	C	0.232	0.993	0.997	0	-1	-1	-1	rs35666814
91714	---	rs34045509:2198421:G:A	2198421	G	A	0.232	0.995	0.998	0	-1	-1	-1	rs34045509
91725	---	rs35076297:2198777:C:A	2198777	C	A	0.233	0.995	0.997	0	-1	-1	-1	rs35076297
91760	---	rs62443025:2199541:T:C	2199541	T	C	0.193	0.995	0.998	0	-1	-1	-1	rs62443025
91771	---	rs141314037:2199699:C:CA	2199699	C	CA	0.348	0.982	0.99	0	-1	-1	-1	rs141314037
91784	---	rs71023380:2200173:TTAGCC:T	2200173	TTAGCC	T	0.233	0.996	0.998	0	-1	-1	-1	rs71023380
91793	---	rs34513550:2200291:A:G	2200291	A	G	0.188	0.996	0.998	0	-1	-1	-1	rs34513550
91800	---	rs62443026:2200698:T:G	2200698	T	G	0.188	0.996	0.999	0	-1	-1	-1	rs62443026
91802	---	rs78469080:2200729:G:A	2200729	G	A	0.317	0.987	0.993	0	-1	-1	-1	rs78469080
91804	---	rs190413248:2200805:T:G	2200805	T	G	0.193	0.996	0.999	0	-1	-1	-1	rs190413248
91806	---	rs181579001:2200813:C:T	2200813	C	T	0.193	0.996	0.999	0	-1	-1	-1	rs181579001
91807	---	rs75340993:2200864:G:T	2200864	G	T	0.318	0.986	0.993	0	-1	-1	-1	rs75340993
91811	---	rs78730482:2200973:C:T	2200973	C	T	0.232	0.997	0.998	0	-1	-1	-1	rs78730482
91818	---	rs142930614:2201080:C:T	2201080	C	T	0.123	0.921	0.976	0	-1	-1	-1	rs142930614
91832	---	rs142110532:2201298:C:T	2201298	C	T	0.191	0.996	0.998	0	-1	-1	-1	rs142110532
91833	---	rs150084146:2201299:G:A	2201299	G	A	0.317	0.987	0.993	0	-1	-1	-1	rs150084146
91858	---	rs189943778:2201726:T:C	2201726	T	C	0.225	0.982	0.991	0	-1	-1	-1	rs189943778
91859	---	rs149248542:2201731:C:T	2201731	C	T	0.225	0.982	0.991	0	-1	-1	-1	rs149248542
91860	---	rs141832413:2201746:G:A	2201746	G	A	0.225	0.982	0.991	0	-1	-1	-1	rs141832413
91863	---	rs201995671:2201867:G:A	2201867	G	A	0.188	0.998	0.999	0	-1	-1	-1	rs201995671
91883	---	rs62443035:2202297:G:A	2202297	G	A	0.233	0.999	0.999	0	-1	-1	-1	rs62443035
91885	---	rs200992128:2202343:CA:C	2202343	CA	C	0.195	0.987	0.994	0	-1	-1	-1	rs200992128
91886	---	rs113015012:2202361:A:C	2202361	A	C	0.233	0.999	0.999	0	-1	-1	-1	rs113015012
91888	---	rs73039251:2202376:G:C	2202376	G	C	0.232	0.999	0.999	0	-1	-1	-1	rs73039251
91891	---	rs146168991:2202447:AAT:A	2202447	AAT	A	0.317	0.99	0.995	0	-1	-1	-1	rs146168991
91893	7	GSA-rs55662744	2202507	C	T	0.235	1	1	2	0.991	0.992	0.981	GSA-rs55662744
91913	---	rs34129678:2203162:C:A	2203162	C	A	0.233	0.999	0.999	0	-1	-1	-1	rs34129678
91919	---	rs13230911:2203369:C:T	2203369	C	T	0.233	0.999	0.999	0	-1	-1	-1	rs13230911
91929	---	rs3779009:2203692:G:C	2203692	G	C	0.353	0.993	0.996	0	-1	-1	-1	rs3779009
91935	---	rs34198643:2203808:C:T	2203808	C	T	0.233	0.999	0.999	0	-1	-1	-1	rs34198643
91937	---	rs33959324:2203895:C:T	2203895	C	T	0.233	0.999	0.999	0	-1	-1	-1	rs33959324
91957	7	rs1637766	2204400	G	A	0.569	1	1	2	0.97	0.967	0.95	rs1637766
91959	---	rs35536620:2204448:G:T	2204448	G	T	0.233	0.999	0.999	0	-1	-1	-1	rs35536620
91991	---	rs111320137:2205258:C:CTG	2205258	C	CTG	0.241	0.996	0.998	0	-1	-1	-1	rs111320137
92019	---	rs3800926:2205956:G:A	2205956	G	A	0.317	0.995	0.997	0	-1	-1	-1	rs3800926
92025	---	rs2058430:2206110:A:G	2206110	A	G	0.349	0.994	0.996	0	-1	-1	-1	rs2058430
92027	---	rs11298868:2206114:TA:T	2206114	TA	T	0.232	0.999	0.999	0	-1	-1	-1	rs11298868
92032	---	rs150076631:2206254:CAAG:C	2206254	CAAG	C	0.18	0.939	0.973	0	-1	-1	-1	rs150076631
92033	---	rs13226690:2206318:G:A	2206318	G	A	0.19	0.994	0.997	0	-1	-1	-1	rs13226690
92050	---	rs13229741:2206581:G:A	2206581	G	A	0.186	0.999	0.999	0	-1	-1	-1	rs13229741
92055	---	rs13244625:2206690:A:G	2206690	A	G	0.186	0.999	0.999	0	-1	-1	-1	rs13244625
92090	---	rs2159045:2207401:T:C	2207401	T	C	0.349	0.994	0.996	0	-1	-1	-1	rs2159045
92093	---	rs34255795:2207416:A:G	2207416	A	G	0.32	0.995	0.997	0	-1	-1	-1	rs34255795
92158	---	rs35324681:2209085:G:A	2209085	G	A	0.186	0.999	0.999	0	-1	-1	-1	rs35324681
92172	---	rs62443039:2209354:C:T	2209354	C	T	0.319	0.994	0.997	0	-1	-1	-1	rs62443039
92185	---	rs1637762:2209563:T:C	2209563	T	C	0.197	0.989	0.996	0	-1	-1	-1	rs1637762
92223	---	rs3779013:2210844:G:A	2210844	G	A	0.28	0.961	0.978	0	-1	-1	-1	rs3779013
92254	---	rs74545244:2211592:C:A	2211592	C	A	0.183	0.937	0.973	0	-1	-1	-1	rs74545244
92262	---	rs12699750:2211937:G:A	2211937	G	A	0.186	0.998	0.999	0	-1	-1	-1	rs12699750
92296	---	rs6967286:2212758:C:A	2212758	C	A	0.352	0.986	0.992	0	-1	-1	-1	rs6967286
92302	---	rs1637761:2212923:G:T	2212923	G	T	0.536	0.968	0.978	0	-1	-1	-1	rs1637761
92312	---	rs35038526:2213106:A:G	2213106	A	G	0.318	0.986	0.992	0	-1	-1	-1	rs35038526
92319	---	rs62443041:2213287:A:G	2213287	A	G	0.186	0.999	0.999	0	-1	-1	-1	rs62443041
92327	---	rs34875122:2213543:C:T	2213543	C	T	0.192	0.989	0.995	0	-1	-1	-1	rs34875122
92344	---	rs11762508:2214170:G:C	2214170	G	C	0.349	0.992	0.995	0	-1	-1	-1	rs11762508
92345	---	rs34853711:2214187:G:C	2214187	G	C	0.235	0.994	0.997	0	-1	-1	-1	rs34853711
92359	---	rs13240130:2214602:G:T	2214602	G	T	0.177	0.986	0.994	0	-1	-1	-1	rs13240130
92409	---	rs17186327:2216549:G:A	2216549	G	A	0.186	0.997	0.999	0	-1	-1	-1	rs17186327
92413	---	rs3839701:2216711:CA:C	2216711	CA	C	0.349	0.991	0.995	0	-1	-1	-1	rs3839701
92498	---	rs13233029:2219528:C:A	2219528	C	A	0.186	0.998	0.999	0	-1	-1	-1	rs13233029
92500	---	rs35102115:2219602:G:A	2219602	G	A	0.186	0.998	0.999	0	-1	-1	-1	rs35102115
92501	---	rs11311632:2219617:AG:A	2219617	AG	A	0.237	0.992	0.996	0	-1	-1	-1	rs11311632
92517	---	rs35413321:2219954:G:A	2219954	G	A	0.186	0.998	0.999	0	-1	-1	-1	rs35413321
92518	---	rs1639906:2219966:T:C	2219966	T	C	0.597	0.992	0.995	0	-1	-1	-1	rs1639906
92522	---	rs1637759:2220053:C:T	2220053	C	T	0.596	0.991	0.994	0	-1	-1	-1	rs1637759
92524	7	rs17790410	2220092	A	G	0.185	1	1	2	0.995	0.991	0.975	rs17790410
92557	---	rs13224212:2221032:A:G	2221032	A	G	0.186	0.998	0.999	0	-1	-1	-1	rs13224212
92578	---	rs35246222:2221447:C:CTA	2221447	C	CTA	0.15	0.933	0.975	0	-1	-1	-1	rs35246222
92588	---	rs73039284:2221583:C:G	2221583	C	G	0.342	0.993	0.996	0	-1	-1	-1	rs73039284
92619	---	rs62442470:2222575:C:T	2222575	C	T	0.184	0.993	0.997	0	-1	-1	-1	rs62442470
92636	---	rs71525362:2223277:T:C	2223277	T	C	0.184	0.994	0.997	0	-1	-1	-1	rs71525362
92644	---	rs75649934:2223411:C:T	2223411	C	T	0.236	0.989	0.995	0	-1	-1	-1	rs75649934
92656	---	rs4721458:2223624:G:A	2223624	G	A	0.344	0.993	0.996	0	-1	-1	-1	rs4721458
92660	---	rs35239146:2223696:C:T	2223696	C	T	0.236	0.989	0.995	0	-1	-1	-1	rs35239146
92671	---	rs62442472:2223997:A:C	2223997	A	C	0.237	0.99	0.995	0	-1	-1	-1	rs62442472
92688	---	rs1625464:2224667:G:A	2224667	G	A	0.882	0.921	0.978	0	-1	-1	-1	rs1625464
92700	---	rs10714009:2224845:TC:T	2224845	TC	T	0.593	0.987	0.992	0	-1	-1	-1	rs10714009
92744	---	rs10226475:2226162:A:G	2226162	A	G	0.357	0.985	0.991	0	-1	-1	-1	rs10226475
92779	---	rs62442473:2227289:A:T	2227289	A	T	0.185	0.993	0.997	0	-1	-1	-1	rs62442473
92791	---	rs13233298:2227707:T:C	2227707	T	C	0.32	0.986	0.992	0	-1	-1	-1	rs13233298
92798	---	rs1637750:2227811:G:A	2227811	G	A	0.584	0.989	0.993	0	-1	-1	-1	rs1637750
92816	---	rs56247048:2228379:G:A	2228379	G	A	0.185	0.992	0.996	0	-1	-1	-1	rs56247048
92826	---	rs4719456:2228704:G:C	2228704	G	C	0.339	0.995	0.997	0	-1	-1	-1	rs4719456
92832	---	rs1637749:2228848:A:G	2228848	A	G	0.358	0.991	0.995	0	-1	-1	-1	rs1637749
92892	7	rs4719457	2230225	A	G	0.348	1	1	2	0.977	0.983	0.974	rs4719457
92909	---	rs1639908:2230644:C:G	2230644	C	G	0.595	0.993	0.996	0	-1	-1	-1	rs1639908
92925	---	rs17186614:2231002:G:A	2231002	G	A	0.287	0.961	0.978	0	-1	-1	-1	rs17186614
92982	---	rs10257990:2232671:T:C	2232671	T	C	0.35	0.994	0.997	0	-1	-1	-1	rs10257990
92993	---	rs12112306:2232946:C:T	2232946	C	T	0.343	0.996	0.998	0	-1	-1	-1	rs12112306
92999	---	rs1639909:2233045:A:C	2233045	A	C	0.6	0.992	0.995	0	-1	-1	-1	rs1639909
93020	---	rs17790613:2233457:G:A	2233457	G	A	0.181	0.991	0.996	0	-1	-1	-1	rs17790613
93040	---	rs1637746:2233871:G:A	2233871	G	A	0.24	0.986	0.993	0	-1	-1	-1	rs1637746
93044	---	rs1637745:2234211:C:G	2234211	C	G	0.24	0.986	0.993	0	-1	-1	-1	rs1637745
93110	---	rs1637742:2236432:G:A	2236432	G	A	0.598	0.99	0.993	0	-1	-1	-1	rs1637742
93137	---	rs3800929:2237198:C:G	2237198	C	G	0.344	0.99	0.994	0	-1	-1	-1	rs3800929
93156	---	rs35865023:2237661:C:T	2237661	C	T	0.18	0.99	0.996	0	-1	-1	-1	rs35865023
93204	---	rs1558460:2239080:C:T	2239080	C	T	0.288	0.959	0.977	0	-1	-1	-1	rs1558460
93232	7	GSA-rs1637738	2239569	T	C	0.601	1	1	2	0.973	0.963	0.923	GSA-rs1637738
93251	---	rs6950269:2239971:G:T	2239971	G	T	0.198	0.972	0.989	0	-1	-1	-1	rs6950269
93257	---	rs11976342:2240094:C:T	2240094	C	T	0.331	0.966	0.981	0	-1	-1	-1	rs11976342
93276	---	rs200423109:2240829:TG:T	2240829	TG	T	0.168	0.971	0.989	0	-1	-1	-1	rs200423109
93321	---	rs749991:2241862:G:C	2241862	G	C	0.182	0.989	0.996	0	-1	-1	-1	rs749991
93397	---	rs1639910:2243983:T:C	2243983	T	C	0.37	0.975	0.985	0	-1	-1	-1	rs1639910
93461	---	rs34033546:2245885:G:C	2245885	G	C	0.196	0.978	0.99	0	-1	-1	-1	rs34033546
93480	---	rs1637736:2246454:T:C	2246454	T	C	0.638	0.969	0.979	0	-1	-1	-1	rs1637736
93499	---	rs57007970:2246864:G:A	2246864	G	A	0.337	0.971	0.982	0	-1	-1	-1	rs57007970
93518	---	rs56086108:2247496:T:A	2247496	T	A	0.338	0.971	0.982	0	-1	-1	-1	rs56086108
93528	---	rs17187301:2247730:T:G	2247730	T	G	0.22	0.973	0.987	0	-1	-1	-1	rs17187301
93554	7	rs1612548	2248472	G	A	0.244	1	1	2	0.957	0.959	0.9	rs1612548
93574	---	rs1637735:2248690:T:C	2248690	T	C	0.553	0.951	0.968	0	-1	-1	-1	rs1637735
93592	---	rs3800933:2248959:C:T	2248959	C	T	0.532	0.911	0.94	0	-1	-1	-1	rs3800933
93686	7	rs35173522	2250293	A	C	0.271	1	1	2	0.916	0.884	0.727	rs35173522
93813	---	rs1002170:2252986:G:A	2252986	G	A	0.207	0.974	0.987	0	-1	-1	-1	rs1002170
93821	---	rs1002169:2253173:G:A	2253173	G	A	0.207	0.974	0.987	0	-1	-1	-1	rs1002169
93831	---	rs10252533:2253426:G:C	2253426	G	C	0.26	0.971	0.984	0	-1	-1	-1	rs10252533
93890	---	rs34020959:2255011:CA:C	2255011	CA	C	0.406	0.915	0.943	0	-1	-1	-1	rs34020959
93950	---	rs745566:2256406:T:C	2256406	T	C	0.322	0.987	0.993	0	-1	-1	-1	rs745566
93951	---	rs62442481:2256418:T:G	2256418	T	G	0.209	0.975	0.989	0	-1	-1	-1	rs62442481
93964	---	rs745565:2256689:G:C	2256689	G	C	0.322	0.987	0.993	0	-1	-1	-1	rs745565
93967	---	rs733611:2256779:G:A	2256779	G	A	0.329	0.987	0.993	0	-1	-1	-1	rs733611
93971	---	rs55848703:2256852:C:T	2256852	C	T	0.203	0.976	0.989	0	-1	-1	-1	rs55848703
93979	---	rs35629140:2257171:G:C	2257171	G	C	0.324	0.988	0.994	0	-1	-1	-1	rs35629140
93981	---	rs7781856:2257199:C:T	2257199	C	T	0.331	0.988	0.994	0	-1	-1	-1	rs7781856
93982	---	rs1859991:2257200:G:A	2257200	G	A	0.203	0.977	0.989	0	-1	-1	-1	rs1859991
93997	---	rs1639914:2257467:A:G	2257467	A	G	0.622	0.982	0.989	0	-1	-1	-1	rs1639914
94004	---	rs6951493:2257612:G:A	2257612	G	A	0.331	0.989	0.994	0	-1	-1	-1	rs6951493
94019	---	rs62442483:2257939:C:G	2257939	C	G	0.208	0.977	0.99	0	-1	-1	-1	rs62442483
94023	---	rs1639915:2258084:C:G	2258084	C	G	0.612	0.983	0.989	0	-1	-1	-1	rs1639915
94029	---	rs1624785:2258139:T:C	2258139	T	C	0.612	0.983	0.989	0	-1	-1	-1	rs1624785
94059	---	rs1639916:2258899:G:A	2258899	G	A	0.612	0.983	0.989	0	-1	-1	-1	rs1639916
94077	---	rs78786314:2259280:AG:A	2259280	AG	A	0.371	0.982	0.989	0	-1	-1	-1	rs78786314
94124	---	rs1637731:2260499:C:T	2260499	C	T	0.223	0.976	0.989	0	-1	-1	-1	rs1637731
94134	---	rs1639917:2260715:G:T	2260715	G	T	0.614	0.967	0.98	0	-1	-1	-1	rs1639917
94144	---	rs1637730:2260928:T:C	2260928	T	C	0.622	0.985	0.991	0	-1	-1	-1	rs1637730
94156	---	rs6461233:2261468:G:A	2261468	G	A	0.33	0.994	0.997	0	-1	-1	-1	rs6461233
94220	---	rs1639919:2262934:C:G	2262934	C	G	0.626	0.991	0.995	0	-1	-1	-1	rs1639919
94221	7	rs2159044	2262941	C	A	0.38	1	1	2	0.984	0.979	0.954	rs2159044
94242	---	rs1108036:2263354:A:G	2263354	A	G	0.655	0.987	0.992	0	-1	-1	-1	rs1108036
94248	---	rs3837087:2263479:G:GC	2263479	G	GC	0.62	0.991	0.995	0	-1	-1	-1	rs3837087
94272	---	rs3800937:2264269:A:G	2264269	A	G	0.21	0.983	0.993	0	-1	-1	-1	rs3800937
94293	---	rs62442485:2264864:G:A	2264864	G	A	0.17	0.919	0.967	0	-1	-1	-1	rs62442485
94300	---	rs1639921:2264924:A:G	2264924	A	G	0.412	0.99	0.993	0	-1	-1	-1	rs1639921
94360	---	rs4719462:2266384:A:G	2266384	A	G	0.378	0.992	0.995	0	-1	-1	-1	rs4719462
94380	---	rs1639922:2267122:G:A	2267122	G	A	0.233	0.984	0.993	0	-1	-1	-1	rs1639922
94392	---	rs3800938:2267442:C:G	2267442	C	G	0.317	0.979	0.988	0	-1	-1	-1	rs3800938
94410	---	rs55995779:2267666:G:A	2267666	G	A	0.248	0.953	0.976	0	-1	-1	-1	rs55995779
94427	---	rs62442501:2268036:G:A	2268036	G	A	0.201	0.975	0.989	0	-1	-1	-1	rs62442501
94446	---	rs11317086:2268380:CT:C	2268380	CT	C	0.635	0.956	0.973	0	-1	-1	-1	rs11317086
94458	---	rs71525363:2268792:G:A	2268792	G	A	0.323	0.993	0.997	0	-1	-1	-1	rs71525363
94462	7	rs1626670	2268970	A	G	0.614	1	1	2	0.97	0.965	0.941	rs1626670
94466	---	rs35791351:2269248:C:T	2269248	C	T	0.329	0.994	0.997	0	-1	-1	-1	rs35791351
94483	---	rs1637728:2269552:G:T	2269552	G	T	0.609	0.994	0.997	0	-1	-1	-1	rs1637728
94496	---	rs17791802:2269947:A:G	2269947	A	G	0.213	0.983	0.993	0	-1	-1	-1	rs17791802
94559	---	rs3757437:2271980:C:T	2271980	C	T	0.322	0.994	0.996	0	-1	-1	-1	rs3757437
94566	---	rs3757439:2272122:C:T	2272122	C	T	0.329	0.994	0.996	0	-1	-1	-1	rs3757439
94584	---	rs62442503:2272683:C:A	2272683	C	A	0.213	0.98	0.992	0	-1	-1	-1	rs62442503
94594	---	rs3757440:2272936:A:G	2272936	A	G	0.332	0.993	0.995	0	-1	-1	-1	rs3757440
94607	---	rs62442504:2273301:A:G	2273301	A	G	0.212	0.979	0.991	0	-1	-1	-1	rs62442504
94613	---	rs59235082:2273614:G:GA	2273614	G	GA	0.314	0.974	0.985	0	-1	-1	-1	rs59235082
94707	---	rs7787274:2275993:G:A	2275993	G	A	0.332	0.995	0.997	0	-1	-1	-1	rs7787274
94726	---	rs7810970:2276385:A:G	2276385	A	G	0.331	0.995	0.997	0	-1	-1	-1	rs7810970
94742	---	rs62442506:2276917:G:A	2276917	G	A	0.211	0.98	0.991	0	-1	-1	-1	rs62442506
94800	---	rs11547270:2278103:C:G	2278103	C	G	0.234	0.978	0.989	0	-1	-1	-1	rs11547270
94803	---	rs34418140:2278183:C:T	2278183	C	T	0.325	0.997	0.998	0	-1	-1	-1	rs34418140
94807	7	rs7799006	2278226	C	T	0.331	1	1	2	0.972	0.988	0.973	rs7799006
94824	---	rs59385624:2278577:AG:A	2278577	AG	A	0.325	0.995	0.998	0	-1	-1	-1	rs59385624
94862	---	rs11984133:2279482:A:C	2279482	A	C	0.323	0.989	0.994	0	-1	-1	-1	rs11984133
94869	---	rs62442507:2279645:C:T	2279645	C	T	0.219	0.972	0.987	0	-1	-1	-1	rs62442507
94883	---	rs62442508:2280105:G:A	2280105	G	A	0.219	0.972	0.986	0	-1	-1	-1	rs62442508
94900	---	rs374073588:2280631:A:ATT	2280631	A	ATT	0.624	0.974	0.982	0	-1	-1	-1	rs374073588
94946	---	rs34996498:2282107:A:G	2282107	A	G	0.22	0.967	0.982	0	-1	-1	-1	rs34996498

## Sheet: mQTL_SCR
Variants	CpG	statistic	pvalue	FDR	beta
rs13225225:1984066:C:T	cg17545141	-18.2616	3.04214e-45	1.69086e-39	-0.802994
rs3778973:2151178:C:T	cg10950524	-16.7205	1.83043e-40	4.53812e-35	-0.724039
rs140660754:2139234:TGAGCGCATCGGGCTGGGAGACAGCC:T	cg10950524	-16.6091	4.08242e-40	4.53812e-35	-0.730673
rs35876604:2145406:G:A	cg10950524	-16.6091	4.08242e-40	4.53812e-35	-0.730673
rs3778971:2146254:C:A	cg10950524	-16.6091	4.08242e-40	4.53812e-35	-0.730673
rs3778956:2127515:C:G	cg10950524	-16.485	9.98084e-40	9.24578e-35	-0.730738
rs34903893:2119869:C:T	cg10950524	-16.3836	2.07559e-39	1.37041e-34	-0.708196
rs13242473:2130014:T:C	cg10950524	-16.3743	2.21904e-39	1.37041e-34	-0.727291
rs5881918:2155615:A:AG	cg10950524	-16.3743	2.21904e-39	1.37041e-34	-0.727291
rs13240499:2157186:G:A	cg10950524	-16.3327	2.99578e-39	1.66509e-34	-0.725755
rs3800892:2123946:C:T	cg10950524	-16.2631	4.95436e-39	2.29474e-34	-0.735495
rs3800893:2123963:C:T	cg10950524	-16.2631	4.95436e-39	2.29474e-34	-0.735495
rs34564512:2117146:C:G	cg10950524	-16.1294	1.30171e-38	5.56543e-34	-0.703674
rs7809320:2149947:G:A	cg10950524	-15.7707	1.74753e-37	6.93786e-33	-0.734654
rs4719432:2140330:A:G	cg18319104	-15.5903	6.46772e-37	2.25999e-32	-0.628211
rs6461158:2153541:G:A	cg10950524	-15.5895	6.50577e-37	2.25999e-32	-0.694453
rs4236274:1896413:A:G	cg00671126	-15.5186	1.08801e-36	3.55723e-32	-0.706461
rs4719308:1877502:T:G	cg00671126	-15.4726	1.5194e-36	4.02143e-32	-0.749403
rs4721097:1877503:G:T	cg00671126	-15.4726	1.5194e-36	4.02143e-32	-0.749403
rs1078112:1878453:T:A	cg00671126	-15.4726	1.5194e-36	4.02143e-32	-0.749403
rs13233509:1878965:G:T	cg00671126	-15.4726	1.5194e-36	4.02143e-32	-0.749403
rs35143793:2134728:A:G	cg10950524	-15.4581	1.68799e-36	4.07914e-32	-0.717977
rs62442993:2140704:C:T	cg10950524	-15.4581	1.68799e-36	4.07914e-32	-0.717977
rs3778980:2161447:G:A	cg10950524	-15.417	2.27556e-36	5.26994e-32	-0.716279
rs10228057:1879779:A:T	cg00671126	-15.3893	2.78307e-36	5.72913e-32	-0.74157
rs10950399:1880699:C:T	cg00671126	-15.3893	2.78307e-36	5.72913e-32	-0.74157
rs4236271:1881369:C:T	cg00671126	-15.3893	2.78307e-36	5.72913e-32	-0.74157
rs4719311:1881813:C:T	cg00671126	-15.2598	7.12867e-36	1.41507e-31	-0.735926
rs6967442:1926090:A:G	cg11601967	-15.2523	7.52911e-36	1.44302e-31	-0.712435
rs12667600:1895755:C:A	cg00671126	-15.1743	1.32671e-35	2.458e-31	-0.72851
rs10263703:1895629:G:C	cg00671126	-15.1415	1.68372e-35	3.01881e-31	-0.705301
rs10950422:1926577:T:C	cg11601967	-15.1274	1.86606e-35	3.14297e-31	-0.710426
rs12534679	cg11601967	-15.1274	1.86606e-35	3.14297e-31	-0.710426
rs4644136:1900208:C:T	cg00671126	-15.0718	2.79457e-35	4.56839e-31	-0.683219
rs6967442:1926090:A:G	cg00671126	-15.0634	2.97104e-35	4.71812e-31	-0.663338
rs3800901:2138761:G:A	cg10950524	-15.0338	3.68471e-35	5.68891e-31	-0.680214
rs13234214:1878860:C:T	cg00671126	-14.9893	5.09264e-35	7.65014e-31	-0.751284
rs11762834:1895641:C:T	cg00671126	-14.9155	8.71276e-35	1.27438e-30	-0.72208
rs13227446:2113062:G:A	cg10950524	-14.8978	9.91198e-35	1.41262e-30	-0.684851
rs1558462:2121196:G:A	cg10950524	-14.7414	3.09153e-34	4.29577e-30	-0.702758
rs35145970:2112549:G:A	cg10950524	-14.6853	4.65139e-34	6.3056e-30	-0.679932
rs142108032:1908113:A:ACCCAC	cg00671126	-14.6658	5.36266e-34	7.09675e-30	-0.743009
rs10237989:1873343:G:A	cg00671126	-14.6198	7.49137e-34	9.25287e-30	-0.766317
rs13222183:1873879:A:G	cg00671126	-14.6198	7.49137e-34	9.25287e-30	-0.766317
rs13235380:1873894:C:T	cg00671126	-14.6198	7.49137e-34	9.25287e-30	-0.766317
rs58222895:1885064:G:A	cg00671126	-14.5928	9.12223e-34	1.07878e-29	-0.759487
rs35729895:1885069:C:T	cg00671126	-14.5928	9.12223e-34	1.07878e-29	-0.759487
rs13226911:1885144:T:G	cg00671126	-14.563	1.13338e-33	1.095e-29	-0.758882
rs140364877:1885178:C:T	cg00671126	-14.563	1.13338e-33	1.095e-29	-0.758882
rs6953693:1886388:C:G	cg00671126	-14.563	1.13338e-33	1.095e-29	-0.758882
rs6952808:1886535:G:C	cg00671126	-14.563	1.13338e-33	1.095e-29	-0.758882
rs6957894:1887362:G:A	cg00671126	-14.563	1.13338e-33	1.095e-29	-0.758882
rs4719318:1887930:G:A	cg00671126	-14.563	1.13338e-33	1.095e-29	-0.758882
rs10713007:1888180:TC:T	cg00671126	-14.563	1.13338e-33	1.095e-29	-0.758882
rs59248873:1888185:A:G	cg00671126	-14.563	1.13338e-33	1.095e-29	-0.758882
rs4721121:1892565:T:C	cg00671126	-14.563	1.13338e-33	1.095e-29	-0.758882
rs10950423:1926639:A:G	cg11601967	-14.5549	1.20176e-33	1.095e-29	-0.649369
rs10950425:1926964:C:G	cg11601967	-14.5549	1.20176e-33	1.095e-29	-0.649369
rs12667946:1927126:T:C	cg11601967	-14.5549	1.20176e-33	1.095e-29	-0.649369
rs12673799:1927165:C:G	cg11601967	-14.5549	1.20176e-33	1.095e-29	-0.649369
rs4721162:1930350:A:G	cg11601967	-14.5549	1.20176e-33	1.095e-29	-0.649369
rs111979702:1925120:GGT:G	cg00671126	-14.5188	1.56272e-33	1.40093e-29	-0.644488
rs3729620:2115163:C:T	cg10950524	-14.513	1.63046e-33	1.43846e-29	-0.697628
GSA-rs6954673	cg00671126	-14.4881	1.95413e-33	1.69708e-29	-0.751718
rs6944886:2141670:A:G	cg10950524	-14.4748	2.15312e-33	1.84112e-29	-0.724498
rs10950422:1926577:T:C	cg00671126	-14.4596	2.40474e-33	1.98395e-29	-0.650861
rs12534679	cg00671126	-14.4596	2.40474e-33	1.98395e-29	-0.650861
rs13312332:1900012:C:T	cg00671126	-14.4583	2.42723e-33	1.98395e-29	-0.705304
rs12540579:1882227:C:A	cg00671126	-14.4369	2.83738e-33	2.28558e-29	-0.75259
rs1614599:2186013:A:C	cg10950524	14.4329	2.9211e-33	2.3194e-29	0.683907
rs1860831:2160931:T:C	cg18319104	-14.3893	4.01081e-33	3.1398e-29	-0.609503
rs35740617:1906979:A:AC	cg00671126	-14.318	6.74231e-33	5.19537e-29	-0.730189
rs12538674:1925166:C:G	cg11601967	-14.3164	6.82356e-33	5.19537e-29	-0.642324
rs4719431:2140312:T:C	cg18319104	-14.2952	7.96118e-33	5.97962e-29	-0.607639
rs4719319:1888094:G:A	cg00671126	-14.275	9.21902e-33	6.74216e-29	-0.747264
rs4256490:1890764:G:A	cg00671126	-14.275	9.21902e-33	6.74216e-29	-0.747264
rs111979702:1925120:GGT:G	cg11601967	-14.2686	9.66347e-33	6.97542e-29	-0.682087
rs10233560:1885415:T:C	cg00671126	-14.2117	1.46141e-32	1.04137e-28	-0.749804
rs10950411:1909153:A:G	cg11601967	-14.1275	2.6983e-32	1.89842e-28	-0.640197
rs4721090:1873084:T:C	cg00671126	-14.0919	3.4965e-32	2.42925e-28	-0.734417
rs79610527:1910628:T:C	cg11601967	-14.0816	3.76736e-32	2.58512e-28	-0.699361
rs2398706:2156338:A:T	cg18319104	-14.0511	4.70346e-32	3.17137e-28	-0.603465
rs6954521:1886865:C:A	cg00671126	-14.0486	4.79289e-32	3.17137e-28	-0.739369
rs6978048:1886872:T:G	cg00671126	-14.0486	4.79289e-32	3.17137e-28	-0.739369
rs34111510:2169815:C:T	cg10950524	-14.0212	5.84815e-32	3.82409e-28	-0.675983
rs79610527:1910628:T:C	cg00671126	-14.0026	6.69486e-32	4.32684e-28	-0.653153
rs1558465:2151398:G:C	cg18319104	-13.9934	7.15934e-32	4.52187e-28	-0.603381
rs1476887:2151633:T:C	cg18319104	-13.9934	7.15934e-32	4.52187e-28	-0.603381
rs6978209:1931544:G:A	cg11601967	-13.9688	8.56201e-32	5.28763e-28	-0.637184
rs10255204:1932092:A:C	cg11601967	-13.9688	8.56201e-32	5.28763e-28	-0.637184
rs34447895:1923708:CGA:C	cg11601967	-13.9471	1.00256e-31	6.12347e-28	-0.641266
rs7810038:1894116:T:C	cg00671126	-13.944	1.02572e-31	6.18533e-28	-0.7266
rs10950400:1882470:C:T	cg00671126	-13.9356	1.09059e-31	6.18533e-28	-0.738276
rs4449693:1884630:G:C	cg00671126	-13.9356	1.09059e-31	6.18533e-28	-0.738276
rs6977733:1886725:T:A	cg00671126	-13.9356	1.09059e-31	6.18533e-28	-0.738276
rs10260585:1889521:G:A	cg00671126	-13.9356	1.09059e-31	6.18533e-28	-0.738276
rs4601204:1890925:C:T	cg00671126	-13.9356	1.09059e-31	6.18533e-28	-0.738276
rs12699404:1894022:A:T	cg00671126	-13.9356	1.09059e-31	6.18533e-28	-0.738276
rs13236380:1885112:G:C	cg00671126	-13.9284	1.14881e-31	6.44969e-28	-0.663788
rs3800875:2117261:C:T	cg10950524	-13.9123	1.29214e-31	7.18186e-28	-0.750483
rs71523266:1909992:T:C	cg11601967	-13.9079	1.3343e-31	7.34275e-28	-0.694081
rs10950413:1912988:A:G	cg00671126	-13.8783	1.65468e-31	9.01656e-28	-0.653512
rs35603667:1918367:TCCC:T	cg00671126	-13.8754	1.69036e-31	9.12158e-28	-0.634155
rs4721122:1893311:C:G	cg00671126	-13.8617	1.86746e-31	9.98033e-28	-0.721667
rs13437894:1927668:A:G	cg11601967	-13.8595	1.89768e-31	1.00453e-27	-0.638708
rs4610628:1903100:C:T	cg00671126	-13.8513	2.01356e-31	1.04595e-27	-0.715849
rs11761670:1904709:C:T	cg00671126	-13.8513	2.01356e-31	1.04595e-27	-0.715849
rs71523266:1909992:T:C	cg00671126	-13.8387	2.20652e-31	1.13557e-27	-0.648417
rs10950415:1914477:A:G	cg00671126	-13.7941	3.05248e-31	1.51483e-27	-0.649888
rs12669758:1914757:C:T	cg00671126	-13.7941	3.05248e-31	1.51483e-27	-0.649888
rs10269191:1915731:A:G	cg00671126	-13.7941	3.05248e-31	1.51483e-27	-0.649888
rs4719336:1916397:T:C	cg00671126	-13.7941	3.05248e-31	1.51483e-27	-0.649888
rs12672286:1907009:G:A	cg00671126	-13.7912	3.11746e-31	1.51993e-27	-0.714473
rs4721134:1912057:G:A	cg00671126	-13.7912	3.11746e-31	1.51993e-27	-0.714473
rs35349665:1911166:C:T	cg11601967	-13.7762	3.47623e-31	1.68011e-27	-0.632337
rs10950410:1909086:C:G	cg11601967	-13.7607	3.89233e-31	1.86501e-27	-0.648885
rs4236274:1896413:A:G	cg11601967	-13.7454	4.34905e-31	2.06603e-27	-0.710188
rs111519111:1910705:T:C	cg11601967	-13.7333	4.74921e-31	2.18154e-27	-0.634958
rs13221208:1913856:A:G	cg11601967	-13.7333	4.74921e-31	2.18154e-27	-0.634958
rs13224015:1913869:T:C	cg11601967	-13.7333	4.74921e-31	2.18154e-27	-0.634958
rs4719330:1914613:A:G	cg11601967	-13.7333	4.74921e-31	2.18154e-27	-0.634958
rs10224497:2149967:A:G	cg18319104	-13.7277	4.94857e-31	2.25449e-27	-0.594679
rs10950407:1895666:T:G	cg00671126	-13.7252	5.03879e-31	2.27693e-27	-0.732811
rs6949794:1908727:G:A	cg25011577	-13.6909	6.46654e-31	2.89853e-27	-0.626922
rs11770254:2155250:C:G	cg18319104	-13.666	7.75093e-31	3.41909e-27	-0.593362
rs11770255:2155251:C:G	cg18319104	-13.666	7.75093e-31	3.41909e-27	-0.593362
rs12674189:1900003:G:C	cg00671126	-13.6512	8.63118e-31	3.77741e-27	-0.685456
rs34728278:1918208:T:TAA	cg00671126	-13.6457	8.98107e-31	3.89983e-27	-0.646905
rs111611027:2145629:T:C	cg18319104	-13.6421	9.2183e-31	3.97182e-27	-0.606643
rs4644136:1900208:C:T	cg11601967	-13.5818	1.42907e-30	6.10995e-27	-0.69198
rs35613646:1906095:CA:C	cg11601967	-13.5617	1.65373e-30	7.01649e-27	-0.640618
rs12672286:1907009:G:A	cg25011577	-13.5342	2.02035e-30	8.4431e-27	-0.629902
rs4721134:1912057:G:A	cg25011577	-13.5342	2.02035e-30	8.4431e-27	-0.629902
rs35603667:1918367:TCCC:T	cg11601967	-13.5262	2.14164e-30	8.83886e-27	-0.668
rs11768541:1894884:G:A	cg00671126	-13.5258	2.14685e-30	8.83886e-27	-0.719443
rs55900835:1927648:C:CAT	cg11601967	-13.5176	2.27867e-30	9.3126e-27	-0.635138
rs35740617:1906979:A:AC	cg25011577	-13.5047	2.50414e-30	1.00207e-26	-0.630703
rs13312316:1899935:C:T	cg00671126	-13.5009	2.57352e-30	1.00207e-26	-0.706445
rs13226911:1885144:T:G	cg25011577	-13.4959	2.66799e-30	1.00207e-26	-0.649706
rs140364877:1885178:C:T	cg25011577	-13.4959	2.66799e-30	1.00207e-26	-0.649706
rs6953693:1886388:C:G	cg25011577	-13.4959	2.66799e-30	1.00207e-26	-0.649706
rs6952808:1886535:G:C	cg25011577	-13.4959	2.66799e-30	1.00207e-26	-0.649706
rs6957894:1887362:G:A	cg25011577	-13.4959	2.66799e-30	1.00207e-26	-0.649706
rs4719318:1887930:G:A	cg25011577	-13.4959	2.66799e-30	1.00207e-26	-0.649706
rs10713007:1888180:TC:T	cg25011577	-13.4959	2.66799e-30	1.00207e-26	-0.649706
rs59248873:1888185:A:G	cg25011577	-13.4959	2.66799e-30	1.00207e-26	-0.649706
rs4721121:1892565:T:C	cg25011577	-13.4959	2.66799e-30	1.00207e-26	-0.649706
rs10950413:1912988:A:G	cg11601967	-13.4959	2.66829e-30	1.00207e-26	-0.687491
rs10233560:1885415:T:C	cg25011577	-13.4836	2.91868e-30	1.08875e-26	-0.649557
rs12667600:1895755:C:A	cg11601967	-13.4757	3.08949e-30	1.14478e-26	-0.732387
rs6949794:1908727:G:A	cg00671126	-13.4582	3.51026e-30	1.29208e-26	-0.697646
rs34728278:1918208:T:TAA	cg11601967	-13.4508	3.70239e-30	1.34639e-26	-0.685382
rs1113737:1993078:G:A	cg17545141	-13.4507	3.70624e-30	1.34639e-26	-0.676209
rs10265944:1918337:C:T	cg00671126	-13.4358	4.12939e-30	1.49037e-26	-0.639203
rs12667600:1895755:C:A	cg25011577	-13.434	4.18477e-30	1.50061e-26	-0.609822
rs11762834:1895641:C:T	cg25011577	-13.4309	4.27844e-30	1.52436e-26	-0.609391
rs12155225:1899479:T:C	cg00671126	-13.4295	4.32227e-30	1.53017e-26	-0.681852
rs4994764:1928662:C:G	cg11601967	-13.4164	4.75357e-30	1.67221e-26	-0.615158
rs10263703:1895629:G:C	cg11601967	-13.3718	6.57416e-30	2.29811e-26	-0.706836
rs6949794:1908727:G:A	cg11601967	-13.3611	7.10604e-30	2.46851e-26	-0.741937
rs10950415:1914477:A:G	cg11601967	-13.3298	8.9173e-30	3.00394e-26	-0.681297
rs12669758:1914757:C:T	cg11601967	-13.3298	8.9173e-30	3.00394e-26	-0.681297
rs10269191:1915731:A:G	cg11601967	-13.3298	8.9173e-30	3.00394e-26	-0.681297
rs4719336:1916397:T:C	cg11601967	-13.3298	8.9173e-30	3.00394e-26	-0.681297
rs58222895:1885064:G:A	cg25011577	-13.3267	9.11926e-30	3.00394e-26	-0.645164
rs35729895:1885069:C:T	cg25011577	-13.3267	9.11926e-30	3.00394e-26	-0.645164
rs10228057:1879779:A:T	cg11601967	-13.3265	9.13378e-30	3.00394e-26	-0.736137
rs10950399:1880699:C:T	cg11601967	-13.3265	9.13378e-30	3.00394e-26	-0.736137
rs4236271:1881369:C:T	cg11601967	-13.3265	9.13378e-30	3.00394e-26	-0.736137
rs4721139:1917337:T:C	cg11601967	-13.3196	9.60237e-30	3.12112e-26	-0.614228
rs4721143:1918179:T:G	cg11601967	-13.3196	9.60237e-30	3.12112e-26	-0.614228
rs12540579:1882227:C:A	cg25011577	-13.3182	9.70447e-30	3.13596e-26	-0.642517
rs3800876	cg10950524	-13.3173	9.76549e-30	3.13744e-26	-0.659046
rs6969587:2018037:C:T	cg17545141	-13.2816	1.26528e-29	4.0186e-26	-0.653368
rs12699561:2018418:G:T	cg17545141	-13.2816	1.26528e-29	4.0186e-26	-0.653368
rs4721122:1893311:C:G	cg25011577	-13.2698	1.37813e-29	4.33657e-26	-0.627839
rs13438766:1927572:C:T	cg11601967	-13.2695	1.38099e-29	4.33657e-26	-0.613735
rs10265944:1918337:C:T	cg11601967	-13.2623	1.45519e-29	4.5439e-26	-0.67766
rs55948146:1866953:G:C	cg00671126	13.2538	1.54846e-29	4.80811e-26	0.709436
rs11762834:1895641:C:T	cg11601967	-13.249	1.60323e-29	4.95052e-26	-0.725276
rs7810038:1894116:T:C	cg25011577	-13.2418	1.68902e-29	5.18663e-26	-0.629458
GSA-rs6954673	cg25011577	-13.2255	1.90063e-29	5.80436e-26	-0.638209
rs4721110:1888063:T:C	cg00671126	-13.2223	1.94529e-29	5.90829e-26	-0.601907
rs10237989:1873343:G:A	cg25011577	-13.213	2.08123e-29	6.20388e-26	-0.647343
rs13222183:1873879:A:G	cg25011577	-13.213	2.08123e-29	6.20388e-26	-0.647343
rs13235380:1873894:C:T	cg25011577	-13.213	2.08123e-29	6.20388e-26	-0.647343
rs4610628:1903100:C:T	cg25011577	-13.2113	2.10704e-29	6.20388e-26	-0.621522
rs11761670:1904709:C:T	cg25011577	-13.2113	2.10704e-29	6.20388e-26	-0.621522
rs7799807:1868092:A:G	cg00671126	13.2082	2.15597e-29	6.20388e-26	0.699534
rs10950423:1926639:A:G	cg00671126	-13.2076	2.1654e-29	6.20388e-26	-0.57815
rs10950425:1926964:C:G	cg00671126	-13.2076	2.1654e-29	6.20388e-26	-0.57815
rs12667946:1927126:T:C	cg00671126	-13.2076	2.1654e-29	6.20388e-26	-0.57815
rs12673799:1927165:C:G	cg00671126	-13.2076	2.1654e-29	6.20388e-26	-0.57815
rs4721162:1930350:A:G	cg00671126	-13.2076	2.1654e-29	6.20388e-26	-0.57815
rs10228057:1879779:A:T	cg25011577	-13.2038	2.2252e-29	6.27814e-26	-0.610884
rs10950399:1880699:C:T	cg25011577	-13.2038	2.2252e-29	6.27814e-26	-0.610884
rs4236271:1881369:C:T	cg25011577	-13.2038	2.2252e-29	6.27814e-26	-0.610884
rs58764929:1903646:CTACT:C	cg11601967	-13.1771	2.70075e-29	7.58137e-26	-0.645739
rs142108032:1908113:A:ACCCAC	cg25011577	-13.1751	2.74102e-29	7.65574e-26	-0.625696
rs7795126:2076626:G:A	cg17545141	13.1616	3.02261e-29	8.4e-26	0.621937
rs12537430:1868761:A:G	cg00671126	13.1561	3.1458e-29	8.52914e-26	0.707764
rs12537479:1868995:A:G	cg00671126	13.1561	3.1458e-29	8.52914e-26	0.707764
rs35935754:1869242:T:C	cg00671126	13.1561	3.1458e-29	8.52914e-26	0.707764
rs11978270:1870592:C:T	cg00671126	13.1561	3.1458e-29	8.52914e-26	0.707764
rs6949160:1871062:T:C	cg00671126	13.1561	3.1458e-29	8.52914e-26	0.707764
rs34279734:1923718:T:C	cg11601967	-13.1549	3.17346e-29	8.56238e-26	-0.62699
rs4639400:1917806:G:T	cg11601967	-13.1517	3.24703e-29	8.71853e-26	-0.611951
rs117125814:1910681:T:G	cg11601967	-13.1339	3.69352e-29	9.86973e-26	-0.701955
rs13312332:1900012:C:T	cg25011577	-13.1116	4.3433e-29	1.15505e-25	-0.596586
rs882948	cg11601967	13.1083	4.44723e-29	1.17706e-25	0.629429
rs10275045	cg00671126	-13.1058	4.52871e-29	1.18732e-25	-0.626858
rs10244946:1921068:G:A	cg00671126	-13.1058	4.52871e-29	1.18732e-25	-0.626858
rs4719311:1881813:C:T	cg11601967	-13.1033	4.61237e-29	1.20357e-25	-0.726721
rs11770899:1979425:C:T	cg17545141	13.0939	4.93758e-29	1.28241e-25	0.65161
rs4721090:1873084:T:C	cg25011577	-13.093	4.97001e-29	1.28483e-25	-0.628867
rs6972374:2003043:C:T	cg17545141	-13.0775	5.56228e-29	1.42977e-25	-0.645107
rs12699547:2015970:C:T	cg17545141	-13.077	5.58209e-29	1.42977e-25	-0.645237
rs2067948:1976749:G:A	cg17545141	-13.0742	5.69525e-29	1.45206e-25	-0.64632
rs10950407:1895666:T:G	cg25011577	-13.0723	5.77679e-29	1.46612e-25	-0.635608
rs12538674:1925166:C:G	cg00671126	-13.0665	6.02156e-29	1.5213e-25	-0.573254
rs201970463:1860728:AAG:A	cg00671126	13.0634	6.16007e-29	1.54925e-25	0.694308
rs4719319:1888094:G:A	cg25011577	-13.0598	6.32043e-29	1.57532e-25	-0.634774
rs4256490:1890764:G:A	cg25011577	-13.0598	6.32043e-29	1.57532e-25	-0.634774
rs10950400:1882470:C:T	cg25011577	-13.0479	6.8914e-29	1.67263e-25	-0.634617
rs4449693:1884630:G:C	cg25011577	-13.0479	6.8914e-29	1.67263e-25	-0.634617
rs6977733:1886725:T:A	cg25011577	-13.0479	6.8914e-29	1.67263e-25	-0.634617
rs10260585:1889521:G:A	cg25011577	-13.0479	6.8914e-29	1.67263e-25	-0.634617
rs4601204:1890925:C:T	cg25011577	-13.0479	6.8914e-29	1.67263e-25	-0.634617
rs12699404:1894022:A:T	cg25011577	-13.0479	6.8914e-29	1.67263e-25	-0.634617
rs4719311:1881813:C:T	cg25011577	-13.0438	7.09912e-29	1.71555e-25	-0.604595
rs4236273:1896341:G:A	cg11601967	-13.0303	7.83172e-29	1.8844e-25	-0.619705
rs35613646:1906095:CA:C	cg00671126	-13.0156	8.70681e-29	2.08593e-25	-0.586779
rs13226911:1885144:T:G	cg11601967	-13.0031	9.53244e-29	2.19844e-25	-0.763361
rs140364877:1885178:C:T	cg11601967	-13.0031	9.53244e-29	2.19844e-25	-0.763361
rs6953693:1886388:C:G	cg11601967	-13.0031	9.53244e-29	2.19844e-25	-0.763361
rs6952808:1886535:G:C	cg11601967	-13.0031	9.53244e-29	2.19844e-25	-0.763361
rs6957894:1887362:G:A	cg11601967	-13.0031	9.53244e-29	2.19844e-25	-0.763361
rs4719318:1887930:G:A	cg11601967	-13.0031	9.53244e-29	2.19844e-25	-0.763361
rs10713007:1888180:TC:T	cg11601967	-13.0031	9.53244e-29	2.19844e-25	-0.763361
rs59248873:1888185:A:G	cg11601967	-13.0031	9.53244e-29	2.19844e-25	-0.763361
rs4721121:1892565:T:C	cg11601967	-13.0031	9.53244e-29	2.19844e-25	-0.763361
rs13236380:1885112:G:C	cg11601967	-12.9995	9.78855e-29	2.24818e-25	-0.682903
rs3778977:2159746:C:T	cg18319104	-12.9976	9.92208e-29	2.26947e-25	-0.590279
rs10479762:2045351:T:C	cg00671126	12.9953	1.00924e-28	2.29897e-25	0.612624
rs13227554:2048220:G:C	cg00671126	12.9908	1.04225e-28	2.36448e-25	0.610537
rs871925:2047875:G:A	cg00671126	12.9885	1.05973e-28	2.39434e-25	0.607306
rs10950410:1909086:C:G	cg00671126	-12.982	1.11096e-28	2.43436e-25	-0.588941
rs4644136:1900208:C:T	cg25011577	-12.9805	1.12341e-28	2.43436e-25	-0.563103
rs35610003:1881265:C:T	cg00671126	12.9797	1.12999e-28	2.43436e-25	0.594484
rs10231456:1886174:A:G	cg00671126	-12.9797	1.12999e-28	2.43436e-25	-0.594484
rs4719320:1888294:C:G	cg00671126	-12.9797	1.12999e-28	2.43436e-25	-0.594484
rs10250550:1889599:T:C	cg00671126	-12.9797	1.12999e-28	2.43436e-25	-0.594484
rs10247428:1889622:A:G	cg00671126	-12.9797	1.12999e-28	2.43436e-25	-0.594484
rs10260968:1889773:G:A	cg00671126	-12.9797	1.12999e-28	2.43436e-25	-0.594484
rs4236272:1890751:T:C	cg00671126	-12.9797	1.12999e-28	2.43436e-25	-0.594484
rs4721118:1891303:A:G	cg00671126	-12.9797	1.12999e-28	2.43436e-25	-0.594484
rs4719322:1891403:A:T	cg00671126	-12.9797	1.12999e-28	2.43436e-25	-0.594484
rs4719323:1891483:A:G	cg00671126	-12.9797	1.12999e-28	2.43436e-25	-0.594484
rs10650434:2025096:A:ACT	cg11601967	12.9782	1.14182e-28	2.45033e-25	0.672022
rs11763870:2027448:T:C	cg11601967	12.9767	1.15433e-28	2.46766e-25	0.666325
rs4719364:1975849:T:C	cg17545141	12.962	1.28382e-28	2.73396e-25	0.645529
rs34290436:1951260:G:C	cg11601967	12.9549	1.35243e-28	2.8648e-25	0.628339
rs4719308:1877502:T:G	cg25011577	-12.953	1.37103e-28	2.8648e-25	-0.609301
rs4721097:1877503:G:T	cg25011577	-12.953	1.37103e-28	2.8648e-25	-0.609301
rs1078112:1878453:T:A	cg25011577	-12.953	1.37103e-28	2.8648e-25	-0.609301
rs13233509:1878965:G:T	cg25011577	-12.953	1.37103e-28	2.8648e-25	-0.609301
rs12672286:1907009:G:A	cg11601967	-12.9508	1.39251e-28	2.88796e-25	-0.737322
rs4721134:1912057:G:A	cg11601967	-12.9508	1.39251e-28	2.88796e-25	-0.737322
rs7783948:1880736:C:T	cg00671126	12.9468	1.43371e-28	2.96235e-25	0.58715
rs10234557:1886333:A:G	cg00671126	-12.9444	1.45915e-28	2.98167e-25	-0.589887
rs4719317:1887871:T:C	cg00671126	-12.9444	1.45915e-28	2.98167e-25	-0.589887
rs35375366:1881564:A:T	cg00671126	12.9444	1.45915e-28	2.98167e-25	0.589887
rs34120092:1861952:A:C	cg00671126	12.9425	1.47905e-28	3.01127e-25	0.699455
rs142140779:2054314:CG:C	cg19624444	-12.9379	1.52888e-28	3.10134e-25	-1.0397
rs35745518:2053538:G:A	cg17545141	-12.936	1.54987e-28	3.13249e-25	-0.640584
rs3800913:2163237:A:G	cg18319104	-12.9252	1.67657e-28	3.37629e-25	-0.590305
rs7799782:1868039:A:G	cg00671126	12.9235	1.69701e-28	3.40513e-25	0.698982
rs4236274:1896413:A:G	cg25011577	-12.9154	1.79964e-28	3.58625e-25	-0.572666
rs111357851:1911381:C:G	cg00671126	-12.9145	1.81117e-28	3.58625e-25	-0.651071
rs10233560:1885415:T:C	cg11601967	-12.9134	1.8255e-28	3.58625e-25	-0.760629
rs4719308:1877502:T:G	cg11601967	-12.9129	1.83244e-28	3.58625e-25	-0.729284
rs4721097:1877503:G:T	cg11601967	-12.9129	1.83244e-28	3.58625e-25	-0.729284
rs1078112:1878453:T:A	cg11601967	-12.9129	1.83244e-28	3.58625e-25	-0.729284
rs13233509:1878965:G:T	cg11601967	-12.9129	1.83244e-28	3.58625e-25	-0.729284
rs13312316:1899935:C:T	cg25011577	-12.912	1.84505e-28	3.59825e-25	-0.613913
rs6967442:1926090:A:G	cg25011577	-12.9092	1.88221e-28	3.65789e-25	-0.545193
rs58222895:1885064:G:A	cg11601967	-12.8897	2.16713e-28	4.18236e-25	-0.759485
rs35729895:1885069:C:T	cg11601967	-12.8897	2.16713e-28	4.18236e-25	-0.759485
rs4721122:1893311:C:G	cg11601967	-12.8811	2.30667e-28	4.43625e-25	-0.740532
rs35327420:1952799:C:A	cg11601967	12.8573	2.73983e-28	5.25113e-25	0.619981
rs10650434:2025096:A:ACT	cg00671126	12.8413	3.07719e-28	5.87746e-25	0.625733
rs11763870:2027448:T:C	cg00671126	12.8408	3.08786e-28	5.87763e-25	0.620455
rs7783715	cg00671126	-12.8319	3.29235e-28	6.229e-25	-0.567125
rs117125814:1910681:T:G	cg00671126	-12.8318	3.29487e-28	6.229e-25	-0.649047
rs6461168:2170759:A:G	cg10950524	-12.8309	3.31623e-28	6.24814e-25	-0.603562
rs4618595:1946106:A:G	cg11601967	-12.8255	3.44983e-28	6.4779e-25	-0.612163
rs4236273:1896341:G:A	cg00671126	-12.8223	3.53125e-28	6.60845e-25	-0.575263
rs34734787:1874753:CAA:C	cg00671126	-12.8215	3.551e-28	6.62311e-25	-0.721879
rs7783948:1880736:C:T	cg11601967	12.8081	3.91159e-28	7.27127e-25	0.623106
rs872465:2034349:G:A	cg17545141	-12.8016	4.10185e-28	7.59953e-25	-0.640742
rs35375366:1881564:A:T	cg11601967	12.798	4.20956e-28	7.69907e-25	0.625798
rs10234557:1886333:A:G	cg11601967	-12.798	4.20956e-28	7.69907e-25	-0.625798
rs4719317:1887871:T:C	cg11601967	-12.798	4.20956e-28	7.69907e-25	-0.625798
rs78443464:1970229:C:T	cg24189917	-12.7975	4.22484e-28	7.69907e-25	-0.525931
rs62442913:1970649:G:A	cg24189917	-12.7975	4.22484e-28	7.69907e-25	-0.525931
rs34447895:1923708:CGA:C	cg00671126	-12.7941	4.32957e-28	7.86413e-25	-0.573261
rs7810038:1894116:T:C	cg11601967	-12.7928	4.36971e-28	7.91119e-25	-0.740438
rs111357851:1911381:C:G	cg11601967	-12.7794	4.81419e-28	8.67581e-25	-0.69103
rs12668848:2020995:G:A	cg00671126	-12.7792	4.82326e-28	8.67581e-25	-0.620865
rs79610527:1910628:T:C	cg25011577	-12.7766	4.91387e-28	8.81028e-25	-0.553529
rs12540579:1882227:C:A	cg11601967	-12.7743	4.99716e-28	8.9308e-25	-0.752827
rs7783715	cg11601967	-12.7715	5.09873e-28	9.08312e-25	-0.603884
rs13246996:2046188:G:C	cg17545141	-12.7692	5.18196e-28	9.20191e-25	-0.637894
rs7779512:1867680:G:C	cg00671126	12.767	5.2657e-28	9.32083e-25	0.680753
rs12155225:1899479:T:C	cg25011577	-12.7595	5.55834e-28	9.80759e-25	-0.590288
rs6954521:1886865:C:A	cg25011577	-12.7584	5.60472e-28	9.82704e-25	-0.625035
rs6978048:1886872:T:G	cg25011577	-12.7584	5.60472e-28	9.82704e-25	-0.625035
rs56053419:1863463:T:C	cg00671126	12.7526	5.84514e-28	1.02163e-24	0.672587
rs58764929:1903646:CTACT:C	cg00671126	-12.7453	6.15947e-28	1.0732e-24	-0.593734
rs71523271:1910374:G:A	cg00671126	-12.7414	6.33851e-28	1.10094e-24	-0.649248
rs12674189:1900003:G:C	cg25011577	-12.7362	6.58062e-28	1.13943e-24	-0.587637
rs11764590:2032803:C:T	cg19624444	-12.7343	6.67309e-28	1.15186e-24	-1.01479
rs13312332:1900012:C:T	cg11601967	-12.7251	7.13216e-28	1.22729e-24	-0.703469
rs10263703:1895629:G:C	cg25011577	-12.7201	7.39351e-28	1.26833e-24	-0.573477
rs4721110:1888063:T:C	cg11601967	-12.7166	7.58286e-28	1.28121e-24	-0.628854
rs62444879:2048470:T:G	cg19624444	-12.7161	7.6069e-28	1.28121e-24	-1.01757
rs56305291:2048706:A:G	cg19624444	-12.7161	7.6069e-28	1.28121e-24	-1.01757
rs56180486:2050747:C:T	cg19624444	-12.7161	7.6069e-28	1.28121e-24	-1.01757
rs11514731:2051503:C:G	cg19624444	-12.7161	7.6069e-28	1.28121e-24	-1.01757
rs62444881:2052318:C:T	cg19624444	-12.7161	7.6069e-28	1.28121e-24	-1.01757
rs10950411:1909153:A:G	cg00671126	-12.7122	7.82392e-28	1.31379e-24	-0.566472
rs11764780:2020904:G:C	cg19624444	-12.7058	8.19674e-28	1.36403e-24	-1.02517
rs57148375:2025001:G:C	cg19624444	-12.7058	8.19674e-28	1.36403e-24	-1.02517
rs34809719:2028968:G:T	cg19624444	-12.7058	8.19674e-28	1.36403e-24	-1.02517
rs13437894:1927668:A:G	cg00671126	-12.6927	9.01005e-28	1.49489e-24	-0.570288
rs10950422:1926577:T:C	cg25011577	-12.6734	1.03629e-27	1.70915e-24	-0.540162
rs12534679	cg25011577	-12.6734	1.03629e-27	1.70915e-24	-0.540162
rs13234214:1878860:C:T	cg25011577	-12.6728	1.04079e-27	1.71149e-24	-0.612545
rs71523266:1909992:T:C	cg25011577	-12.6671	1.08404e-27	1.77317e-24	-0.55021
rs34279734:1923718:T:C	cg00671126	-12.667	1.08468e-27	1.77317e-24	-0.575021
rs13234214:1878860:C:T	cg11601967	-12.6415	1.30472e-27	2.12663e-24	-0.733404
rs71523270:1910110:T:C	cg11601967	-12.6288	1.42932e-27	2.3229e-24	-0.683122
rs12668848:2020995:G:A	cg11601967	-12.6258	1.46055e-27	2.36674e-24	-0.658354
rs10275045	cg11601967	-12.6222	1.50001e-27	2.41658e-24	-0.655331
rs10244946:1921068:G:A	cg11601967	-12.6222	1.50001e-27	2.41658e-24	-0.655331
rs4721090:1873084:T:C	cg11601967	-12.6201	1.52248e-27	2.4457e-24	-0.738638
rs35971246:1942318:C:CCT	cg11601967	-12.6168	1.55895e-27	2.49706e-24	-0.607907
rs7801421:1989888:C:G	cg17545141	-12.6147	1.58313e-27	2.52852e-24	-0.639639
rs55790766:2021248:C:T	cg19624444	-12.5929	1.85302e-27	2.9511e-24	-1.03224
rs4994763:1928823:C:T	cg11601967	-12.5918	1.86707e-27	2.96498e-24	-0.59791
rs10239050:2158390:A:G	cg18319104	-12.5882	1.91664e-27	3.03502e-24	-0.573367
rs11768541:1894884:G:A	cg25011577	-12.5775	2.07063e-27	3.26956e-24	-0.615416
rs57460298:2042448:C:T	cg17545141	-12.5696	2.19187e-27	3.44143e-24	-0.629505
rs112027685:2043189:AG:A	cg17545141	-12.5696	2.19187e-27	3.44143e-24	-0.629505
rs12674189:1900003:G:C	cg11601967	-12.5682	2.21477e-27	3.45528e-24	-0.699279
rs10237989:1873343:G:A	cg11601967	-12.5675	2.22556e-27	3.45528e-24	-0.754746
rs13222183:1873879:A:G	cg11601967	-12.5675	2.22556e-27	3.45528e-24	-0.754746
rs13235380:1873894:C:T	cg11601967	-12.5675	2.22556e-27	3.45528e-24	-0.754746
rs111979702:1925120:GGT:G	cg25011577	-12.5589	2.36811e-27	3.66636e-24	-0.531033
rs6461005:1947687:A:G	cg11601967	-12.5539	2.45477e-27	3.78998e-24	-0.643614
rs12155225:1899479:T:C	cg11601967	-12.5468	2.58375e-27	3.97807e-24	-0.701027
rs117125814:1910681:T:G	cg25011577	-12.5343	2.82821e-27	4.34242e-24	-0.57032
rs11768206:1932151:T:G	cg00671126	-12.5212	3.10825e-27	4.75631e-24	-0.635397
rs4721135	cg00671126	-12.5209	3.1149e-27	4.75631e-24	-0.648371
rs3996328:2034017:C:T	cg17545141	-12.5169	3.20574e-27	4.88162e-24	-0.627743
rs55865401:2145720:G:C	cg18319104	-12.5158	3.23239e-27	4.90875e-24	-0.571813
rs10257349:1937500:A:G	cg11601967	-12.5139	3.27643e-27	4.94858e-24	-0.607022
rs4721175:1939202:T:C	cg11601967	-12.5139	3.27643e-27	4.94858e-24	-0.607022
rs2280549:1976635:G:A	cg17545141	-12.5132	3.29431e-27	4.9621e-24	-0.632858
rs3800908:2159437:C:T	cg18319104	-12.5077	3.42694e-27	5.14793e-24	-0.5638
rs6978209:1931544:G:A	cg00671126	-12.4793	4.20649e-27	6.285e-24	-0.561154
rs10255204:1932092:A:C	cg00671126	-12.4793	4.20649e-27	6.285e-24	-0.561154
rs12154473:1982181:A:G	cg13290180	12.4736	4.38206e-27	6.50894e-24	0.88868
rs4425649:1872378:A:G	cg00671126	12.4734	4.38879e-27	6.50894e-24	0.628192
rs66617818:1872132:C:A	cg00671126	12.4733	4.39151e-27	6.50894e-24	0.675667
rs111519111:1910705:T:C	cg00671126	-12.4604	4.81961e-27	7.06807e-24	-0.563694
rs13221208:1913856:A:G	cg00671126	-12.4604	4.81961e-27	7.06807e-24	-0.563694
rs13224015:1913869:T:C	cg00671126	-12.4604	4.81961e-27	7.06807e-24	-0.563694
rs4719330:1914613:A:G	cg00671126	-12.4604	4.81961e-27	7.06807e-24	-0.563694
rs71523265:1909865:G:A	cg00671126	-12.4557	4.98611e-27	7.27386e-24	-0.640571
rs75450597:1910768:C:A	cg00671126	-12.4557	4.98611e-27	7.27386e-24	-0.640571
rs13227554:2048220:G:C	cg11601967	12.4536	5.0618e-27	7.34994e-24	0.63647
rs35610003:1881265:C:T	cg11601967	12.4503	5.18372e-27	7.34994e-24	0.619936
rs10231456:1886174:A:G	cg11601967	-12.4503	5.18372e-27	7.34994e-24	-0.619936
rs4719320:1888294:C:G	cg11601967	-12.4503	5.18372e-27	7.34994e-24	-0.619936
rs10250550:1889599:T:C	cg11601967	-12.4503	5.18372e-27	7.34994e-24	-0.619936
rs10247428:1889622:A:G	cg11601967	-12.4503	5.18372e-27	7.34994e-24	-0.619936
rs10260968:1889773:G:A	cg11601967	-12.4503	5.18372e-27	7.34994e-24	-0.619936
rs4236272:1890751:T:C	cg11601967	-12.4503	5.18372e-27	7.34994e-24	-0.619936
rs4721118:1891303:A:G	cg11601967	-12.4503	5.18372e-27	7.34994e-24	-0.619936
rs4719322:1891403:A:T	cg11601967	-12.4503	5.18372e-27	7.34994e-24	-0.619936
rs4719323:1891483:A:G	cg11601967	-12.4503	5.18372e-27	7.34994e-24	-0.619936
rs10650434:2025096:A:ACT	cg25011577	12.4489	5.2373e-27	7.39705e-24	0.547455
rs60595248:1967731:G:A	cg24189917	-12.4487	5.24356e-27	7.39705e-24	-0.516902
rs868754:2033780:G:C	cg19624444	-12.4467	5.32021e-27	7.48616e-24	-1.00262
rs11763870:2027448:T:C	cg25011577	12.4323	5.89916e-27	8.27986e-24	0.542434
rs11982272:1970766:T:C	cg24189917	-12.4296	6.01728e-27	8.42437e-24	-0.509571
rs10950413:1912988:A:G	cg25011577	-12.4289	6.04904e-27	8.44756e-24	-0.547731
rs882948	cg17545141	-12.4238	6.27199e-27	8.73502e-24	-0.632223
rs13237891:1879687:C:T	cg00671126	12.4235	6.28631e-27	8.73502e-24	0.575817
rs6970033:1948087:G:A	cg11601967	-12.4167	6.601e-27	9.05905e-24	-0.643739
rs6970034:1948088:G:A	cg11601967	-12.4167	6.601e-27	9.05905e-24	-0.643739
rs10280993:1948096:T:C	cg11601967	-12.4167	6.601e-27	9.05905e-24	-0.643739
rs60605830:1949198:A:G	cg11601967	-12.4167	6.601e-27	9.05905e-24	-0.643739
rs73048162:1949328:T:C	cg11601967	-12.4167	6.601e-27	9.05905e-24	-0.643739
rs4721112:1889466:T:C	cg00671126	-12.4157	6.65054e-27	9.10456e-24	-0.582248
rs7810386:1952031:T:A	cg11601967	12.4134	6.763e-27	9.23576e-24	0.599973
rs12668848:2020995:G:A	cg25011577	-12.401	7.39391e-27	1.00726e-23	-0.543469
rs55993248:2071132:A:G	cg19624444	-12.3956	7.68686e-27	1.03369e-23	-1.02402
rs28528997:2074122:A:G	cg19624444	-12.3956	7.68686e-27	1.03369e-23	-1.02402
rs1533827:2074290:C:T	cg19624444	-12.3956	7.68686e-27	1.03369e-23	-1.02402
rs55683212:2078855:G:C	cg19624444	-12.3956	7.68686e-27	1.03369e-23	-1.02402
rs11763750:2080114:G:A	cg19624444	-12.3956	7.68686e-27	1.03369e-23	-1.02402
rs61150432:1967887:C:T	cg11601967	12.3931	7.82535e-27	1.03369e-23	0.602888
rs6952727:1947958:A:G	cg11601967	-12.393	7.8314e-27	1.03369e-23	-0.647979
rs71523271:1910374:G:A	cg11601967	-12.3917	7.9035e-27	1.03369e-23	-0.682243
rs141450539:1917035:C:G	cg00671126	-12.3911	7.94126e-27	1.03369e-23	-0.637308
rs4721146:1919539:C:T	cg00671126	-12.3911	7.94126e-27	1.03369e-23	-0.637308
rs35487994:1920171:G:A	cg00671126	-12.3911	7.94126e-27	1.03369e-23	-0.637308
rs12532128:1925454:T:C	cg00671126	-12.3911	7.94126e-27	1.03369e-23	-0.637308
rs34145223:1926237:G:A	cg00671126	-12.3911	7.94126e-27	1.03369e-23	-0.637308
rs371244053:1927297:ATGTG:A	cg00671126	-12.3911	7.94126e-27	1.03369e-23	-0.637308
rs28970524:1927484:C:T	cg00671126	-12.3911	7.94126e-27	1.03369e-23	-0.637308
rs4513875:1928159:C:T	cg00671126	-12.3911	7.94126e-27	1.03369e-23	-0.637308
rs66818247:1929212:A:AG	cg00671126	-12.3911	7.94126e-27	1.03369e-23	-0.637308
rs12669956:1931113:A:C	cg00671126	-12.3911	7.94126e-27	1.03369e-23	-0.637308
rs72342654:1931171:ATAAAAT:A	cg00671126	-12.3911	7.94126e-27	1.03369e-23	-0.637308
rs12699570:2051543:G:A	cg17545141	-12.3906	7.96634e-27	1.03453e-23	-0.629638
rs3800909:2159594:C:G	cg18319104	-12.3887	8.07725e-27	1.04649e-23	-0.573922
rs7801421:1989888:C:G	cg11601967	12.383	8.41987e-27	1.074e-23	0.61133
rs55988458:2059761:G:A	cg19624444	-12.3826	8.44419e-27	1.074e-23	-1.0274
rs56016347:2060126:C:T	cg19624444	-12.3826	8.44419e-27	1.074e-23	-1.0274
rs11762545:2060775:C:T	cg19624444	-12.3826	8.44419e-27	1.074e-23	-1.0274
rs11762636:2061111:C:A	cg19624444	-12.3826	8.44419e-27	1.074e-23	-1.0274
rs55773130:2070554:T:C	cg19624444	-12.3826	8.44419e-27	1.074e-23	-1.0274
rs55952733:2070680:G:A	cg19624444	-12.3826	8.44419e-27	1.074e-23	-1.0274
rs4470910:2071723:C:T	cg19624444	-12.3826	8.44419e-27	1.074e-23	-1.0274
rs111357851:1911381:C:G	cg25011577	-12.3789	8.66758e-27	1.0999e-23	-0.565974
rs12667688:1931030:C:T	cg00671126	-12.3781	8.7169e-27	1.10364e-23	-0.630032
rs71523270:1910110:T:C	cg00671126	-12.3763	8.83662e-27	1.11625e-23	-0.632472
rs4721170:1936272:A:G	cg11601967	-12.3679	9.38591e-27	1.18295e-23	-0.604672
rs142108032:1908113:A:ACCCAC	cg11601967	-12.3666	9.47525e-27	1.19151e-23	-0.723919
rs13227554:2048220:G:C	cg25011577	12.3598	9.94501e-27	1.24775e-23	0.528531
rs35740617:1906979:A:AC	cg11601967	-12.3413	1.1367e-26	1.42295e-23	-0.719164
rs10479762:2045351:T:C	cg11601967	12.3399	1.14836e-26	1.43432e-23	0.635151
rs871925:2047875:G:A	cg11601967	12.339	1.15542e-26	1.43991e-23	0.629793
rs62442944:2015047:T:G	cg19624444	-12.3242	1.28561e-26	1.59856e-23	-1.02195
rs71523270:1910110:T:C	cg25011577	-12.3181	1.34321e-26	1.66646e-23	-0.561654
rs34043991:1881433:T:C	cg00671126	12.3118	1.40549e-26	1.73598e-23	0.576916
rs10807752:1883486:T:C	cg00671126	-12.3118	1.40549e-26	1.73598e-23	-0.576916
rs34447895:1923708:CGA:C	cg19487819	-12.3073	1.45194e-26	1.78936e-23	-0.364581
GSA-rs6954673	cg11601967	-12.303	1.49691e-26	1.84046e-23	-0.734657
rs58120505	cg00671126	-12.3027	1.50002e-26	1.84046e-23	-0.605153
rs4721135	cg11601967	-12.3019	1.50964e-26	1.84733e-23	-0.685217
rs13236380:1885112:G:C	cg25011577	-12.3016	1.51227e-26	1.84733e-23	-0.552003
rs35349665:1911166:C:T	cg00671126	-12.2997	1.53285e-26	1.86837e-23	-0.556258
rs71523265:1909865:G:A	cg11601967	-12.2977	1.5555e-26	1.8877e-23	-0.678873
rs75450597:1910768:C:A	cg11601967	-12.2977	1.5555e-26	1.8877e-23	-0.678873
rs58120505	cg11601967	-12.2968	1.56571e-26	1.89595e-23	-0.645906
rs4610628:1903100:C:T	cg11601967	-12.2957	1.57786e-26	1.90237e-23	-0.715621
rs11761670:1904709:C:T	cg11601967	-12.2957	1.57786e-26	1.90237e-23	-0.715621
rs2280552:1976263:C:T	cg17545141	-12.2952	1.5833e-26	1.9048e-23	-0.624201
rs6461049	cg11601967	12.2816	1.74649e-26	2.09659e-23	0.651757
rs4721302:2049854:A:G	cg17545141	12.2788	1.78156e-26	2.13407e-23	0.622532
rs4721411:2153071:C:T	cg18319104	-12.2741	1.84311e-26	2.20306e-23	-0.568159
rs10232234:1948110:G:T	cg11601967	-12.2662	1.95116e-26	2.3272e-23	-0.642306
rs4721185:1951109:T:C	cg11601967	-12.2592	2.05145e-26	2.426e-23	-0.64118
rs11772205:1951236:C:T	cg11601967	-12.2592	2.05145e-26	2.426e-23	-0.64118
rs6950151:1953521:T:C	cg11601967	-12.2592	2.05145e-26	2.426e-23	-0.64118
rs6950330:1953606:T:C	cg11601967	-12.2592	2.05145e-26	2.426e-23	-0.64118
rs36054673:1956056:G:T	cg11601967	12.2506	2.18341e-26	2.57657e-23	0.597208
rs34074205:1948948:G:A	cg11601967	12.2437	2.29439e-26	2.7018e-23	0.588466
rs10950415:1914477:A:G	cg25011577	-12.2407	2.34431e-26	2.73739e-23	-0.541617
rs12669758:1914757:C:T	cg25011577	-12.2407	2.34431e-26	2.73739e-23	-0.541617
rs10269191:1915731:A:G	cg25011577	-12.2407	2.34431e-26	2.73739e-23	-0.541617
rs4719336:1916397:T:C	cg25011577	-12.2407	2.34431e-26	2.73739e-23	-0.541617
rs34967784:1949507:T:G	cg11601967	-12.2318	2.49814e-26	2.8927e-23	-0.645205
rs12699449:1951227:G:C	cg11601967	-12.2318	2.49814e-26	2.8927e-23	-0.645205
rs12699453:1953056:C:T	cg11601967	-12.2318	2.49814e-26	2.8927e-23	-0.645205
rs6964522:1953523:C:T	cg11601967	-12.2318	2.49814e-26	2.8927e-23	-0.645205
rs7778752	cg11601967	-12.231	2.51376e-26	2.90474e-23	-0.598622
rs10650434:2025096:A:ACT	cg13290180	12.2272	2.5825e-26	2.97798e-23	0.867389
rs4721135	cg05863683	12.2207	2.70551e-26	3.11336e-23	0.572559
rs34728278:1918208:T:TAA	cg25011577	-12.209	2.94397e-26	3.38077e-23	-0.541394
GSA-rs7804190	cg17545141	12.1978	3.19158e-26	3.65757e-23	0.603059
rs9770241:1863164:T:C	cg00671126	12.1968	3.21417e-26	3.67587e-23	0.665008
rs6952727:1947958:A:G	cg00671126	-12.1912	3.34454e-26	3.80255e-23	-0.601158
rs57460298:2042448:C:T	cg11601967	12.1912	3.34546e-26	3.80255e-23	0.597424
rs112027685:2043189:AG:A	cg11601967	12.1912	3.34546e-26	3.80255e-23	0.597424
rs3778983:2166319:T:G	cg18319104	-12.1871	3.44514e-26	3.90786e-23	-0.567703
rs62435122:1872904:A:T	cg00671126	12.1865	3.46032e-26	3.90912e-23	0.568465
rs6947937:1876503:A:G	cg00671126	12.1865	3.46032e-26	3.90912e-23	0.568465
rs34731055:2106928:C:T	cg19624444	-12.1851	3.49435e-26	3.91573e-23	-1.0311
rs62444919:2109499:C:T	cg19624444	-12.1851	3.49435e-26	3.91573e-23	-1.0311
rs11772627:2109821:G:C	cg19624444	-12.1851	3.49435e-26	3.91573e-23	-1.0311
rs3823624:2110346:T:C	cg19624444	-12.1851	3.49435e-26	3.91573e-23	-1.0311
rs4621692:1872375:T:C	cg00671126	12.1848	3.5018e-26	3.91618e-23	0.624464
rs58802890:1860455:C:T	cg00671126	12.1744	3.77496e-26	4.19634e-23	0.562248
rs13239969:1862404:C:G	cg00671126	12.1744	3.77496e-26	4.19634e-23	0.562248
rs58582974:1862533:G:A	cg00671126	12.1744	3.77496e-26	4.19634e-23	0.562248
rs55900835:1927648:C:CAT	cg00671126	-12.1736	3.7968e-26	4.21219e-23	-0.560975
rs11761270:1923695:C:T	cg00671126	-12.1591	4.21449e-26	4.65698e-23	-0.630187
rs6945719:1932688:G:A	cg00671126	-12.1591	4.21449e-26	4.65698e-23	-0.630187
rs6975354:2044096:G:C	cg17545141	-12.1578	4.25409e-26	4.67878e-23	-0.617703
rs141450539:1917035:C:G	cg11601967	-12.1551	4.33523e-26	4.67878e-23	-0.672843
rs4721146:1919539:C:T	cg11601967	-12.1551	4.33523e-26	4.67878e-23	-0.672843
rs35487994:1920171:G:A	cg11601967	-12.1551	4.33523e-26	4.67878e-23	-0.672843
rs12532128:1925454:T:C	cg11601967	-12.1551	4.33523e-26	4.67878e-23	-0.672843
rs34145223:1926237:G:A	cg11601967	-12.1551	4.33523e-26	4.67878e-23	-0.672843
rs371244053:1927297:ATGTG:A	cg11601967	-12.1551	4.33523e-26	4.67878e-23	-0.672843
rs28970524:1927484:C:T	cg11601967	-12.1551	4.33523e-26	4.67878e-23	-0.672843
rs4513875:1928159:C:T	cg11601967	-12.1551	4.33523e-26	4.67878e-23	-0.672843
rs66818247:1929212:A:AG	cg11601967	-12.1551	4.33523e-26	4.67878e-23	-0.672843
rs12669956:1931113:A:C	cg11601967	-12.1551	4.33523e-26	4.67878e-23	-0.672843
rs72342654:1931171:ATAAAAT:A	cg11601967	-12.1551	4.33523e-26	4.67878e-23	-0.672843
rs62442919:1978384:A:G	cg11601967	-12.1543	4.36192e-26	4.69269e-23	-0.58563
rs71523271:1910374:G:A	cg25011577	-12.1542	4.365e-26	4.69269e-23	-0.562639
rs33997793:2081469:G:GT	cg11601967	-12.15	4.49689e-26	4.82514e-23	-0.600043
rs12667688:1931030:C:T	cg11601967	-12.1444	4.68238e-26	5.01449e-23	-0.665217
rs4994764:1928662:C:G	cg00671126	-12.1441	4.69209e-26	5.01523e-23	-0.544749
rs34976285:1968226:C:T	cg11601967	12.1399	4.83641e-26	5.14969e-23	0.59087
rs34419870:1968851:C:T	cg11601967	12.1399	4.83641e-26	5.14969e-23	0.59087
rs1316716:1992822:G:A	cg17545141	-12.1394	4.85271e-26	5.15716e-23	-0.629424
rs10950423:1926639:A:G	cg19487819	-12.1334	5.06848e-26	5.33546e-23	-0.358275
rs10950425:1926964:C:G	cg19487819	-12.1334	5.06848e-26	5.33546e-23	-0.358275
rs12667946:1927126:T:C	cg19487819	-12.1334	5.06848e-26	5.33546e-23	-0.358275
rs12673799:1927165:C:G	cg19487819	-12.1334	5.06848e-26	5.33546e-23	-0.358275
rs4721162:1930350:A:G	cg19487819	-12.1334	5.06848e-26	5.33546e-23	-0.358275
rs4719319:1888094:G:A	cg11601967	-12.1294	5.2135e-26	5.4674e-23	-0.729689
rs4256490:1890764:G:A	cg11601967	-12.1294	5.2135e-26	5.4674e-23	-0.729689
rs71523265:1909865:G:A	cg25011577	-12.1279	5.27049e-26	5.5064e-23	-0.561622
rs75450597:1910768:C:A	cg25011577	-12.1279	5.27049e-26	5.5064e-23	-0.561622
rs12669518:1921429:G:C	cg11601967	-12.1134	5.84967e-26	6.10003e-23	-0.672057
rs10265944:1918337:C:T	cg25011577	-12.1095	6.01646e-26	6.2606e-23	-0.53681
rs11768206:1932151:T:G	cg11601967	-12.1093	6.02618e-26	6.2606e-23	-0.665326
rs34647879:1960646:G:A	cg17545141	-12.1068	6.13381e-26	6.33688e-23	-0.616788
rs1464541:1960887:A:G	cg17545141	-12.1068	6.13381e-26	6.33688e-23	-0.616788
rs62442906:1964675:C:T	cg17545141	-12.1068	6.13381e-26	6.33688e-23	-0.616788
rs12538674:1925166:C:G	cg19487819	-12.1058	6.1769e-26	6.36957e-23	-0.356863
rs58120505	cg25011577	-12.1055	6.19146e-26	6.37275e-23	-0.53379
rs13312316:1899935:C:T	cg11601967	-12.101	6.39384e-26	6.56889e-23	-0.7092
rs1316716:1992822:G:A	cg11601967	12.0976	6.55158e-26	6.71854e-23	0.606765
rs10260386:1937407:T:C	cg11601967	-12.0968	6.58992e-26	6.73301e-23	-0.587785
rs4721176:1939564:T:C	cg11601967	-12.0968	6.58992e-26	6.73301e-23	-0.587785
rs6461005:1947687:A:G	cg00671126	-12.0946	6.69249e-26	6.82526e-23	-0.589936
rs4721139:1917337:T:C	cg00671126	-12.0929	6.77609e-26	6.8755e-23	-0.544702
rs4721143:1918179:T:G	cg00671126	-12.0929	6.77609e-26	6.8755e-23	-0.544702
rs10479762:2045351:T:C	cg25011577	12.0929	6.77887e-26	6.8755e-23	0.523516
rs62442919:1978384:A:G	cg17545141	12.0867	7.08535e-26	7.17326e-23	0.604283
rs142449055:2109647:AC:A	cg19624444	-12.0775	7.57128e-26	7.65129e-23	-1.03888
rs871925:2047875:G:A	cg25011577	12.0759	7.65809e-26	7.72497e-23	0.51869
rs35008854:2165520:GT:G	cg18319104	-12.062	8.45918e-26	8.5176e-23	-0.569535
rs10230383:1950113:T:C	cg11601967	-12.06	8.58409e-26	8.59665e-23	-0.636341
rs10227517:1950292:A:T	cg11601967	-12.06	8.58409e-26	8.59665e-23	-0.636341
rs10274300:1950405:C:G	cg11601967	-12.06	8.58409e-26	8.59665e-23	-0.636341
rs34008721:1959975:T:C	cg17545141	-12.0526	9.04938e-26	9.04632e-23	-0.611668
rs10950400:1882470:C:T	cg11601967	-12.0475	9.3836e-26	9.28028e-23	-0.726967
rs4449693:1884630:G:C	cg11601967	-12.0475	9.3836e-26	9.28028e-23	-0.726967
rs6977733:1886725:T:A	cg11601967	-12.0475	9.3836e-26	9.28028e-23	-0.726967
rs10260585:1889521:G:A	cg11601967	-12.0475	9.3836e-26	9.28028e-23	-0.726967
rs4601204:1890925:C:T	cg11601967	-12.0475	9.3836e-26	9.28028e-23	-0.726967
rs12699404:1894022:A:T	cg11601967	-12.0475	9.3836e-26	9.28028e-23	-0.726967
rs13242649:1869102:G:A	cg00671126	12.0444	9.59674e-26	9.44983e-23	0.560054
rs62435120:1871102:C:A	cg00671126	12.0444	9.59674e-26	9.44983e-23	0.560054
rs34734787:1874753:CAA:C	cg25011577	-12.0443	9.60604e-26	9.44983e-23	-0.620051
rs12668156:2019875:G:A	cg25011577	-12.041	9.83092e-26	9.63694e-23	-0.555499
rs79950306:2022063:C:G	cg25011577	-12.041	9.83092e-26	9.63694e-23	-0.555499
rs34411636:1870068:C:T	cg00671126	12.0332	1.04004e-25	1.01772e-22	0.562262
rs10243920:1950385:G:A	cg11601967	-12.0311	1.05588e-25	1.0314e-22	-0.640259
rs35603667:1918367:TCCC:T	cg25011577	-12.0274	1.08385e-25	1.05688e-22	-0.521468
rs13438766:1927572:C:T	cg00671126	-12.0201	1.1424e-25	1.11202e-22	-0.543436
rs6461049	cg00671126	12.0023	1.29741e-25	1.26069e-22	0.602268
rs4721282:2025040:A:G	cg25011577	-11.9996	1.32326e-25	1.28357e-22	-0.558797
rs13437894:1927668:A:G	cg19487819	-11.9963	1.35493e-25	1.312e-22	-0.358887
rs4721167:1933224:C:T	cg00671126	-11.9861	1.45806e-25	1.40941e-22	-0.622013
rs11773316:2027354:C:T	cg25011577	-11.982	1.50105e-25	1.44844e-22	-0.556123
rs2056479:1954273:G:A	cg11601967	-11.9811	1.51074e-25	1.45526e-22	-0.63138
rs12669518:1921429:G:C	cg00671126	-11.9799	1.52369e-25	1.46519e-22	-0.625365
rs13234909:1866931:G:A	cg00671126	11.9709	1.62529e-25	1.5602e-22	0.566767
rs6944660:2083782:A:G	cg17545141	11.9697	1.63888e-25	1.57053e-22	0.615226
rs4639400:1917806:G:T	cg00671126	-11.9656	1.6884e-25	1.6152e-22	-0.543035
rs56053419:1863463:T:C	cg11601967	11.9597	1.76109e-25	1.68185e-22	0.691873
rs6954521:1886865:C:A	cg11601967	-11.9571	1.79451e-25	1.70789e-22	-0.721774
rs6978048:1886872:T:G	cg11601967	-11.9571	1.79451e-25	1.70789e-22	-0.721774
rs4425649:1872378:A:G	cg25011577	11.956	1.80773e-25	1.71754e-22	0.545693
rs12699547:2015970:C:T	cg11601967	11.9517	1.86468e-25	1.76862e-22	0.591938
rs4721135	cg25011577	-11.9472	1.92589e-25	1.80347e-22	-0.561747
rs141450539:1917035:C:G	cg25011577	-11.9462	1.94036e-25	1.80347e-22	-0.555453
rs4721146:1919539:C:T	cg25011577	-11.9462	1.94036e-25	1.80347e-22	-0.555453
rs35487994:1920171:G:A	cg25011577	-11.9462	1.94036e-25	1.80347e-22	-0.555453
rs12532128:1925454:T:C	cg25011577	-11.9462	1.94036e-25	1.80347e-22	-0.555453
rs34145223:1926237:G:A	cg25011577	-11.9462	1.94036e-25	1.80347e-22	-0.555453
rs371244053:1927297:ATGTG:A	cg25011577	-11.9462	1.94036e-25	1.80347e-22	-0.555453
rs28970524:1927484:C:T	cg25011577	-11.9462	1.94036e-25	1.80347e-22	-0.555453
rs4513875:1928159:C:T	cg25011577	-11.9462	1.94036e-25	1.80347e-22	-0.555453
rs66818247:1929212:A:AG	cg25011577	-11.9462	1.94036e-25	1.80347e-22	-0.555453
rs12669956:1931113:A:C	cg25011577	-11.9462	1.94036e-25	1.80347e-22	-0.555453
rs72342654:1931171:ATAAAAT:A	cg25011577	-11.9462	1.94036e-25	1.80347e-22	-0.555453
rs6972374:2003043:C:T	cg11601967	11.9438	1.97398e-25	1.83165e-22	0.591572
rs4621692:1872375:T:C	cg25011577	11.932	2.14823e-25	1.97191e-22	0.549209
rs1107592:2041432:A:G	cg00671126	-11.9318	2.14996e-25	1.97191e-22	-0.606239
rs12670737:2046830:C:T	cg00671126	-11.9318	2.14996e-25	1.97191e-22	-0.606239
rs871924:2047845:A:G	cg00671126	-11.9318	2.14996e-25	1.97191e-22	-0.606239
rs4719391:2048136:T:C	cg00671126	-11.9318	2.14996e-25	1.97191e-22	-0.606239
rs2008263:2048335:A:G	cg00671126	-11.9318	2.14996e-25	1.97191e-22	-0.606239
rs5881916:2048406:A:AG	cg00671126	-11.9318	2.14996e-25	1.97191e-22	-0.606239
rs6944877:1952582:T:G	cg11601967	-11.9298	2.18096e-25	1.99704e-22	-0.632995
rs7778752	cg17545141	11.9284	2.20408e-25	2.01489e-22	0.610625
rs10950423:1926639:A:G	cg25011577	-11.9219	2.3087e-25	2.09331e-22	-0.485554
rs10950425:1926964:C:G	cg25011577	-11.9219	2.3087e-25	2.09331e-22	-0.485554
rs12667946:1927126:T:C	cg25011577	-11.9219	2.3087e-25	2.09331e-22	-0.485554
rs12673799:1927165:C:G	cg25011577	-11.9219	2.3087e-25	2.09331e-22	-0.485554
rs4721162:1930350:A:G	cg25011577	-11.9219	2.3087e-25	2.09331e-22	-0.485554
rs1403174:2032865:A:T	cg17545141	11.9194	2.35094e-25	2.12814e-22	0.578695
rs4721287:2028663:A:C	cg25011577	-11.9124	2.47125e-25	2.2154e-22	-0.55386
rs60432611:2029629:G:C	cg25011577	-11.9124	2.47125e-25	2.2154e-22	-0.55386
rs56727870:2029940:T:C	cg25011577	-11.9124	2.47125e-25	2.2154e-22	-0.55386
rs60995052:2030007:G:C	cg25011577	-11.9124	2.47125e-25	2.2154e-22	-0.55386
rs60755037:2030104:G:A	cg25011577	-11.9124	2.47125e-25	2.2154e-22	-0.55386
rs57216949:2030287:G:T	cg25011577	-11.9124	2.47125e-25	2.2154e-22	-0.55386
rs11763870:2027448:T:C	cg13290180	11.911	2.49581e-25	2.23381e-22	0.846886
rs11761270:1923695:C:T	cg11601967	-11.9005	2.69012e-25	2.4e-22	-0.664308
rs6945719:1932688:G:A	cg11601967	-11.9005	2.69012e-25	2.4e-22	-0.664308
rs55948146:1866953:G:C	cg11601967	11.9002	2.69599e-25	2.40139e-22	0.712237
rs10950410:1909086:C:G	cg25011577	-11.898	2.73876e-25	2.43558e-22	-0.498732
rs11768206:1932151:T:G	cg25011577	-11.8952	2.79374e-25	2.4805e-22	-0.54907
rs7779512:1867680:G:C	cg11601967	11.8927	2.84414e-25	2.52123e-22	0.697488
rs4385369:1852166:G:A	cg00671126	11.8862	2.98026e-25	2.63768e-22	0.574728
rs34279734:1923718:T:C	cg19487819	-11.8858	2.98875e-25	2.64099e-22	-0.36029
rs13237891:1879687:C:T	cg11601967	11.8838	3.03196e-25	2.67492e-22	0.598942
rs3778956:2127515:C:G	cg04396112	-11.8797	3.12189e-25	2.7499e-22	-0.944287
rs7799807:1868092:A:G	cg11601967	11.8788	3.14178e-25	2.76304e-22	0.702862
rs7809320:2149947:G:A	cg04396112	-11.8736	3.26209e-25	2.86431e-22	-0.968027
rs55900835:1927648:C:CAT	cg19487819	-11.8674	3.40907e-25	2.98865e-22	-0.359303
rs58802890:1860455:C:T	cg11601967	11.8656	3.45363e-25	3.01345e-22	0.591213
rs13239969:1862404:C:G	cg11601967	11.8656	3.45363e-25	3.01345e-22	0.591213
rs58582974:1862533:G:A	cg11601967	11.8656	3.45363e-25	3.01345e-22	0.591213
rs10950407:1895666:T:G	cg11601967	-11.8638	3.49918e-25	3.04841e-22	-0.720731
rs7810386:1952031:T:A	cg17545141	-11.8617	3.55118e-25	3.08887e-22	-0.604739
rs13242473:2130014:T:C	cg04396112	-11.8555	3.71305e-25	3.21959e-22	-0.941457
rs5881918:2155615:A:AG	cg04396112	-11.8555	3.71305e-25	3.21959e-22	-0.941457
rs12667688:1931030:C:T	cg25011577	-11.8533	3.77199e-25	3.2656e-22	-0.546887
rs59574136:2036460:T:C	cg00671126	-11.8478	3.92134e-25	3.38436e-22	-0.603823
rs55689856:2037215:G:A	cg00671126	-11.8478	3.92134e-25	3.38436e-22	-0.603823
rs6973622:2063476:T:C	cg11601967	-11.8462	3.96848e-25	3.40251e-22	-0.589952
rs6970033:1948087:G:A	cg00671126	-11.8458	3.9791e-25	3.40251e-22	-0.586491
rs6970034:1948088:G:A	cg00671126	-11.8458	3.9791e-25	3.40251e-22	-0.586491
rs10280993:1948096:T:C	cg00671126	-11.8458	3.9791e-25	3.40251e-22	-0.586491
rs60605830:1949198:A:G	cg00671126	-11.8458	3.9791e-25	3.40251e-22	-0.586491
rs73048162:1949328:T:C	cg00671126	-11.8458	3.9791e-25	3.40251e-22	-0.586491
rs13242649:1869102:G:A	cg11601967	11.8427	4.06721e-25	3.46718e-22	0.591955
rs62435120:1871102:C:A	cg11601967	11.8427	4.06721e-25	3.46718e-22	0.591955
rs34564512:2117146:C:G	cg04396112	-11.8373	4.22787e-25	3.59862e-22	-0.916144
rs58227534:2046328:A:G	cg00671126	-11.8329	4.36505e-25	3.70971e-22	-0.60079
rs34967784:1949507:T:G	cg00671126	-11.8317	4.40047e-25	3.71707e-22	-0.592544
rs12699449:1951227:G:C	cg00671126	-11.8317	4.40047e-25	3.71707e-22	-0.592544
rs12699453:1953056:C:T	cg00671126	-11.8317	4.40047e-25	3.71707e-22	-0.592544
rs6964522:1953523:C:T	cg00671126	-11.8317	4.40047e-25	3.71707e-22	-0.592544
rs35327420:1952799:C:A	cg17545141	-11.8312	4.41765e-25	3.72592e-22	-0.611608
rs6963853:1858725:G:A	cg00671126	11.8301	4.45198e-25	3.74919e-22	0.556189
rs12699596:2065828:A:G	cg11601967	11.828	4.51771e-25	3.79879e-22	0.588546
rs34411636:1870068:C:T	cg11601967	11.8245	4.63474e-25	3.89131e-22	0.594066
rs35613646:1906095:CA:C	cg25011577	-11.8154	4.94658e-25	4.13966e-22	-0.494122
rs59574136:2036460:T:C	cg25011577	-11.8152	4.95289e-25	4.13966e-22	-0.536788
rs55689856:2037215:G:A	cg25011577	-11.8152	4.95289e-25	4.13966e-22	-0.536788
rs34021847:2037761:G:A	cg17545141	-11.8122	5.05972e-25	4.2226e-22	-0.613771
rs10950456:1979750:G:A	cg11601967	11.8114	5.08954e-25	4.24112e-22	0.640716
rs3778973:2151178:C:T	cg04396112	-11.807	5.25108e-25	4.35506e-22	-0.926494
rs10243920:1950385:G:A	cg13290180	-11.8062	5.27995e-25	4.35506e-22	-0.845364
rs34967784:1949507:T:G	cg13290180	-11.8057	5.30078e-25	4.35506e-22	-0.843622
rs12699449:1951227:G:C	cg13290180	-11.8057	5.30078e-25	4.35506e-22	-0.843622
rs12699453:1953056:C:T	cg13290180	-11.8057	5.30078e-25	4.35506e-22	-0.843622
rs6964522:1953523:C:T	cg13290180	-11.8057	5.30078e-25	4.35506e-22	-0.843622
rs12537430:1868761:A:G	cg11601967	11.8054	5.31246e-25	4.35506e-22	0.710024
rs12537479:1868995:A:G	cg11601967	11.8054	5.31246e-25	4.35506e-22	0.710024
rs35935754:1869242:T:C	cg11601967	11.8054	5.31246e-25	4.35506e-22	0.710024
rs11978270:1870592:C:T	cg11601967	11.8054	5.31246e-25	4.35506e-22	0.710024
rs6949160:1871062:T:C	cg11601967	11.8054	5.31246e-25	4.35506e-22	0.710024
rs4618595:1946106:A:G	cg17545141	11.8039	5.36779e-25	4.39393e-22	0.603897
rs4458759	cg00671126	11.8024	5.42459e-25	4.40797e-22	0.561764
rs6948403:1876768:A:G	cg00671126	11.8024	5.42459e-25	4.40797e-22	0.561764
rs6965935:1876895:G:A	cg00671126	11.8024	5.42459e-25	4.40797e-22	0.561764
rs3889797:1877924:A:C	cg00671126	11.8024	5.42459e-25	4.40797e-22	0.561764
rs62435124:1879188:A:G	cg00671126	11.8024	5.42459e-25	4.40797e-22	0.561764
rs6976097:1874979:A:G	cg00671126	11.8022	5.43566e-25	4.41052e-22	0.558863
rs7799782:1868039:A:G	cg11601967	11.7976	5.61653e-25	4.55064e-22	0.707879
rs13227446:2113062:G:A	cg04396112	-11.7959	5.68479e-25	4.59924e-22	-0.923342
rs34043991:1881433:T:C	cg11601967	11.7948	5.73043e-25	4.6227e-22	0.600515
rs10807752:1883486:T:C	cg11601967	-11.7948	5.73043e-25	4.6227e-22	-0.600515
rs4721282:2025040:A:G	cg11601967	-11.7899	5.93448e-25	4.78037e-22	-0.662968
rs6461049	cg13290180	11.7896	5.94608e-25	4.78278e-22	0.849477
rs6978209:1931544:G:A	cg19487819	-11.7873	6.04328e-25	4.84693e-22	-0.352845
rs10255204:1932092:A:C	cg19487819	-11.7873	6.04328e-25	4.84693e-22	-0.352845
rs13228407:1859327:C:T	cg00671126	11.7849	6.14788e-25	4.9149e-22	0.564296
rs4994764:1928662:C:G	cg19487819	-11.7848	6.15545e-25	4.9149e-22	-0.347943
rs12668156:2019875:G:A	cg00671126	-11.7846	6.16339e-25	4.9149e-22	-0.615873
rs79950306:2022063:C:G	cg00671126	-11.7846	6.16339e-25	4.9149e-22	-0.615873
rs6461005:1947687:A:G	cg25011577	-11.7838	6.19683e-25	4.9312e-22	-0.517228
rs35143793:2134728:A:G	cg04396112	-11.7835	6.21044e-25	4.9312e-22	-0.950506
rs62442993:2140704:C:T	cg04396112	-11.7835	6.21044e-25	4.9312e-22	-0.950506
rs140660754:2139234:TGAGCGCATCGGGCTGGGAGACAGCC:T	cg04396112	-11.78	6.37029e-25	5.02448e-22	-0.936386
rs35876604:2145406:G:A	cg04396112	-11.78	6.37029e-25	5.02448e-22	-0.936386
rs3778971:2146254:C:A	cg04396112	-11.78	6.37029e-25	5.02448e-22	-0.936386
rs4721287:2028663:A:C	cg00671126	-11.7791	6.40928e-25	5.02448e-22	-0.617814
rs60432611:2029629:G:C	cg00671126	-11.7791	6.40928e-25	5.02448e-22	-0.617814
rs56727870:2029940:T:C	cg00671126	-11.7791	6.40928e-25	5.02448e-22	-0.617814
rs60995052:2030007:G:C	cg00671126	-11.7791	6.40928e-25	5.02448e-22	-0.617814
rs60755037:2030104:G:A	cg00671126	-11.7791	6.40928e-25	5.02448e-22	-0.617814
rs57216949:2030287:G:T	cg00671126	-11.7791	6.40928e-25	5.02448e-22	-0.617814
rs6460944:1876199:C:T	cg00671126	11.7777	6.47356e-25	5.06772e-22	0.557555
rs34976285:1968226:C:T	cg17545141	-11.7739	6.65289e-25	5.19348e-22	-0.600652
rs34419870:1968851:C:T	cg17545141	-11.7739	6.65289e-25	5.19348e-22	-0.600652
rs1107592:2041432:A:G	cg25011577	-11.772	6.742e-25	5.21906e-22	-0.535485
rs12670737:2046830:C:T	cg25011577	-11.772	6.742e-25	5.21906e-22	-0.535485
rs871924:2047845:A:G	cg25011577	-11.772	6.742e-25	5.21906e-22	-0.535485
rs4719391:2048136:T:C	cg25011577	-11.772	6.742e-25	5.21906e-22	-0.535485
rs2008263:2048335:A:G	cg25011577	-11.772	6.742e-25	5.21906e-22	-0.535485
rs5881916:2048406:A:AG	cg25011577	-11.772	6.742e-25	5.21906e-22	-0.535485
rs10950456:1979750:G:A	cg00671126	11.7665	7.01165e-25	5.42025e-22	0.59875
rs3729620:2115163:C:T	cg04396112	-11.7645	7.11504e-25	5.48266e-22	-0.951244
rs55948146:1866953:G:C	cg25011577	11.7644	7.11703e-25	5.48266e-22	0.589957
rs6944660:2083782:A:G	cg11601967	-11.7643	7.12198e-25	5.48266e-22	-0.588157
rs10267825:1974112:C:G	cg17545141	-11.7631	7.18658e-25	5.52474e-22	-0.604444
rs61150432:1967887:C:T	cg17545141	-11.7626	7.21086e-25	5.53575e-22	-0.605192
rs10232234:1948110:G:T	cg00671126	-11.7597	7.36126e-25	5.64341e-22	-0.586759
rs201970463:1860728:AAG:A	cg11601967	11.7586	7.42212e-25	5.68224e-22	0.697569
rs58764929:1903646:CTACT:C	cg25011577	-11.7584	7.43285e-25	5.68262e-22	-0.504404
rs10950429:1942499:C:A	cg11601967	-11.7514	7.80919e-25	5.96214e-22	-0.578239
rs11557347:1979741:G:A	cg00671126	-11.7484	7.97914e-25	6.08354e-22	-0.601395
rs34074205:1948948:G:A	cg17545141	-11.7471	8.05313e-25	6.12559e-22	-0.594418
rs12538674:1925166:C:G	cg25011577	-11.7471	8.05634e-25	6.12559e-22	-0.480014
rs12699483:1975624:C:G	cg25011577	-11.7381	8.58708e-25	6.52022e-22	-0.55957
rs6978112:1966841:C:T	cg17545141	-11.7378	8.60673e-25	6.52623e-22	-0.58716
rs4721294:2036550:T:C	cg00671126	-11.7335	8.87463e-25	6.69284e-22	-0.598014
rs4721295	cg00671126	-11.7335	8.87463e-25	6.69284e-22	-0.598014
rs1107591:2041638:G:A	cg00671126	-11.7335	8.87463e-25	6.69284e-22	-0.598014
rs11771625:2050401:C:T	cg00671126	-11.7335	8.87463e-25	6.69284e-22	-0.598014
rs745528:2133814:A:G	cg10950524	-11.7331	8.89989e-25	6.7028e-22	-0.570932
rs7799782:1868039:A:G	cg25011577	11.7305	9.07027e-25	6.82187e-22	0.588372
rs2056479:1954273:G:A	cg13290180	-11.7292	9.15131e-25	6.87352e-22	-0.832411
rs4721112:1889466:T:C	cg11601967	-11.7234	9.54139e-25	7.15684e-22	-0.60092
rs11768541:1894884:G:A	cg11601967	-11.7218	9.64873e-25	7.2276e-22	-0.707955
rs10256077:2171450:C:T	cg18319104	11.7206	9.73092e-25	7.27936e-22	0.547307
GSA-rs10950503	cg17545141	11.7147	1.01503e-24	7.5829e-22	0.585254
rs12537430:1868761:A:G	cg25011577	11.7126	1.03049e-24	7.647e-22	0.589377
rs12537479:1868995:A:G	cg25011577	11.7126	1.03049e-24	7.647e-22	0.589377
rs35935754:1869242:T:C	cg25011577	11.7126	1.03049e-24	7.647e-22	0.589377
rs11978270:1870592:C:T	cg25011577	11.7126	1.03049e-24	7.647e-22	0.589377
rs6949160:1871062:T:C	cg25011577	11.7126	1.03049e-24	7.647e-22	0.589377
rs10230383:1950113:T:C	cg13290180	-11.7113	1.03993e-24	7.67895e-22	-0.834926
rs10227517:1950292:A:T	cg13290180	-11.7113	1.03993e-24	7.67895e-22	-0.834926
rs10274300:1950405:C:G	cg13290180	-11.7113	1.03993e-24	7.67895e-22	-0.834926
rs3778994:2175855:C:A	cg18319104	-11.7105	1.04566e-24	7.67895e-22	-0.556099
rs4721185:1951109:T:C	cg13290180	-11.7105	1.04585e-24	7.67895e-22	-0.833188
rs11772205:1951236:C:T	cg13290180	-11.7105	1.04585e-24	7.67895e-22	-0.833188
rs6950151:1953521:T:C	cg13290180	-11.7105	1.04585e-24	7.67895e-22	-0.833188
rs6950330:1953606:T:C	cg13290180	-11.7105	1.04585e-24	7.67895e-22	-0.833188
rs6973622:2063476:T:C	cg17545141	11.6993	1.1328e-24	8.3064e-22	0.60617
rs59541259:1872274:G:GA	cg00671126	11.6977	1.14626e-24	8.394e-22	0.569609
rs4719443:2161099:A:G	cg18319104	-11.6907	1.20465e-24	8.80999e-22	-0.561011
rs36054673:1956056:G:T	cg17545141	-11.6904	1.20693e-24	8.81509e-22	-0.601289
rs11765550:2027324:G:A	cg25011577	-11.688	1.22841e-24	8.96016e-22	-0.543522
rs7781241:1868116:C:G	cg00671126	11.6874	1.23291e-24	8.96943e-22	0.557325
rs12537387:1868582:A:G	cg00671126	11.6874	1.23291e-24	8.96943e-22	0.557325
rs6461026:1978539:G:A	cg11601967	-11.6867	1.23961e-24	8.98541e-22	-0.633694
rs12534763:1868711:C:T	cg00671126	11.6866	1.23995e-24	8.98541e-22	0.560183
rs6948707:1870794:T:G	cg00671126	11.6866	1.23995e-24	8.98541e-22	0.560183
rs6952727:1947958:A:G	cg25011577	-11.6828	1.27403e-24	9.22034e-22	-0.521889
rs4639400:1917806:G:T	cg19487819	-11.6805	1.29507e-24	9.36043e-22	-0.348026
rs112637791:2141919:C:T	cg18319104	-11.6782	1.31704e-24	9.50688e-22	-0.565363
rs12699483:1975624:C:G	cg00671126	-11.6776	1.32207e-24	9.53078e-22	-0.626447
rs35145970:2112549:G:A	cg04396112	-11.6769	1.32942e-24	9.57132e-22	-0.917546
rs7799807:1868092:A:G	cg25011577	11.6743	1.35411e-24	9.73652e-22	0.580114
rs58227534:2046328:A:G	cg25011577	-11.6717	1.3795e-24	9.9062e-22	-0.530569
rs10243920:1950385:G:A	cg00671126	-11.6671	1.42525e-24	1.01962e-21	-0.588753
rs62435122:1872904:A:T	cg11601967	11.6671	1.42538e-24	1.01962e-21	0.591359
rs6947937:1876503:A:G	cg11601967	11.6671	1.42538e-24	1.01962e-21	0.591359
rs7779512:1867680:G:C	cg25011577	11.6659	1.43773e-24	1.02713e-21	0.575024
rs34903893:2119869:C:T	cg04396112	-11.6654	1.44291e-24	1.02951e-21	-0.907624
rs35349665:1911166:C:T	cg19487819	-11.6634	1.46352e-24	1.04288e-21	-0.350461
rs146496198:1862363:AT:A	cg00671126	11.6592	1.50743e-24	1.07279e-21	0.563735
rs1113737:1993078:G:A	cg11601967	11.6555	1.54844e-24	1.10057e-21	0.601763
rs10275045	cg25011577	-11.6542	1.5621e-24	1.10744e-21	-0.521522
rs10244946:1921068:G:A	cg25011577	-11.6542	1.5621e-24	1.10744e-21	-0.521522
rs13245479:1947390:T:A	cg11601967	11.6532	1.57401e-24	1.11304e-21	0.573295
rs13242597:1947392:A:C	cg11601967	11.6532	1.57401e-24	1.11304e-21	0.573295
rs4719415:2105760:A:G	cg11601967	-11.6529	1.57677e-24	1.11358e-21	-0.583456
rs4721167:1933224:C:T	cg11601967	-11.6508	1.60064e-24	1.129e-21	-0.65287
rs3800892:2123946:C:T	cg04396112	-11.6485	1.62713e-24	1.14478e-21	-0.944851
rs3800893:2123963:C:T	cg04396112	-11.6485	1.62713e-24	1.14478e-21	-0.944851
rs13438766:1927572:C:T	cg19487819	-11.6436	1.68514e-24	1.1841e-21	-0.346677
rs4719366:1977906:G:A	cg00671126	-11.6384	1.74917e-24	1.22754e-21	-0.616836
rs11315918:2110850:AG:A	cg19624444	-11.6376	1.75874e-24	1.2327e-21	-0.986429
rs12699596:2065828:A:G	cg17545141	-11.635	1.79173e-24	1.25424e-21	-0.60326
rs3857706	cg17545141	11.6335	1.81148e-24	1.26647e-21	0.568898
rs34120092:1861952:A:C	cg11601967	11.6302	1.85398e-24	1.29455e-21	0.701689
rs13234909:1866931:G:A	cg11601967	11.629	1.87034e-24	1.30434e-21	0.594652
rs56409553:2132749:A:G	cg10950524	-11.626	1.91079e-24	1.33087e-21	-0.568924
rs111357851:1911381:C:G	cg05863683	11.6236	1.94354e-24	1.35199e-21	0.548343
rs4721282:2025040:A:G	cg00671126	-11.6224	1.95942e-24	1.36133e-21	-0.615612
rs4386875:1928020:G:A	cg17545141	11.6215	1.9727e-24	1.36885e-21	0.579819
rs34647879:1960646:G:A	cg11601967	11.6189	2.01005e-24	1.38956e-21	0.581295
rs1464541:1960887:A:G	cg11601967	11.6189	2.01005e-24	1.38956e-21	0.581295
rs62442906:1964675:C:T	cg11601967	11.6189	2.01005e-24	1.38956e-21	0.581295
rs71523271:1910374:G:A	cg05863683	11.6177	2.02732e-24	1.39976e-21	0.550791
rs6978209:1931544:G:A	cg25011577	-11.614	2.08157e-24	1.43202e-21	-0.478885
rs10255204:1932092:A:C	cg25011577	-11.614	2.08157e-24	1.43202e-21	-0.478885
rs13245479:1947390:T:A	cg17545141	-11.6138	2.08434e-24	1.43202e-21	-0.592277
rs13242597:1947392:A:C	cg17545141	-11.6138	2.08434e-24	1.43202e-21	-0.592277
rs12669518:1921429:G:C	cg25011577	-11.6104	2.13426e-24	1.4645e-21	-0.546465
rs6461026:1978539:G:A	cg25011577	-11.6085	2.1642e-24	1.48322e-21	-0.526374
rs4721294:2036550:T:C	cg25011577	-11.6046	2.22497e-24	1.51738e-21	-0.528949
rs4721295	cg25011577	-11.6046	2.22497e-24	1.51738e-21	-0.528949
rs1107591:2041638:G:A	cg25011577	-11.6046	2.22497e-24	1.51738e-21	-0.528949
rs11771625:2050401:C:T	cg25011577	-11.6046	2.22497e-24	1.51738e-21	-0.528949
rs10950456:1979750:G:A	cg25011577	11.6014	2.27607e-24	1.55032e-21	0.528614
rs11773316:2027354:C:T	cg00671126	-11.5974	2.34152e-24	1.59296e-21	-0.612397
rs1558462:2121196:G:A	cg04396112	-11.5891	2.48405e-24	1.68081e-21	-0.942237
rs6970033:1948087:G:A	cg25011577	-11.5889	2.48881e-24	1.68081e-21	-0.515365
rs6970034:1948088:G:A	cg25011577	-11.5889	2.48881e-24	1.68081e-21	-0.515365
rs10280993:1948096:T:C	cg25011577	-11.5889	2.48881e-24	1.68081e-21	-0.515365
rs60605830:1949198:A:G	cg25011577	-11.5889	2.48881e-24	1.68081e-21	-0.515365
rs73048162:1949328:T:C	cg25011577	-11.5889	2.48881e-24	1.68081e-21	-0.515365
rs10807760:1945161:A:G	cg11601967	-11.5877	2.50975e-24	1.6929e-21	-0.574949
rs201970463:1860728:AAG:A	cg25011577	11.5855	2.54828e-24	1.71681e-21	0.576592
rs62442900:1950613:G:A	cg11601967	11.5846	2.56612e-24	1.72256e-21	0.580876
rs79693194:1950616:G:A	cg11601967	11.5846	2.56612e-24	1.72256e-21	0.580876
rs76626455:1950617:G:T	cg11601967	11.5846	2.56612e-24	1.72256e-21	0.580876
rs71523265:1909865:G:A	cg05863683	11.5839	2.57788e-24	1.72628e-21	0.54952
rs75450597:1910768:C:A	cg05863683	11.5839	2.57788e-24	1.72628e-21	0.54952
rs6461049	cg25011577	11.5817	2.61853e-24	1.75032e-21	0.524905
rs10950411:1909153:A:G	cg25011577	-11.5816	2.62008e-24	1.75032e-21	-0.477544
rs6460944:1876199:C:T	cg11601967	11.5794	2.66294e-24	1.77682e-21	0.589172
rs10266703:1918941:C:A	cg00671126	-11.576	2.72774e-24	1.81788e-21	-0.578216
rs6944877:1952582:T:G	cg13290180	-11.5714	2.81825e-24	1.87595e-21	-0.829816
rs34967784:1949507:T:G	cg25011577	-11.5697	2.85228e-24	1.88955e-21	-0.52053
rs12699449:1951227:G:C	cg25011577	-11.5697	2.85228e-24	1.88955e-21	-0.52053
rs12699453:1953056:C:T	cg25011577	-11.5697	2.85228e-24	1.88955e-21	-0.52053
rs6964522:1953523:C:T	cg25011577	-11.5697	2.85228e-24	1.88955e-21	-0.52053
rs111519111:1910705:T:C	cg19487819	-11.5675	2.89813e-24	1.91081e-21	-0.350724
rs13221208:1913856:A:G	cg19487819	-11.5675	2.89813e-24	1.91081e-21	-0.350724
rs13224015:1913869:T:C	cg19487819	-11.5675	2.89813e-24	1.91081e-21	-0.350724
rs4719330:1914613:A:G	cg19487819	-11.5675	2.89813e-24	1.91081e-21	-0.350724
rs62442912	cg24189917	-11.5647	2.95532e-24	1.94621e-21	-0.500456
rs10950448:1966492:G:C	cg25011577	-11.5636	2.97927e-24	1.95966e-21	-0.556991
rs4721139:1917337:T:C	cg19487819	-11.5616	3.02111e-24	1.98249e-21	-0.344759
rs4721143:1918179:T:G	cg19487819	-11.5616	3.02111e-24	1.98249e-21	-0.344759
rs6461005:1947687:A:G	cg13290180	-11.5519	3.23855e-24	2.12267e-21	-0.818149
rs4425649:1872378:A:G	cg11601967	11.5472	3.3483e-24	2.19202e-21	0.640685
rs4618595:1946106:A:G	cg00671126	-11.5464	3.36596e-24	2.20099e-21	-0.539122
rs34008721:1959975:T:C	cg11601967	11.545	3.4019e-24	2.22187e-21	0.57575
rs3800869:2109933:C:T	cg11601967	11.5429	3.45146e-24	2.2516e-21	0.58292
rs4994763:1928823:C:T	cg17545141	11.5394	3.53787e-24	2.30527e-21	0.587863
rs11761270:1923695:C:T	cg25011577	-11.5346	3.66194e-24	2.38053e-21	-0.543693
rs6945719:1932688:G:A	cg25011577	-11.5346	3.66194e-24	2.38053e-21	-0.543693
rs7792631:1982779:C:T	cg25011577	-11.5293	3.8015e-24	2.46836e-21	-0.552323
rs10266703:1918941:C:A	cg11601967	-11.5291	3.80803e-24	2.46972e-21	-0.615799
rs117125814:1910681:T:G	cg05863683	11.5258	3.89746e-24	2.52477e-21	0.545783
rs34734787:1874753:CAA:C	cg11601967	-11.5242	3.94221e-24	2.55079e-21	-0.723937
rs34290436:1951260:G:C	cg17545141	-11.522	4.00421e-24	2.58789e-21	-0.607416
rs7785626:2103005:A:G	cg11601967	-11.521	4.03374e-24	2.60395e-21	-0.580491
rs10950456:1979750:G:A	cg13290180	11.5197	4.07262e-24	2.626e-21	0.842656
rs10950411:1909153:A:G	cg19487819	-11.5189	4.09413e-24	2.63681e-21	-0.347559
rs62442900:1950613:G:A	cg17545141	-11.5181	4.11897e-24	2.64362e-21	-0.599234
rs79693194:1950616:G:A	cg17545141	-11.5181	4.11897e-24	2.64362e-21	-0.599234
rs76626455:1950617:G:T	cg17545141	-11.5181	4.11897e-24	2.64362e-21	-0.599234
rs11765550:2027324:G:A	cg00671126	-11.5148	4.21589e-24	2.7027e-21	-0.604859
rs35745518:2053538:G:A	cg11601967	11.5097	4.37001e-24	2.79828e-21	0.577899
rs872464:2034562:A:G	cg17545141	11.5092	4.38816e-24	2.80667e-21	0.56428
rs12154473:1982181:A:G	cg00671126	11.5076	4.43718e-24	2.83476e-21	0.594226
rs12671113:1965255:G:A	cg25011577	-11.5057	4.49661e-24	2.86942e-21	-0.554314
rs4721185:1951109:T:C	cg00671126	-11.5024	4.60279e-24	2.92375e-21	-0.578094
rs11772205:1951236:C:T	cg00671126	-11.5024	4.60279e-24	2.92375e-21	-0.578094
rs6950151:1953521:T:C	cg00671126	-11.5024	4.60279e-24	2.92375e-21	-0.578094
rs6950330:1953606:T:C	cg00671126	-11.5024	4.60279e-24	2.92375e-21	-0.578094
rs11773316:2027354:C:T	cg11601967	-11.4955	4.83699e-24	3.06902e-21	-0.650299
rs35971246:1942318:C:CCT	cg00671126	-11.4942	4.88144e-24	3.09368e-21	-0.538857
rs4994763:1928823:C:T	cg00671126	-11.4909	4.99533e-24	3.16226e-21	-0.530501
rs56053419:1863463:T:C	cg25011577	11.4893	5.05342e-24	3.19539e-21	0.563221
rs3778978:2159817:A:G	cg18319104	-11.4841	5.2455e-24	3.31308e-21	-0.558108
rs66617818:1872132:C:A	cg25011577	11.4817	5.33337e-24	3.36476e-21	0.572742
GSA-rs6959688	cg17545141	-11.4811	5.35743e-24	3.37611e-21	-0.576267
rs4721185:1951109:T:C	cg25011577	-11.4798	5.40619e-24	3.39145e-21	-0.514145
rs11772205:1951236:C:T	cg25011577	-11.4798	5.40619e-24	3.39145e-21	-0.514145
rs6950151:1953521:T:C	cg25011577	-11.4798	5.40619e-24	3.39145e-21	-0.514145
rs6950330:1953606:T:C	cg25011577	-11.4798	5.40619e-24	3.39145e-21	-0.514145
rs11768637:2092536:T:C	cg17545141	11.4794	5.42105e-24	3.39694e-21	0.598967
rs12154473:1982181:A:G	cg25011577	11.4778	5.48376e-24	3.43236e-21	0.528291
rs3996325:2053747:T:C	cg19624444	-11.4767	5.52508e-24	3.45434e-21	-0.941209
rs13244345:1973004:A:G	cg00671126	-11.4747	5.60612e-24	3.50106e-21	-0.587635
rs1859993:2183702:A:G	cg18319104	-11.473	5.67287e-24	3.53294e-21	-0.537505
rs3800923	cg18319104	-11.473	5.67287e-24	3.53294e-21	-0.537505
rs34120092:1861952:A:C	cg25011577	11.4729	5.67623e-24	3.53294e-21	0.580384
rs6969587:2018037:C:T	cg11601967	11.4678	5.88641e-24	3.65557e-21	0.579647
rs12699561:2018418:G:T	cg11601967	11.4678	5.88641e-24	3.65557e-21	0.579647
rs11557347:1979741:G:A	cg25011577	-11.4652	5.99522e-24	3.71899e-21	-0.527615
rs13437894:1927668:A:G	cg25011577	-11.4628	6.10004e-24	3.77979e-21	-0.478148
rs4719366:1977906:G:A	cg25011577	-11.4619	6.13931e-24	3.79989e-21	-0.544157
rs3800895	cg10950524	-11.4592	6.2564e-24	3.86806e-21	-0.569859
rs2280549:1976635:G:A	cg11601967	11.458	6.31025e-24	3.89702e-21	0.580139
rs2280546:1976863:G:A	cg00671126	-11.4571	6.3544e-24	3.91992e-21	-0.611462
rs34290436:1951260:G:C	cg00671126	11.4557	6.41603e-24	3.95356e-21	0.547619
rs4621692:1872375:T:C	cg11601967	11.442	7.0701e-24	4.35177e-21	0.641974
rs12699476:1968245:A:C	cg24189917	11.4376	7.29844e-24	4.48735e-21	0.483574
rs4721190:1954732:G:A	cg00671126	-11.4368	7.33912e-24	4.50737e-21	-0.587786
rs10479762:2045351:T:C	cg13290180	11.4326	7.55919e-24	4.6374e-21	0.810244
rs71523270:1910110:T:C	cg05863683	11.4318	7.60477e-24	4.66022e-21	0.540179
rs10807760:1945161:A:G	cg17545141	11.4312	7.63646e-24	4.67449e-21	0.590268
rs10275299:2172049:T:C	cg18319104	-11.4307	7.66283e-24	4.68547e-21	-0.536673
rs6949794:1908727:G:A	cg05863683	11.4282	7.80217e-24	4.76543e-21	0.568526
rs13240499:2157186:G:A	cg04396112	-11.4268	7.87596e-24	4.80521e-21	-0.919701
rs4236273:1896341:G:A	cg25011577	-11.4191	8.31866e-24	5.06975e-21	-0.478441
rs12154473:1982181:A:G	cg11601967	11.4169	8.45276e-24	5.14583e-21	0.63134
rs2280546:1976863:G:A	cg25011577	-11.4153	8.54758e-24	5.19786e-21	-0.543257
rs13246996:2046188:G:C	cg11601967	11.4108	8.82309e-24	5.35954e-21	0.576598
rs2895202:2131829:T:C	cg18319104	-11.4053	9.17756e-24	5.52654e-21	-0.556047
rs3778964:2138109:C:T	cg18319104	-11.4053	9.17756e-24	5.52654e-21	-0.556047
rs3778965:2138296:G:A	cg18319104	-11.4053	9.17756e-24	5.52654e-21	-0.556047
rs73038441:2139286:T:C	cg18319104	-11.4053	9.17756e-24	5.52654e-21	-0.556047
rs73038442:2139457:C:T	cg18319104	-11.4053	9.17756e-24	5.52654e-21	-0.556047
rs3778969:2139990:G:A	cg18319104	-11.4053	9.17756e-24	5.52654e-21	-0.556047
rs4719436:2141239:G:A	cg18319104	-11.4053	9.17756e-24	5.52654e-21	-0.556047
rs3778970:2143208:C:A	cg18319104	-11.4053	9.17756e-24	5.52654e-21	-0.556047
rs1860832:2161849:G:A	cg18319104	-11.4028	9.3426e-24	5.61984e-21	-0.557357
rs10257349:1937500:A:G	cg00671126	-11.399	9.59338e-24	5.75822e-21	-0.537834
rs4721175:1939202:T:C	cg00671126	-11.399	9.59338e-24	5.75822e-21	-0.537834
rs7783715	cg19487819	-11.3947	9.8919e-24	5.931e-21	-0.343828
rs3800871	cg11601967	-11.3906	1.01854e-23	6.10042e-21	-0.577682
rs34447895:1923708:CGA:C	cg25011577	-11.3892	1.02859e-23	6.15395e-21	-0.476593
rs57849703:2022777:G:A	cg25011577	-11.3858	1.05346e-23	6.29598e-21	-0.536348
rs882948	cg00671126	11.382	1.08265e-23	6.46347e-21	0.542842
rs35327420:1952799:C:A	cg00671126	11.3816	1.08535e-23	6.47264e-21	0.540449
rs10243920:1950385:G:A	cg25011577	-11.3783	1.11104e-23	6.61872e-21	-0.51627
rs882948	cg25011577	11.3742	1.14435e-23	6.80991e-21	0.483171
rs4385369:1852166:G:A	cg11601967	11.3724	1.15856e-23	6.88709e-21	0.59733
rs12668848:2020995:G:A	cg13290180	-11.3687	1.18955e-23	7.06373e-21	-0.826005
rs1107592:2041432:A:G	cg11601967	-11.3578	1.28551e-23	7.58496e-21	-0.628139
rs12670737:2046830:C:T	cg11601967	-11.3578	1.28551e-23	7.58496e-21	-0.628139
rs871924:2047845:A:G	cg11601967	-11.3578	1.28551e-23	7.58496e-21	-0.628139
rs4719391:2048136:T:C	cg11601967	-11.3578	1.28551e-23	7.58496e-21	-0.628139
rs2008263:2048335:A:G	cg11601967	-11.3578	1.28551e-23	7.58496e-21	-0.628139
rs5881916:2048406:A:AG	cg11601967	-11.3578	1.28551e-23	7.58496e-21	-0.628139
rs58120505	cg13290180	-11.357	1.29278e-23	7.61891e-21	-0.822258
rs111519111:1910705:T:C	cg25011577	-11.3564	1.29812e-23	7.61891e-21	-0.474884
rs13221208:1913856:A:G	cg25011577	-11.3564	1.29812e-23	7.61891e-21	-0.474884
rs13224015:1913869:T:C	cg25011577	-11.3564	1.29812e-23	7.61891e-21	-0.474884
rs4719330:1914613:A:G	cg25011577	-11.3564	1.29812e-23	7.61891e-21	-0.474884
rs10234557:1886333:A:G	cg25011577	-11.3558	1.30327e-23	7.625e-21	-0.486339
rs4719317:1887871:T:C	cg25011577	-11.3558	1.30327e-23	7.625e-21	-0.486339
rs35375366:1881564:A:T	cg25011577	11.3558	1.30327e-23	7.625e-21	0.486339
rs59541259:1872274:G:GA	cg11601967	11.3547	1.31346e-23	7.67653e-21	0.597156
rs4721110:1888063:T:C	cg25011577	-11.3528	1.33118e-23	7.77189e-21	-0.490394
rs3778980:2161447:G:A	cg04396112	-11.3504	1.35458e-23	7.90021e-21	-0.927966
rs12672286:1907009:G:A	cg05863683	11.3487	1.37074e-23	7.97776e-21	0.572259
rs4721134:1912057:G:A	cg05863683	11.3487	1.37074e-23	7.97776e-21	0.572259
rs11765639:1986738:G:A	cg25011577	-11.3482	1.37557e-23	7.99749e-21	-0.533825
rs4994764:1928662:C:G	cg25011577	-11.3454	1.40299e-23	8.14836e-21	-0.465554
rs10230383:1950113:T:C	cg00671126	-11.3441	1.41583e-23	8.19725e-21	-0.574345
rs10227517:1950292:A:T	cg00671126	-11.3441	1.41583e-23	8.19725e-21	-0.574345
rs10274300:1950405:C:G	cg00671126	-11.3441	1.41583e-23	8.19725e-21	-0.574345
rs35327420:1952799:C:A	cg25011577	11.3382	1.47681e-23	8.54143e-21	0.480108
rs33997793:2081469:G:GT	cg00671126	-11.3378	1.48136e-23	8.55881e-21	-0.539027
rs7783948:1880736:C:T	cg25011577	11.337	1.48886e-23	8.59321e-21	0.483536
rs34290436:1951260:G:C	cg25011577	11.3348	1.51222e-23	8.719e-21	0.484445
rs55956596:1922620:C:T	cg11601967	-11.3317	1.54573e-23	8.90298e-21	-0.557375
rs13228407:1859327:C:T	cg11601967	11.3263	1.60707e-23	9.24669e-21	0.588021
rs35971246:1942318:C:CCT	cg17545141	11.3257	1.61355e-23	9.27438e-21	0.590177
rs872465:2034349:G:A	cg11601967	11.3247	1.62457e-23	9.32805e-21	0.575645
rs6978209:1931544:G:A	cg17545141	11.3191	1.69008e-23	9.68421e-21	0.585085
rs10255204:1932092:A:C	cg17545141	11.3191	1.69008e-23	9.68421e-21	0.585085
rs6952727:1947958:A:G	cg13290180	-11.314	1.7525e-23	1.00315e-20	-0.819252
rs62436669:1926636:G:A	cg24189917	-11.3106	1.79531e-23	1.02344e-20	-0.507558
rs12113633:1932936:G:A	cg24189917	-11.3106	1.79531e-23	1.02344e-20	-0.507558
rs28728306:1961814:C:A	cg24189917	-11.3106	1.79531e-23	1.02344e-20	-0.507558
rs73050128:1961882:C:A	cg24189917	-11.3106	1.79531e-23	1.02344e-20	-0.507558
rs61409925:1971226:G:A	cg24189917	-11.3089	1.81715e-23	1.03483e-20	-0.492983
rs11763813:1896690:C:T	cg24189917	-11.307	1.84211e-23	1.04797e-20	-0.506425
rs2056477:2079744:G:C	cg19624444	-11.3067	1.84529e-23	1.04871e-20	-0.964481
rs10232234:1948110:G:T	cg25011577	-11.3052	1.86598e-23	1.05524e-20	-0.510023
rs4721287:2028663:A:C	cg11601967	-11.3049	1.87008e-23	1.05524e-20	-0.643225
rs60432611:2029629:G:C	cg11601967	-11.3049	1.87008e-23	1.05524e-20	-0.643225
rs56727870:2029940:T:C	cg11601967	-11.3049	1.87008e-23	1.05524e-20	-0.643225
rs60995052:2030007:G:C	cg11601967	-11.3049	1.87008e-23	1.05524e-20	-0.643225
rs60755037:2030104:G:A	cg11601967	-11.3049	1.87008e-23	1.05524e-20	-0.643225
rs57216949:2030287:G:T	cg11601967	-11.3049	1.87008e-23	1.05524e-20	-0.643225
rs34296663:1935245:C:T	cg00671126	-11.3014	1.91676e-23	1.07939e-20	-0.602633
rs11761818:1935273:C:T	cg00671126	-11.3014	1.91676e-23	1.07939e-20	-0.602633
rs35349665:1911166:C:T	cg25011577	-11.3003	1.93209e-23	1.08692e-20	-0.470698
rs57849703:2022777:G:A	cg11601967	-11.2922	2.04612e-23	1.14941e-20	-0.639787
rs10230383:1950113:T:C	cg25011577	-11.2918	2.05145e-23	1.14941e-20	-0.509962
rs10227517:1950292:A:T	cg25011577	-11.2918	2.05145e-23	1.14941e-20	-0.509962
rs10274300:1950405:C:G	cg25011577	-11.2918	2.05145e-23	1.14941e-20	-0.509962
rs4618595:1946106:A:G	cg25011577	-11.2914	2.05722e-23	1.15149e-20	-0.473494
rs11766575:2005747:T:C	cg25011577	-11.2909	2.06404e-23	1.15415e-20	-0.534104
rs3779003:2184902:C:T	cg18319104	-11.2839	2.16881e-23	1.21151e-20	-0.550502
rs4994763:1928823:C:T	cg19487819	-11.2772	2.27519e-23	1.26966e-20	-0.340968
rs6976097:1874979:A:G	cg11601967	11.274	2.32733e-23	1.29745e-20	0.580175
rs66617818:1872132:C:A	cg11601967	11.2735	2.33508e-23	1.30047e-20	0.678978
rs2056479:1954273:G:A	cg00671126	-11.2708	2.38027e-23	1.32431e-20	-0.569784
rs12668156:2019875:G:A	cg11601967	-11.2703	2.38783e-23	1.32586e-20	-0.639806
rs79950306:2022063:C:G	cg11601967	-11.2703	2.38783e-23	1.32586e-20	-0.639806
rs11768637:2092536:T:C	cg11601967	-11.266	2.46253e-23	1.3628e-20	-0.571897
rs6944877:1952582:T:G	cg00671126	-11.2658	2.4658e-23	1.3628e-20	-0.572543
rs4458759	cg11601967	11.2655	2.47152e-23	1.3628e-20	0.582906
rs6948403:1876768:A:G	cg11601967	11.2655	2.47152e-23	1.3628e-20	0.582906
rs6965935:1876895:G:A	cg11601967	11.2655	2.47152e-23	1.3628e-20	0.582906
rs3889797:1877924:A:C	cg11601967	11.2655	2.47152e-23	1.3628e-20	0.582906
rs62435124:1879188:A:G	cg11601967	11.2655	2.47152e-23	1.3628e-20	0.582906
rs12536062:1958672:G:A	cg25011577	-11.2632	2.51088e-23	1.38313e-20	-0.545693
rs3778987:2168495:C:T	cg18319104	-11.2624	2.52561e-23	1.38987e-20	-0.553395
rs9770241:1863164:T:C	cg25011577	11.259	2.58691e-23	1.42219e-20	0.564201
rs55860148:2105594:G:A	cg19624444	-11.2587	2.59264e-23	1.42393e-20	-0.961331
rs1801368:1976457:C:T	cg00671126	-11.2416	2.9256e-23	1.60205e-20	-0.604536
rs2280550:1976556:G:A	cg00671126	-11.2416	2.9256e-23	1.60205e-20	-0.604536
rs2280548:1976667:G:T	cg00671126	-11.2416	2.9256e-23	1.60205e-20	-0.604536
rs377694807:1944896:C:T	cg17545141	11.2385	2.99058e-23	1.63602e-20	0.566093
rs71522278:1943503:C:T	cg00671126	-11.2371	3.02043e-23	1.64956e-20	-0.605764
rs62442919:1978384:A:G	cg00671126	-11.2371	3.02127e-23	1.64956e-20	-0.52306
rs1801368:1976457:C:T	cg25011577	-11.2362	3.03922e-23	1.65449e-20	-0.538152
rs2280550:1976556:G:A	cg25011577	-11.2362	3.03922e-23	1.65449e-20	-0.538152
rs2280548:1976667:G:T	cg25011577	-11.2362	3.03922e-23	1.65449e-20	-0.538152
rs55900835:1927648:C:CAT	cg25011577	-11.2348	3.0708e-23	1.67005e-20	-0.475829
rs3800872:2110272:C:G	cg19624444	-11.2323	3.12562e-23	1.69654e-20	-0.958595
rs17734969:2110517:T:C	cg19624444	-11.2323	3.12562e-23	1.69654e-20	-0.958595
rs6951276:1859059:T:C	cg00671126	11.232	3.13212e-23	1.69841e-20	0.629473
rs6970033:1948087:G:A	cg13290180	-11.225	3.29148e-23	1.77616e-20	-0.808999
rs6970034:1948088:G:A	cg13290180	-11.225	3.29148e-23	1.77616e-20	-0.808999
rs10280993:1948096:T:C	cg13290180	-11.225	3.29148e-23	1.77616e-20	-0.808999
rs60605830:1949198:A:G	cg13290180	-11.225	3.29148e-23	1.77616e-20	-0.808999
rs73048162:1949328:T:C	cg13290180	-11.225	3.29148e-23	1.77616e-20	-0.808999
rs10260386:1937407:T:C	cg17545141	11.2242	3.31031e-23	1.78286e-20	0.581451
rs4721176:1939564:T:C	cg17545141	11.2242	3.31031e-23	1.78286e-20	0.581451
rs13244345:1973004:A:G	cg25011577	-11.218	3.45636e-23	1.85971e-20	-0.515976
rs6951456:1859194:T:G	cg00671126	11.213	3.58272e-23	1.92584e-20	0.626232
rs10950410:1909086:C:G	cg19487819	-11.2118	3.61295e-23	1.94022e-20	-0.351195
rs1107351:2177093:G:A	cg18319104	-11.211	3.63172e-23	1.94653e-20	-0.546758
rs3779000:2181628:G:A	cg18319104	-11.211	3.63172e-23	1.94653e-20	-0.546758
rs4721190:1954732:G:A	cg11601967	-11.2108	3.6384e-23	1.94823e-20	-0.619818
rs4721139:1917337:T:C	cg25011577	-11.2088	3.69e-23	1.97206e-20	-0.463164
rs4721143:1918179:T:G	cg25011577	-11.2088	3.69e-23	1.97206e-20	-0.463164
rs4721347:2092885:G:A	cg17545141	11.2073	3.72821e-23	1.99057e-20	0.587777
rs4721347:2092885:G:A	cg11601967	-11.2019	3.87504e-23	2.06698e-20	-0.567595
rs6944877:1952582:T:G	cg25011577	-11.2013	3.89118e-23	2.0736e-20	-0.507999
rs4721217:1973579:C:T	cg25011577	-11.197	4.01102e-23	2.13542e-20	-0.54511
rs11773627:2002733:T:C	cg19624444	-11.1926	4.13819e-23	2.20101e-20	-0.949027
rs10257349:1937500:A:G	cg17545141	11.183	4.42617e-23	2.34968e-20	0.587417
rs4721175:1939202:T:C	cg17545141	11.183	4.42617e-23	2.34968e-20	0.587417
rs13438766:1927572:C:T	cg25011577	-11.182	4.45895e-23	2.36482e-20	-0.463045
rs1113736:1992992:T:C	cg25011577	-11.1818	4.46556e-23	2.36608e-20	-0.517423
rs7785626:2103005:A:G	cg17545141	11.1759	4.65403e-23	2.46358e-20	0.589726
rs10950473:1999453:G:A	cg25011577	-11.175	4.68462e-23	2.47742e-20	-0.530708
rs55900835:1927648:C:CAT	cg17545141	11.1736	4.73111e-23	2.49963e-20	0.588603
rs10950429:1942499:C:A	cg17545141	11.17	4.85244e-23	2.56129e-20	0.580215
rs11762448:1943199:G:A	cg11601967	-11.1642	5.05782e-23	2.66717e-20	-0.565378
rs12699415:1909479:A:G	cg11601967	-11.1624	5.11949e-23	2.69605e-20	-0.547754
rs3800917:2167939:G:A	cg18319104	-11.1624	5.12228e-23	2.69605e-20	-0.552717
rs35610003:1881265:C:T	cg25011577	11.1564	5.34075e-23	2.78362e-20	0.484012
rs10231456:1886174:A:G	cg25011577	-11.1564	5.34075e-23	2.78362e-20	-0.484012
rs4719320:1888294:C:G	cg25011577	-11.1564	5.34075e-23	2.78362e-20	-0.484012
rs10250550:1889599:T:C	cg25011577	-11.1564	5.34075e-23	2.78362e-20	-0.484012
rs10247428:1889622:A:G	cg25011577	-11.1564	5.34075e-23	2.78362e-20	-0.484012
rs10260968:1889773:G:A	cg25011577	-11.1564	5.34075e-23	2.78362e-20	-0.484012
rs4236272:1890751:T:C	cg25011577	-11.1564	5.34075e-23	2.78362e-20	-0.484012
rs4721118:1891303:A:G	cg25011577	-11.1564	5.34075e-23	2.78362e-20	-0.484012
rs4719322:1891403:A:T	cg25011577	-11.1564	5.34075e-23	2.78362e-20	-0.484012
rs4719323:1891483:A:G	cg25011577	-11.1564	5.34075e-23	2.78362e-20	-0.484012
rs4552798:1928001:C:T	cg17545141	11.1564	5.34376e-23	2.78362e-20	0.552625
rs3800902:2144378:C:T	cg18319104	-11.153	5.47157e-23	2.84753e-20	-0.551128
rs871925:2047875:G:A	cg13290180	11.1506	5.56668e-23	2.89432e-20	0.79105
rs34279734:1923718:T:C	cg25011577	-11.1497	5.60103e-23	2.90946e-20	-0.474431
rs4719415:2105760:A:G	cg17545141	11.1463	5.73741e-23	2.97752e-20	0.587655
rs7778752	cg00671126	-11.1437	5.84449e-23	3.03026e-20	-0.52992
rs35613646:1906095:CA:C	cg19487819	-11.1408	5.96421e-23	3.08945e-20	-0.348016
rs59574136:2036460:T:C	cg11601967	-11.1354	6.19552e-23	3.2033e-20	-0.620578
rs55689856:2037215:G:A	cg11601967	-11.1354	6.19552e-23	3.2033e-20	-0.620578
rs141450539:1917035:C:G	cg05863683	11.1321	6.34201e-23	3.24583e-20	0.53501
rs4721146:1919539:C:T	cg05863683	11.1321	6.34201e-23	3.24583e-20	0.53501
rs35487994:1920171:G:A	cg05863683	11.1321	6.34201e-23	3.24583e-20	0.53501
rs12532128:1925454:T:C	cg05863683	11.1321	6.34201e-23	3.24583e-20	0.53501
rs34145223:1926237:G:A	cg05863683	11.1321	6.34201e-23	3.24583e-20	0.53501
rs371244053:1927297:ATGTG:A	cg05863683	11.1321	6.34201e-23	3.24583e-20	0.53501
rs28970524:1927484:C:T	cg05863683	11.1321	6.34201e-23	3.24583e-20	0.53501
rs4513875:1928159:C:T	cg05863683	11.1321	6.34201e-23	3.24583e-20	0.53501
rs66818247:1929212:A:AG	cg05863683	11.1321	6.34201e-23	3.24583e-20	0.53501
rs12669956:1931113:A:C	cg05863683	11.1321	6.34201e-23	3.24583e-20	0.53501
rs72342654:1931171:ATAAAAT:A	cg05863683	11.1321	6.34201e-23	3.24583e-20	0.53501
rs3823631:2190100:A:G	cg18319104	-11.1275	6.54919e-23	3.34877e-20	-0.541702
rs6944886:2141670:A:G	cg04396112	-11.1262	6.61312e-23	3.37836e-20	-0.955771
rs7781241:1868116:C:G	cg11601967	11.1249	6.67166e-23	3.40201e-20	0.577172
rs12537387:1868582:A:G	cg11601967	11.1249	6.67166e-23	3.40201e-20	0.577172
rs4721167:1933224:C:T	cg25011577	-11.1238	6.72409e-23	3.4256e-20	-0.529154
rs10950473:1999453:G:A	cg00671126	-11.1204	6.88556e-23	3.50465e-20	-0.594165
rs34116866:1953656:TC:T	cg00671126	-11.1164	7.0843e-23	3.6025e-20	-0.592489
rs12534763:1868711:C:T	cg11601967	11.1153	7.13966e-23	3.62403e-20	0.579839
rs6948707:1870794:T:G	cg11601967	11.1153	7.13966e-23	3.62403e-20	0.579839
rs7783715	cg25011577	-11.1149	7.15871e-23	3.63038e-20	-0.463606
rs6461026:1978539:G:A	cg00671126	-11.1137	7.222e-23	3.65914e-20	-0.575392
rs138324521:1917144:C:T	cg24189917	-11.1061	7.62022e-23	3.85037e-20	-0.502134
rs34040190:1920356:G:A	cg24189917	-11.1061	7.62022e-23	3.85037e-20	-0.502134
rs73048106:1929019:G:T	cg24189917	-11.1061	7.62022e-23	3.85037e-20	-0.502134
rs3778996:2177190:G:A	cg18319104	-11.1022	7.83297e-23	3.9471e-20	-0.544751
rs3778999:2180885:G:A	cg18319104	-11.1022	7.83297e-23	3.9471e-20	-0.544751
rs3800922:2184505:A:G	cg18319104	-11.1022	7.83297e-23	3.9471e-20	-0.544751
rs33997793:2081469:G:GT	cg25011577	-11.1012	7.88659e-23	3.97053e-20	-0.473694
rs10950429:1942499:C:A	cg00671126	-11.101	7.89791e-23	3.97263e-20	-0.522911
rs11765550:2027324:G:A	cg11601967	-11.0991	8.00486e-23	4.02278e-20	-0.63118
rs2398708:2113375:A:C	cg10950524	-11.0975	8.09304e-23	4.06342e-20	-0.523625
rs12667688:1931030:C:T	cg05863683	11.0922	8.40554e-23	4.21652e-20	0.528025
rs6967442:1926090:A:G	cg13290180	-11.0889	8.60333e-23	4.31184e-20	-0.797437
rs3800916:2166072:C:T	cg18319104	-11.0882	8.64367e-23	4.32816e-20	-0.551102
rs2398705:2164995:G:A	cg18319104	-11.0834	8.93815e-23	4.46355e-20	-0.550482
rs3778982:2166233:T:C	cg18319104	-11.0834	8.93815e-23	4.46355e-20	-0.550482
rs3778984:2166514:T:C	cg18319104	-11.0834	8.93815e-23	4.46355e-20	-0.550482
rs2056479:1954273:G:A	cg25011577	-11.0773	9.33486e-23	4.65748e-20	-0.501887
rs7810386:1952031:T:A	cg25011577	11.0769	9.3597e-23	4.66568e-20	0.467118
rs12699646	cg25011577	11.0761	9.41132e-23	4.68721e-20	0.537141
rs3800869:2109933:C:T	cg17545141	-11.0732	9.6063e-23	4.78003e-20	-0.588078
rs112376589:1860132:A:AG	cg00671126	11.0694	9.8662e-23	4.90497e-20	0.624889
rs4994763:1928823:C:T	cg25011577	-11.0685	9.93292e-23	4.93372e-20	-0.461496
rs11764212:2067593:C:A	cg00671126	-11.0676	9.99606e-23	4.95623e-20	-0.592691
rs59619245:2068630:C:T	cg00671126	-11.0676	9.99606e-23	4.95623e-20	-0.592691
rs2067948:1976749:G:A	cg11601967	11.0666	1.00655e-22	4.9862e-20	0.565658
rs13244345:1973004:A:G	cg13290180	-11.0649	1.0186e-22	5.04142e-20	-0.818968
rs11764212:2067593:C:A	cg25011577	-11.0638	1.02636e-22	5.0708e-20	-0.527652
rs59619245:2068630:C:T	cg25011577	-11.0638	1.02636e-22	5.0708e-20	-0.527652
rs4721170:1936272:A:G	cg00671126	-11.0635	1.0286e-22	5.07735e-20	-0.52941
rs939946:2056253:C:G	cg13290180	-11.0597	1.05636e-22	5.20975e-20	-0.845874
rs57460298:2042448:C:T	cg00671126	11.0576	1.07213e-22	5.27815e-20	0.527285
rs112027685:2043189:AG:A	cg00671126	11.0576	1.07213e-22	5.27815e-20	0.527285
rs34074205:1948948:G:A	cg25011577	11.057	1.07661e-22	5.2955e-20	0.46131
rs3800901:2138761:G:A	cg04396112	-11.0562	1.08301e-22	5.32229e-20	-0.877309
rs34302027:1947342:G:A	cg11601967	11.0557	1.08704e-22	5.33739e-20	0.573619
rs11557347:1979741:G:A	cg11601967	-11.0553	1.08964e-22	5.34542e-20	-0.618402
rs939946:2056253:C:G	cg00671126	-11.0539	1.10093e-22	5.39604e-20	-0.593142
rs6950627:2086672:C:T	cg25011577	-11.0475	1.15168e-22	5.63981e-20	-0.532501
rs35740617:1906979:A:AC	cg05863683	11.0435	1.18396e-22	5.79276e-20	0.563947
rs12669518:1921429:G:C	cg05863683	11.0339	1.26714e-22	6.19427e-20	0.532481
rs9770241:1863164:T:C	cg11601967	11.0326	1.27881e-22	6.24584e-20	0.667889
rs58227534:2046328:A:G	cg11601967	-11.0252	1.34745e-22	6.5753e-20	-0.614061
rs4602777:1898075:C:T	cg11601967	-11.0187	1.41031e-22	6.87602e-20	-0.636366
rs62442919:1978384:A:G	cg25011577	-11.0182	1.41516e-22	6.89361e-20	-0.460034
rs12666575	cg25011577	-11.0158	1.4392e-22	7.00461e-20	-0.535371
rs150023350:1979469:GA:G	cg19624444	-11.0144	1.45402e-22	7.07052e-20	-0.993349
rs2398709:2112548:C:T	cg18319104	-11.0085	1.51503e-22	7.36077e-20	-0.558012
rs28393635:1943547:C:A	cg24189917	-11.0077	1.52353e-22	7.39113e-20	-0.48121
rs12537865:2144323:C:T	cg18319104	-11.0077	1.52394e-22	7.39113e-20	-0.548848
rs4236277:1942270:C:T	cg00671126	-11.0008	1.59929e-22	7.74982e-20	-0.585882
rs61150432:1967887:C:T	cg00671126	11	1.60842e-22	7.78727e-20	0.525308
rs4721264:2012997:G:A	cg25011577	-10.9942	1.67552e-22	8.1043e-20	-0.528373
rs34043991:1881433:T:C	cg25011577	10.994	1.67827e-22	8.1043e-20	0.47955
rs10807752:1883486:T:C	cg25011577	-10.994	1.67827e-22	8.1043e-20	-0.47955
rs61150432:1967887:C:T	cg25011577	10.9901	1.72512e-22	8.32331e-20	0.467495
rs4719364:1975849:T:C	cg11601967	-10.9861	1.77331e-22	8.54839e-20	-0.565049
rs12699483:1975624:C:G	cg11601967	-10.9843	1.79651e-22	8.65269e-20	-0.643885
rs11762448:1943199:G:A	cg17545141	10.9834	1.8079e-22	8.7e-20	0.579301
rs12699570:2051543:G:A	cg11601967	10.9825	1.81981e-22	8.74975e-20	0.565279
rs34647879:1960646:G:A	cg25011577	10.9787	1.86877e-22	8.9619e-20	0.468027
rs1464541:1960887:A:G	cg25011577	10.9787	1.86877e-22	8.9619e-20	0.468027
rs62442906:1964675:C:T	cg25011577	10.9787	1.86877e-22	8.9619e-20	0.468027
rs10950448:1966492:G:C	cg00671126	-10.9739	1.93264e-22	9.25356e-20	-0.605434
rs4721217:1973579:C:T	cg00671126	-10.9739	1.93292e-22	9.25356e-20	-0.604445
rs12671113:1965255:G:A	cg00671126	-10.9706	1.97821e-22	9.4582e-20	-0.604262
rs4618595:1946106:A:G	cg19487819	-10.9705	1.97907e-22	9.4582e-20	-0.339545
rs11761270:1923695:C:T	cg05863683	10.9702	1.9831e-22	9.46121e-20	0.529956
rs6945719:1932688:G:A	cg05863683	10.9702	1.9831e-22	9.46121e-20	0.529956
rs939946:2056253:C:G	cg25011577	-10.9696	1.99189e-22	9.49497e-20	-0.525611
rs60137119:2083664:A:G	cg25011577	-10.9669	2.02961e-22	9.66652e-20	-0.528052
rs11770148:1899447:A:G	cg24189917	-10.9638	2.07535e-22	9.87591e-20	-0.498376
rs4994764:1928662:C:G	cg17545141	10.9621	2.09962e-22	9.98282e-20	0.565523
rs73039217:2178731:G:A	cg18319104	-10.9604	2.12462e-22	1.00845e-19	-0.542848
rs3779002:2183219:C:T	cg18319104	-10.9604	2.12462e-22	1.00845e-19	-0.542848
rs11768637:2092536:T:C	cg00671126	-10.9566	2.18214e-22	1.03487e-19	-0.526351
rs13437894:1927668:A:G	cg17545141	10.956	2.19127e-22	1.03831e-19	0.576939
rs12538674:1925166:C:G	cg17545141	10.9476	2.32474e-22	1.0988e-19	0.570331
rs35971246:1942318:C:CCT	cg19487819	-10.9472	2.33144e-22	1.0988e-19	-0.339863
rs10950423:1926639:A:G	cg17545141	10.9471	2.33278e-22	1.0988e-19	0.571806
rs10950425:1926964:C:G	cg17545141	10.9471	2.33278e-22	1.0988e-19	0.571806
rs12667946:1927126:T:C	cg17545141	10.9471	2.33278e-22	1.0988e-19	0.571806
rs12673799:1927165:C:G	cg17545141	10.9471	2.33278e-22	1.0988e-19	0.571806
rs4721162:1930350:A:G	cg17545141	10.9471	2.33278e-22	1.0988e-19	0.571806
rs111979702:1925120:GGT:G	cg13290180	-10.9456	2.35847e-22	1.10996e-19	-0.782403
rs34296663:1935245:C:T	cg11601967	-10.9434	2.39491e-22	1.12521e-19	-0.630495
rs11761818:1935273:C:T	cg11601967	-10.9434	2.39491e-22	1.12521e-19	-0.630495
rs58764929:1903646:CTACT:C	cg19487819	-10.9432	2.39856e-22	1.12597e-19	-0.352281
rs35971246:1942318:C:CCT	cg25011577	-10.9415	2.42676e-22	1.1372e-19	-0.465267
rs34922657:1938655:C:T	cg00671126	-10.9414	2.42863e-22	1.1372e-19	-0.590171
rs12669937:1939765:C:T	cg00671126	-10.9414	2.42863e-22	1.1372e-19	-0.590171
rs62442924:1989976:C:T	cg19624444	-10.9408	2.43913e-22	1.14116e-19	-0.959157
rs34116866:1953656:TC:T	cg25011577	-10.937	2.50416e-22	1.1706e-19	-0.522178
rs4639400:1917806:G:T	cg25011577	-10.9344	2.55084e-22	1.19142e-19	-0.457434
rs10268609:1962163:G:T	cg24189917	10.9337	2.56306e-22	1.19512e-19	0.495347
rs1403175:1964357:A:T	cg24189917	10.9337	2.56306e-22	1.19512e-19	0.495347
rs12699646	cg00671126	10.9335	2.56741e-22	1.19614e-19	0.598282
rs34074205:1948948:G:A	cg00671126	10.9319	2.59548e-22	1.20821e-19	0.514332
rs73048919:2103637:C:A	cg25011577	-10.9288	2.65301e-22	1.23395e-19	-0.523987
rs4721294:2036550:T:C	cg11601967	-10.9269	2.68891e-22	1.24648e-19	-0.610849
rs4721295	cg11601967	-10.9269	2.68891e-22	1.24648e-19	-0.610849
rs1107591:2041638:G:A	cg11601967	-10.9269	2.68891e-22	1.24648e-19	-0.610849
rs11771625:2050401:C:T	cg11601967	-10.9269	2.68891e-22	1.24648e-19	-0.610849
rs11770899:1979425:C:T	cg11601967	-10.9233	2.75794e-22	1.27741e-19	-0.565121
rs11771451:1945678:T:C	cg25011577	-10.9215	2.79202e-22	1.29012e-19	-0.530393
rs34976285:1968226:C:T	cg25011577	10.9215	2.79233e-22	1.29012e-19	0.461878
rs34419870:1968851:C:T	cg25011577	10.9215	2.79233e-22	1.29012e-19	0.461878
rs10257349:1937500:A:G	cg19487819	-10.9186	2.85085e-22	1.31497e-19	-0.34039
rs4721175:1939202:T:C	cg19487819	-10.9186	2.85085e-22	1.31497e-19	-0.34039
rs12668156:2019875:G:A	cg05863683	10.9154	2.91456e-22	1.34213e-19	0.525959
rs79950306:2022063:C:G	cg05863683	10.9154	2.91456e-22	1.34213e-19	0.525959
rs73048919:2103637:C:A	cg00671126	-10.9152	2.91849e-22	1.34282e-19	-0.587981
rs4721441:2184060:T:C	cg18319104	-10.9144	2.93648e-22	1.34998e-19	-0.540281
rs61252329:1896373:G:T	cg00671126	10.9125	2.97508e-22	1.3666e-19	0.549111
rs4721282:2025040:A:G	cg05863683	10.912	2.98571e-22	1.37035e-19	0.530057
rs13227554:2048220:G:C	cg13290180	10.9067	3.0982e-22	1.42081e-19	0.784124
rs11766575:2005747:T:C	cg00671126	-10.9052	3.13074e-22	1.43454e-19	-0.586811
rs10950448:1966492:G:C	cg05863683	10.9048	3.14025e-22	1.43772e-19	0.540023
rs11766575:2005747:T:C	cg05863683	10.9042	3.15409e-22	1.44286e-19	0.525489
rs10807760:1945161:A:G	cg00671126	-10.9033	3.17331e-22	1.45046e-19	-0.518438
rs4370428:1852269:T:C	cg00671126	10.8987	3.27672e-22	1.4965e-19	0.64894
rs11762448:1943199:G:A	cg19487819	-10.8983	3.28758e-22	1.50023e-19	-0.339121
rs4421257:1955152:T:C	cg11601967	-10.897	3.3171e-22	1.51245e-19	-0.625971
rs7785626:2103005:A:G	cg00671126	-10.8967	3.32391e-22	1.51391e-19	-0.525082
rs57460298:2042448:C:T	cg25011577	10.8965	3.32846e-22	1.51391e-19	0.465166
rs112027685:2043189:AG:A	cg25011577	10.8965	3.32846e-22	1.51391e-19	0.465166
rs13311111:1943296:C:T	cg00671126	-10.8949	3.3659e-22	1.52969e-19	-0.582702
rs12536062:1958672:G:A	cg05863683	10.8866	3.56916e-22	1.6205e-19	0.537158
rs11765549:2027311:G:T	cg00671126	-10.8863	3.5746e-22	1.6205e-19	-0.583999
rs10260386:1937407:T:C	cg00671126	-10.8862	3.57739e-22	1.6205e-19	-0.516004
rs4721176:1939564:T:C	cg00671126	-10.8862	3.57739e-22	1.6205e-19	-0.516004
rs6965428:1858991:C:G	cg00671126	10.8811	3.70922e-22	1.67885e-19	0.645781
rs6973622:2063476:T:C	cg00671126	-10.8782	3.78394e-22	1.71128e-19	-0.524144
rs4719366:1977906:G:A	cg11601967	-10.8777	3.79678e-22	1.71569e-19	-0.63137
rs142108032:1908113:A:ACCCAC	cg05863683	10.8671	4.09143e-22	1.84733e-19	0.561222
rs10257349:1937500:A:G	cg25011577	-10.865	4.15116e-22	1.87126e-19	-0.464681
rs4721175:1939202:T:C	cg25011577	-10.865	4.15116e-22	1.87126e-19	-0.464681
rs11771451:1945678:T:C	cg00671126	-10.8646	4.16398e-22	1.87552e-19	-0.593656
rs10232234:1948110:G:T	cg13290180	-10.8644	4.16972e-22	1.87658e-19	-0.796308
rs7810386:1952031:T:A	cg00671126	10.8626	4.22266e-22	1.89887e-19	0.518107
rs34008721:1959975:T:C	cg25011577	10.8609	4.27207e-22	1.91954e-19	0.462182
rs7801421:1989888:C:G	cg25011577	10.8602	4.29509e-22	1.92832e-19	0.470685
rs13224989:1953766:C:G	cg25011577	-10.8582	4.35321e-22	1.95284e-19	-0.528506
rs3996328:2034017:C:T	cg11601967	10.8542	4.47977e-22	2.00799e-19	0.556116
rs146496198:1862363:AT:A	cg11601967	10.8516	4.55981e-22	2.04222e-19	0.575504
rs3778991:2172455:G:A	cg18319104	-10.851	4.57898e-22	2.04916e-19	-0.540656
rs34922657:1938655:C:T	cg05863683	10.8481	4.67302e-22	2.08788e-19	0.525649
rs12669937:1939765:C:T	cg05863683	10.8481	4.67302e-22	2.08788e-19	0.525649
rs12699596:2065828:A:G	cg00671126	10.8468	4.71859e-22	2.10654e-19	0.522405
rs11768206:1932151:T:G	cg05863683	10.8462	4.7359e-22	2.11258e-19	0.521525
rs12699439:1942866:T:C	cg00671126	-10.8415	4.89496e-22	2.18005e-19	-0.581241
rs10256077:2171450:C:T	cg00671126	10.8415	4.895e-22	2.18005e-19	0.555959
rs13245479:1947390:T:A	cg25011577	10.8361	5.08361e-22	2.26042e-19	0.456931
rs13242597:1947392:A:C	cg25011577	10.8361	5.08361e-22	2.26042e-19	0.456931
rs2280552:1976263:C:T	cg11601967	10.8345	5.14291e-22	2.28496e-19	0.55806
rs6963853:1858725:G:A	cg11601967	10.8342	5.15203e-22	2.28719e-19	0.562258
rs4719415:2105760:A:G	cg00671126	-10.8306	5.28281e-22	2.34338e-19	-0.522075
rs4719416:2106608:G:A	cg19624444	-10.8224	5.5953e-22	2.48001e-19	-0.938448
rs2280546:1976863:G:A	cg11601967	-10.8184	5.75559e-22	2.54902e-19	-0.629698
rs4721302:2049854:A:G	cg11601967	-10.8168	5.81971e-22	2.57537e-19	-0.556418
rs13244345:1973004:A:G	cg11601967	-10.8155	5.87564e-22	2.59805e-19	-0.604483
rs3800871	cg17545141	10.8121	6.01685e-22	2.65837e-19	0.578711
rs34290436:1951260:G:C	cg19487819	10.81	6.10632e-22	2.69576e-19	0.34332
rs12671113:1965255:G:A	cg05863683	10.8096	6.12231e-22	2.70068e-19	0.536061
rs11765549:2027311:G:T	cg25011577	-10.8076	6.20765e-22	2.73615e-19	-0.517611
rs3778937:2113455:T:C	cg10950524	-10.8064	6.2621e-22	2.75796e-19	-0.524841
rs13438766:1927572:C:T	cg17545141	10.8021	6.45227e-22	2.83753e-19	0.562275
rs10807761:1945428:G:A	cg25011577	-10.8012	6.4938e-22	2.83753e-19	-0.526557
rs12537348:1948172:C:G	cg25011577	-10.8012	6.4938e-22	2.83753e-19	-0.526557
rs12537914:1948359:C:T	cg25011577	-10.8012	6.4938e-22	2.83753e-19	-0.526557
rs34269264:1948712:C:T	cg25011577	-10.8012	6.4938e-22	2.83753e-19	-0.526557
rs35582663:1948756:G:A	cg25011577	-10.8012	6.4938e-22	2.83753e-19	-0.526557
rs4721184:1950784:T:C	cg25011577	-10.8012	6.4938e-22	2.83753e-19	-0.526557
rs12536261:1953571:G:A	cg25011577	-10.8012	6.4938e-22	2.83753e-19	-0.526557
rs12531315:1953650:C:G	cg25011577	-10.8012	6.4938e-22	2.83753e-19	-0.526557
rs2056478:1953897:C:T	cg25011577	-10.8012	6.4938e-22	2.83753e-19	-0.526557
rs34976285:1968226:C:T	cg00671126	10.7995	6.57108e-22	2.86679e-19	0.514979
rs34419870:1968851:C:T	cg00671126	10.7995	6.57108e-22	2.86679e-19	0.514979
rs36054673:1956056:G:T	cg25011577	10.7977	6.65146e-22	2.89958e-19	0.460982
rs4721264:2012997:G:A	cg00671126	-10.796	6.73176e-22	2.93229e-19	-0.586518
rs60137119:2083664:A:G	cg00671126	-10.786	7.22063e-22	3.14277e-19	-0.586736
rs11773316:2027354:C:T	cg05863683	10.7805	7.50338e-22	3.26328e-19	0.523894
rs10260386:1937407:T:C	cg19487819	-10.7731	7.90156e-22	3.43108e-19	-0.333283
rs4721176:1939564:T:C	cg19487819	-10.7731	7.90156e-22	3.43108e-19	-0.333283
rs4421257:1955152:T:C	cg25011577	-10.7681	8.18393e-22	3.55092e-19	-0.518114
rs6975354:2044096:G:C	cg11601967	10.7665	8.27846e-22	3.56233e-19	0.553645
rs10807761:1945428:G:A	cg00671126	-10.7665	8.27897e-22	3.56233e-19	-0.590111
rs12537348:1948172:C:G	cg00671126	-10.7665	8.27897e-22	3.56233e-19	-0.590111
rs12537914:1948359:C:T	cg00671126	-10.7665	8.27897e-22	3.56233e-19	-0.590111
rs34269264:1948712:C:T	cg00671126	-10.7665	8.27897e-22	3.56233e-19	-0.590111
rs35582663:1948756:G:A	cg00671126	-10.7665	8.27897e-22	3.56233e-19	-0.590111
rs4721184:1950784:T:C	cg00671126	-10.7665	8.27897e-22	3.56233e-19	-0.590111
rs12536261:1953571:G:A	cg00671126	-10.7665	8.27897e-22	3.56233e-19	-0.590111
rs12531315:1953650:C:G	cg00671126	-10.7665	8.27897e-22	3.56233e-19	-0.590111
rs2056478:1953897:C:T	cg00671126	-10.7665	8.27897e-22	3.56233e-19	-0.590111
rs57849703:2022777:G:A	cg00671126	-10.7664	8.28074e-22	3.56233e-19	-0.581428
rs35273555:1851205:A:G	cg00671126	10.7649	8.37186e-22	3.59686e-19	0.536651
rs4721167:1933224:C:T	cg05863683	10.7648	8.37395e-22	3.59686e-19	0.521183
rs12536062:1958672:G:A	cg00671126	-10.7639	8.42872e-22	3.61759e-19	-0.595457
rs6950627:2086672:C:T	cg00671126	-10.7625	8.51069e-22	3.64996e-19	-0.588114
rs11771451:1945678:T:C	cg05863683	10.759	8.72405e-22	3.73857e-19	0.528326
rs4236277:1942270:C:T	cg25011577	-10.7568	8.85823e-22	3.79315e-19	-0.514271
rs73046323:1882795:G:A	cg24189917	-10.7557	8.9276e-22	3.79944e-19	-0.491406
rs62435127:1884937:A:G	cg24189917	-10.7557	8.9276e-22	3.79944e-19	-0.491406
rs73046334:1887037:T:C	cg24189917	-10.7557	8.9276e-22	3.79944e-19	-0.491406
rs11766944:1888051:G:A	cg24189917	-10.7557	8.9276e-22	3.79944e-19	-0.491406
rs62435130:1890002:C:T	cg24189917	-10.7557	8.9276e-22	3.79944e-19	-0.491406
rs56070303:1891015:C:T	cg24189917	-10.7557	8.9276e-22	3.79944e-19	-0.491406
rs62435132:1891315:C:T	cg24189917	-10.7557	8.9276e-22	3.79944e-19	-0.491406
rs62435134:1895463:T:G	cg24189917	-10.7557	8.9276e-22	3.79944e-19	-0.491406
rs59574136:2036460:T:C	cg05863683	10.7553	8.95136e-22	3.80373e-19	0.509164
rs55689856:2037215:G:A	cg05863683	10.7553	8.95136e-22	3.80373e-19	0.509164
rs34961072:1948620:G:C	cg25011577	-10.7491	9.35087e-22	3.97046e-19	-0.535375
rs11771451:1945678:T:C	cg11601967	-10.7458	9.5637e-22	4.05772e-19	-0.629352
rs10807760:1945161:A:G	cg25011577	-10.7429	9.76389e-22	4.1395e-19	-0.457275
rs4721264:2012997:G:A	cg05863683	10.7427	9.77931e-22	4.14288e-19	0.523585
rs36054673:1956056:G:T	cg00671126	10.7409	9.89982e-22	4.19074e-19	0.515935
rs7792631:1982779:C:T	cg00671126	-10.7408	9.90755e-22	4.19082e-19	-0.593235
rs12699570:2051543:G:A	cg00671126	10.7394	1.00053e-21	4.22894e-19	0.52193
rs10950422:1926577:T:C	cg13290180	-10.7363	1.02215e-21	4.31377e-19	-0.782018
rs12534679	cg13290180	-10.7363	1.02215e-21	4.31377e-19	-0.782018
rs872465:2034349:G:A	cg00671126	10.7362	1.02321e-21	4.31498e-19	0.521254
rs10950559:2172705:C:T	cg18319104	-10.7347	1.03348e-21	4.35498e-19	-0.537289
rs4721190:1954732:G:A	cg25011577	-10.7346	1.03457e-21	4.35628e-19	-0.502884
rs4552798:1928001:C:T	cg11601967	-10.7332	1.04474e-21	4.39575e-19	-0.520828
rs4721287:2028663:A:C	cg05863683	10.7266	1.09377e-21	4.58124e-19	0.521886
rs60432611:2029629:G:C	cg05863683	10.7266	1.09377e-21	4.58124e-19	0.521886
rs56727870:2029940:T:C	cg05863683	10.7266	1.09377e-21	4.58124e-19	0.521886
rs60995052:2030007:G:C	cg05863683	10.7266	1.09377e-21	4.58124e-19	0.521886
rs60755037:2030104:G:A	cg05863683	10.7266	1.09377e-21	4.58124e-19	0.521886
rs57216949:2030287:G:T	cg05863683	10.7266	1.09377e-21	4.58124e-19	0.521886
rs4610628:1903100:C:T	cg05863683	10.7261	1.09756e-21	4.59018e-19	0.551987
rs11761670:1904709:C:T	cg05863683	10.7261	1.09756e-21	4.59018e-19	0.551987
rs10267825:1974112:C:G	cg11601967	10.723	1.12161e-21	4.68725e-19	0.551063
rs12699439:1942866:T:C	cg25011577	-10.722	1.13006e-21	4.719e-19	-0.513889
rs56093134:1973970:C:T	cg24189917	-10.7198	1.1472e-21	4.78697e-19	-0.476904
rs6460944:1876199:C:T	cg25011577	10.7173	1.16783e-21	4.86943e-19	0.468069
rs10228189:1879843:A:G	cg24189917	10.7151	1.18563e-21	4.93993e-19	0.490142
rs7791899:1935988:T:C	cg24189917	-10.714	1.19446e-21	4.95442e-19	-0.47497
rs62442895:1936938:G:A	cg24189917	-10.714	1.19446e-21	4.95442e-19	-0.47497
rs7807014:1939021:T:C	cg24189917	-10.714	1.19446e-21	4.95442e-19	-0.47497
rs11771828:1941003:T:C	cg24189917	-10.714	1.19446e-21	4.95442e-19	-0.47497
rs11767515:1941051:C:T	cg24189917	-10.714	1.19446e-21	4.95442e-19	-0.47497
rs56403963:1946130:C:G	cg24189917	-10.714	1.19446e-21	4.95442e-19	-0.47497
rs12666575	cg00671126	-10.7135	1.19909e-21	4.96994e-19	-0.590615
rs4719366:1977906:G:A	cg05863683	10.7116	1.21502e-21	5.03223e-19	0.524386
rs34111510:2169815:C:T	cg04396112	-10.7113	1.21788e-21	5.0403e-19	-0.884615
rs4721170:1936272:A:G	cg19487819	-10.7061	1.26248e-21	5.22101e-19	-0.337089
rs13224989:1953766:C:G	cg11601967	-10.7027	1.29257e-21	5.34144e-19	-0.627813
rs13245479:1947390:T:A	cg00671126	10.6998	1.31928e-21	5.44375e-19	0.508974
rs13242597:1947392:A:C	cg00671126	10.6998	1.31928e-21	5.44375e-19	0.508974
rs11768212:1992582:A:C	cg19624444	-10.6978	1.33784e-21	5.51621e-19	-0.902391
rs57849703:2022777:G:A	cg05863683	10.6951	1.36338e-21	5.61735e-19	0.518471
rs6944660:2083782:A:G	cg00671126	-10.6941	1.37259e-21	5.65113e-19	-0.518999
rs12699483:1975624:C:G	cg05863683	10.6918	1.39482e-21	5.73841e-19	0.530834
rs34074205:1948948:G:A	cg19487819	10.6907	1.40562e-21	5.77855e-19	0.329677
rs61252329:1896373:G:T	cg11601967	10.689	1.42291e-21	5.84533e-19	0.578506
rs11764960:1950532:G:A	cg00671126	-10.6882	1.4307e-21	5.87299e-19	-0.586144
rs11764960:1950532:G:A	cg25011577	-10.6843	1.46972e-21	6.02868e-19	-0.521814
rs10950410:1909086:C:G	cg01436487	-10.6837	1.47588e-21	6.04949e-19	-0.262005
rs4588735:1852193:A:G	cg00671126	10.6821	1.49325e-21	6.11619e-19	0.652461
rs12699646	cg11601967	10.6817	1.49684e-21	6.12636e-19	0.62926
rs10807760:1945161:A:G	cg19487819	-10.6807	1.50758e-21	6.16579e-19	-0.332663
rs6950627:2086672:C:T	cg11601967	-10.6782	1.53359e-21	6.26755e-19	-0.624714
rs34021847:2037761:G:A	cg11601967	10.6773	1.54412e-21	6.30597e-19	0.556621
rs34116866:1953656:TC:T	cg11601967	-10.676	1.55791e-21	6.3576e-19	-0.616439
rs4721429:2171704:T:C	cg18319104	-10.6713	1.60987e-21	6.56484e-19	-0.527886
rs10950473:1999453:G:A	cg05863683	10.6692	1.63301e-21	6.65431e-19	0.518211
rs1801368:1976457:C:T	cg11601967	-10.6688	1.6382e-21	6.66082e-19	-0.624298
rs2280550:1976556:G:A	cg11601967	-10.6688	1.6382e-21	6.66082e-19	-0.624298
rs2280548:1976667:G:T	cg11601967	-10.6688	1.6382e-21	6.66082e-19	-0.624298
rs3996330:2018823:C:A	cg17545141	10.6668	1.66074e-21	6.74749e-19	0.548979
rs138324521:1917144:C:T	cg19624444	-10.6597	1.74579e-21	7.07753e-19	-1.01742
rs34040190:1920356:G:A	cg19624444	-10.6597	1.74579e-21	7.07753e-19	-1.01742
rs73048106:1929019:G:T	cg19624444	-10.6597	1.74579e-21	7.07753e-19	-1.01742
rs13237891:1879687:C:T	cg25011577	10.6554	1.79865e-21	7.28654e-19	0.466676
rs71522278:1943503:C:T	cg25011577	-10.6521	1.83988e-21	7.44812e-19	-0.521349
rs112376589:1860132:A:AG	cg11601967	10.6469	1.90866e-21	7.72093e-19	0.650733
rs34296663:1935245:C:T	cg25011577	-10.6453	1.92964e-21	7.79446e-19	-0.516599
rs11761818:1935273:C:T	cg25011577	-10.6453	1.92964e-21	7.79446e-19	-0.516599
rs10950429:1942499:C:A	cg25011577	-10.6447	1.93786e-21	7.82199e-19	-0.45329
rs35327420:1952799:C:A	cg19487819	10.6444	1.94139e-21	7.83052e-19	0.336809
rs6950455	cg00671126	10.6416	1.98017e-21	7.9758e-19	0.574182
rs10950429:1942499:C:A	cg19487819	-10.6416	1.98028e-21	7.9758e-19	-0.330942
rs10950473:1999453:G:A	cg11601967	-10.6413	1.98413e-21	7.98206e-19	-0.616738
rs12699547:2015970:C:T	cg00671126	10.6413	1.9847e-21	7.98206e-19	0.515756
rs13312316:1899935:C:T	cg05863683	10.6392	2.01397e-21	8.09393e-19	0.549264
rs10807751:1883476:G:C	cg00671126	-10.6331	2.10149e-21	8.43953e-19	-0.51922
rs2280546:1976863:G:A	cg05863683	10.6311	2.13023e-21	8.5488e-19	0.522275
rs34922657:1938655:C:T	cg25011577	-10.6307	2.13642e-21	8.56128e-19	-0.515869
rs12669937:1939765:C:T	cg25011577	-10.6307	2.13642e-21	8.56128e-19	-0.515869
rs4421257:1955152:T:C	cg00671126	-10.6302	2.14388e-21	8.58499e-19	-0.577019
rs11766575:2005747:T:C	cg11601967	-10.6298	2.15032e-21	8.60454e-19	-0.616262
rs4236277:1942270:C:T	cg05863683	10.6295	2.1543e-21	8.61429e-19	0.513245
rs58802890:1860455:C:T	cg25011577	10.6289	2.1642e-21	8.63522e-19	0.46033
rs13239969:1862404:C:G	cg25011577	10.6289	2.1642e-21	8.63522e-19	0.46033
rs58582974:1862533:G:A	cg25011577	10.6289	2.1642e-21	8.63522e-19	0.46033
rs10260386:1937407:T:C	cg25011577	-10.627	2.19218e-21	8.73434e-19	-0.452394
rs4721176:1939564:T:C	cg25011577	-10.627	2.19218e-21	8.73434e-19	-0.452394
rs12536062:1958672:G:A	cg11601967	-10.624	2.23869e-21	8.91325e-19	-0.630375
rs6967442:1926090:A:G	cg11050988	-10.6234	2.24841e-21	8.94554e-19	-0.368593
rs4721139:1917337:T:C	cg17545141	10.6197	2.30675e-21	9.16456e-19	0.555426
rs4721143:1918179:T:G	cg17545141	10.6197	2.30675e-21	9.16456e-19	0.555426
rs3996330:2018823:C:A	cg25011577	-10.6175	2.34174e-21	9.29692e-19	-0.440954
rs4721294:2036550:T:C	cg05863683	10.6168	2.3542e-21	9.31976e-19	0.502975
rs4721295	cg05863683	10.6168	2.3542e-21	9.31976e-19	0.502975
rs1107591:2041638:G:A	cg05863683	10.6168	2.3542e-21	9.31976e-19	0.502975
rs11771625:2050401:C:T	cg05863683	10.6168	2.3542e-21	9.31976e-19	0.502975
rs57633152:2042547:C:G	cg00671126	-10.6158	2.37039e-21	9.37716e-19	-0.560464
rs6461115:2103668:A:G	cg19624444	-10.613	2.41772e-21	9.54401e-19	-0.911057
rs11773643:2104063:A:G	cg19624444	-10.613	2.41772e-21	9.54401e-19	-0.911057
rs56072378:2104364:A:G	cg19624444	-10.613	2.41772e-21	9.54401e-19	-0.911057
rs34447895:1923708:CGA:C	cg17545141	10.6117	2.43872e-21	9.62007e-19	0.565606
rs7778752	cg25011577	-10.609	2.48498e-21	9.7956e-19	-0.457259
rs13311111:1943296:C:T	cg25011577	-10.6076	2.50964e-21	9.88581e-19	-0.510003
rs3800908:2159437:C:T	cg00671126	-10.6064	2.53029e-21	9.96008e-19	-0.543455
rs34411636:1870068:C:T	cg25011577	10.6051	2.55455e-21	1.00485e-18	0.46284
rs36054673:1956056:G:T	cg19487819	10.603	2.5913e-21	1.01858e-18	0.33268
rs56289396:2091415:G:A	cg19624444	-10.6024	2.6031e-21	1.0225e-18	-0.950741
rs11557347:1979741:G:A	cg13290180	-10.5975	2.69304e-21	1.05708e-18	-0.80363
rs13242649:1869102:G:A	cg25011577	10.5951	2.73882e-21	1.07334e-18	0.460486
rs62435120:1871102:C:A	cg25011577	10.5951	2.73882e-21	1.07334e-18	0.460486
rs13224989:1953766:C:G	cg00671126	-10.595	2.74025e-21	1.07334e-18	-0.584185
rs7801421:1989888:C:G	cg00671126	10.5927	2.7848e-21	1.09002e-18	0.52014
rs7792631:1982779:C:T	cg11601967	-10.5921	2.7959e-21	1.09359e-18	-0.627663
rs142237080:1943774:G:A	cg24189917	-10.5891	2.85583e-21	1.11625e-18	-0.4996
rs11771973:1950440:C:G	cg25011577	-10.5847	2.94421e-21	1.14999e-18	-0.519932
rs3800871	cg00671126	-10.5816	3.00863e-21	1.17432e-18	-0.51634
rs13245479:1947390:T:A	cg19487819	10.5809	3.02252e-21	1.17809e-18	0.328559
rs13242597:1947392:A:C	cg19487819	10.5809	3.02252e-21	1.17809e-18	0.328559
rs11771973:1950440:C:G	cg00671126	-10.5803	3.03476e-21	1.18203e-18	-0.583737
rs34296663:1935245:C:T	cg05863683	10.5779	3.08691e-21	1.20066e-18	0.517413
rs11761818:1935273:C:T	cg05863683	10.5779	3.08691e-21	1.20066e-18	0.517413
rs7797112:2085165:T:C	cg19624444	-10.5746	3.15737e-21	1.22721e-18	-0.90982
rs33997793:2081469:G:GT	cg17545141	10.5734	3.18508e-21	1.23711e-18	0.569879
rs11762448:1943199:G:A	cg00671126	-10.5732	3.18902e-21	1.23778e-18	-0.511438
rs11770899:1979425:C:T	cg00671126	-10.5715	3.22732e-21	1.24978e-18	-0.518254
rs34647879:1960646:G:A	cg00671126	10.5714	3.22894e-21	1.24978e-18	0.512962
rs1464541:1960887:A:G	cg00671126	10.5714	3.22894e-21	1.24978e-18	0.512962
rs62442906:1964675:C:T	cg00671126	10.5714	3.22894e-21	1.24978e-18	0.512962
rs3996330:2018823:C:A	cg11601967	-10.5711	3.23601e-21	1.25164e-18	-0.52719
rs13224989:1953766:C:G	cg05863683	10.5702	3.25706e-21	1.25891e-18	0.522372
rs34279734:1923718:T:C	cg17545141	10.5689	3.28712e-21	1.26952e-18	0.569044
rs4721264:2012997:G:A	cg11601967	-10.5688	3.28907e-21	1.26952e-18	-0.617619
rs57633152:2042547:C:G	cg11601967	-10.5618	3.4517e-21	1.33136e-18	-0.596391
rs35745518:2053538:G:A	cg00671126	10.5608	3.47663e-21	1.34005e-18	0.512577
rs12699439:1942866:T:C	cg05863683	10.5592	3.51554e-21	1.35411e-18	0.511721
rs34302027:1947342:G:A	cg19487819	10.5571	3.56798e-21	1.37169e-18	0.339145
rs2056480:1954301:G:A	cg00671126	-10.557	3.56858e-21	1.37169e-18	-0.582119
rs2056481:1955435:A:G	cg00671126	-10.557	3.56858e-21	1.37169e-18	-0.582119
rs6975354:2044096:G:C	cg00671126	10.5534	3.65927e-21	1.40558e-18	0.511886
rs62435122:1872904:A:T	cg25011577	10.5467	3.83504e-21	1.4693e-18	0.462802
rs6947937:1876503:A:G	cg25011577	10.5467	3.83504e-21	1.4693e-18	0.462802
rs1801368:1976457:C:T	cg05863683	10.5466	3.83838e-21	1.4693e-18	0.519757
rs2280550:1976556:G:A	cg05863683	10.5466	3.83838e-21	1.4693e-18	0.519757
rs2280548:1976667:G:T	cg05863683	10.5466	3.83838e-21	1.4693e-18	0.519757
rs10243920:1950385:G:A	cg11050988	-10.5412	3.98487e-21	1.52432e-18	-0.374046
rs113917824:1977294:G:A	cg24189917	-10.541	3.98957e-21	1.52507e-18	-0.471355
rs11764960:1950532:G:A	cg05863683	10.5401	4.01484e-21	1.53367e-18	0.52018
rs62444917:2107262:A:C	cg19624444	-10.5398	4.02218e-21	1.53542e-18	-0.915824
rs35273555:1851205:A:G	cg11601967	10.5394	4.03325e-21	1.53656e-18	0.565134
rs10230383:1950113:T:C	cg11050988	-10.5393	4.03621e-21	1.53656e-18	-0.371188
rs10227517:1950292:A:T	cg11050988	-10.5393	4.03621e-21	1.53656e-18	-0.371188
rs10274300:1950405:C:G	cg11050988	-10.5393	4.03621e-21	1.53656e-18	-0.371188
rs148264991:1861824:AAAAC:A	cg00671126	10.5391	4.04329e-21	1.5382e-18	0.50894
rs11765550:2027324:G:A	cg05863683	10.5388	4.0512e-21	1.54016e-18	0.512121
rs1614599:2186013:A:C	cg04396112	10.5382	4.06725e-21	1.5452e-18	0.872601
rs7792631:1982779:C:T	cg05863683	10.5339	4.19119e-21	1.5912e-18	0.524603
rs10807761:1945428:G:A	cg11601967	-10.5301	4.30431e-21	1.62416e-18	-0.621011
rs12537348:1948172:C:G	cg11601967	-10.5301	4.30431e-21	1.62416e-18	-0.621011
rs12537914:1948359:C:T	cg11601967	-10.5301	4.30431e-21	1.62416e-18	-0.621011
rs34269264:1948712:C:T	cg11601967	-10.5301	4.30431e-21	1.62416e-18	-0.621011
rs35582663:1948756:G:A	cg11601967	-10.5301	4.30431e-21	1.62416e-18	-0.621011
rs4721184:1950784:T:C	cg11601967	-10.5301	4.30431e-21	1.62416e-18	-0.621011
rs12536261:1953571:G:A	cg11601967	-10.5301	4.30431e-21	1.62416e-18	-0.621011
rs12531315:1953650:C:G	cg11601967	-10.5301	4.30431e-21	1.62416e-18	-0.621011
rs2056478:1953897:C:T	cg11601967	-10.5301	4.30431e-21	1.62416e-18	-0.621011
rs10266703:1918941:C:A	cg25011577	-10.5292	4.33093e-21	1.6331e-18	-0.48491
rs4458759	cg25011577	10.5269	4.40202e-21	1.65429e-18	0.465548
rs6948403:1876768:A:G	cg25011577	10.5269	4.40202e-21	1.65429e-18	0.465548
rs6965935:1876895:G:A	cg25011577	10.5269	4.40202e-21	1.65429e-18	0.465548
rs3889797:1877924:A:C	cg25011577	10.5269	4.40202e-21	1.65429e-18	0.465548
rs62435124:1879188:A:G	cg25011577	10.5269	4.40202e-21	1.65429e-18	0.465548
rs34256344:1861460:G:C	cg11601967	10.5264	4.41513e-21	1.65809e-18	0.539071
rs1107592:2041432:A:G	cg05863683	10.5244	4.47725e-21	1.67464e-18	0.50192
rs12670737:2046830:C:T	cg05863683	10.5244	4.47725e-21	1.67464e-18	0.50192
rs871924:2047845:A:G	cg05863683	10.5244	4.47725e-21	1.67464e-18	0.50192
rs4719391:2048136:T:C	cg05863683	10.5244	4.47725e-21	1.67464e-18	0.50192
rs2008263:2048335:A:G	cg05863683	10.5244	4.47725e-21	1.67464e-18	0.50192
rs5881916:2048406:A:AG	cg05863683	10.5244	4.47725e-21	1.67464e-18	0.50192
rs10807761:1945428:G:A	cg05863683	10.5219	4.55775e-21	1.69448e-18	0.520647
rs12537348:1948172:C:G	cg05863683	10.5219	4.55775e-21	1.69448e-18	0.520647
rs12537914:1948359:C:T	cg05863683	10.5219	4.55775e-21	1.69448e-18	0.520647
rs34269264:1948712:C:T	cg05863683	10.5219	4.55775e-21	1.69448e-18	0.520647
rs35582663:1948756:G:A	cg05863683	10.5219	4.55775e-21	1.69448e-18	0.520647
rs4721184:1950784:T:C	cg05863683	10.5219	4.55775e-21	1.69448e-18	0.520647
rs12536261:1953571:G:A	cg05863683	10.5219	4.55775e-21	1.69448e-18	0.520647
rs12531315:1953650:C:G	cg05863683	10.5219	4.55775e-21	1.69448e-18	0.520647
rs2056478:1953897:C:T	cg05863683	10.5219	4.55775e-21	1.69448e-18	0.520647
rs10950422:1926577:T:C	cg11050988	-10.5187	4.65925e-21	1.7299e-18	-0.366618
rs12534679	cg11050988	-10.5187	4.65925e-21	1.7299e-18	-0.366618
rs2280549:1976635:G:A	cg00671126	10.5162	4.73959e-21	1.75856e-18	0.514564
rs11767036:1945442:C:G	cg24189917	-10.5156	4.76056e-21	1.76398e-18	-0.469205
rs11767040:1945468:C:T	cg24189917	-10.5156	4.76056e-21	1.76398e-18	-0.469205
rs34256344:1861460:G:C	cg00671126	10.508	5.0175e-21	1.85795e-18	0.504338
rs6976097:1874979:A:G	cg25011577	10.5071	5.05117e-21	1.86448e-18	0.462579
rs55789728:2107649:A:G	cg19624444	-10.507	5.05294e-21	1.86448e-18	-0.91217
rs17132130:2108036:G:C	cg19624444	-10.507	5.05294e-21	1.86448e-18	-0.91217
rs4721098:1881527:G:C	cg24189917	10.5067	5.06533e-21	1.86448e-18	0.482607
rs58169303:1883274:T:C	cg24189917	-10.5067	5.06533e-21	1.86448e-18	-0.482607
rs73046339:1889300:G:A	cg24189917	-10.5067	5.06533e-21	1.86448e-18	-0.482607
rs11764124:1891723:C:G	cg24189917	-10.5067	5.06533e-21	1.86448e-18	-0.482607
rs11764337	cg24189917	-10.5067	5.06533e-21	1.86448e-18	-0.482607
rs56256289:1892529:C:T	cg24189917	-10.5067	5.06533e-21	1.86448e-18	-0.482607
rs3996328:2034017:C:T	cg00671126	10.5065	5.07147e-21	1.86551e-18	0.510007
rs34008721:1959975:T:C	cg00671126	10.502	5.23123e-21	1.923e-18	0.507859
rs7810386:1952031:T:A	cg19487819	10.5012	5.26173e-21	1.93294e-18	0.329585
rs11764960:1950532:G:A	cg11601967	-10.4964	5.44071e-21	1.99736e-18	-0.61845
rs7786367:1863828:G:A	cg11601967	10.4922	5.60115e-21	2.05491e-18	0.538806
rs3778990:2171155:C:T	cg10950524	-10.4916	5.62503e-21	2.06231e-18	-0.517982
rs4721302:2049854:A:G	cg00671126	-10.4892	5.71901e-21	2.09538e-18	-0.510861
rs12666575	cg11601967	-10.4878	5.77586e-21	2.11482e-18	-0.62188
rs3800869:2109933:C:T	cg00671126	10.4831	5.96582e-21	2.18293e-18	0.513631
rs4236277:1942270:C:T	cg11601967	-10.4826	5.98797e-21	2.18959e-18	-0.606329
rs59096822:2078374:CCTG:C	cg19624444	-10.482	6.01357e-21	2.19463e-18	-0.902402
rs3996323:2079428:G:T	cg19624444	-10.482	6.01357e-21	2.19463e-18	-0.902402
rs10241537:2083358:A:G	cg19624444	-10.482	6.01357e-21	2.19463e-18	-0.902402
rs34961072:1948620:G:C	cg05863683	10.4817	6.02622e-21	2.1978e-18	0.529685
rs10807751:1883476:G:C	cg11601967	-10.4814	6.03805e-21	2.20067e-18	-0.549162
rs4721217:1973579:C:T	cg05863683	10.4801	6.09173e-21	2.21878e-18	0.525449
rs12666575	cg05863683	10.4752	6.30272e-21	2.29412e-18	0.521232
rs58227534:2046328:A:G	cg05863683	10.4745	6.33188e-21	2.30323e-18	0.498336
rs4721112:1889466:T:C	cg25011577	-10.4731	6.39347e-21	2.32411e-18	-0.46677
rs35613646:1906095:CA:C	cg01436487	-10.4724	6.42768e-21	2.33502e-18	-0.257293
rs4639400:1917806:G:T	cg17545141	10.4706	6.50803e-21	2.36266e-18	0.552079
rs13246996:2046188:G:C	cg00671126	10.4681	6.61981e-21	2.40168e-18	0.511186
rs34922657:1938655:C:T	cg11601967	-10.4655	6.74038e-21	2.44223e-18	-0.61222
rs12669937:1939765:C:T	cg11601967	-10.4655	6.74038e-21	2.44223e-18	-0.61222
rs12699547:2015970:C:T	cg25011577	10.4652	6.75436e-21	2.4457e-18	0.454278
rs3778998:2180753:C:A	cg18319104	-10.4614	6.93414e-21	2.50917e-18	-0.517288
rs34967784:1949507:T:G	cg11050988	-10.4598	7.01216e-21	2.53081e-18	-0.371394
rs12699449:1951227:G:C	cg11050988	-10.4598	7.01216e-21	2.53081e-18	-0.371394
rs12699453:1953056:C:T	cg11050988	-10.4598	7.01216e-21	2.53081e-18	-0.371394
rs6964522:1953523:C:T	cg11050988	-10.4598	7.01216e-21	2.53081e-18	-0.371394
rs55956596:1922620:C:T	cg17545141	10.4583	7.08717e-21	2.55041e-18	0.548178
rs4721185:1951109:T:C	cg11050988	-10.4582	7.08943e-21	2.55041e-18	-0.368559
rs11772205:1951236:C:T	cg11050988	-10.4582	7.08943e-21	2.55041e-18	-0.368559
rs6950151:1953521:T:C	cg11050988	-10.4582	7.08943e-21	2.55041e-18	-0.368559
rs6950330:1953606:T:C	cg11050988	-10.4582	7.08943e-21	2.55041e-18	-0.368559
rs6972374:2003043:C:T	cg25011577	10.4541	7.29438e-21	2.62245e-18	0.453861
rs7783715	cg17545141	10.4381	8.15415e-21	2.92966e-18	0.552623
rs4721347:2092885:G:A	cg00671126	-10.4376	8.17835e-21	2.93645e-18	-0.508044
rs4721170:1936272:A:G	cg17545141	10.4369	8.22185e-21	2.95016e-18	0.563537
rs12699439:1942866:T:C	cg11601967	-10.4342	8.37645e-21	3.0037e-18	-0.605305
rs1554505:1983929:G:A	cg19624444	10.4328	8.45631e-21	3.02743e-18	0.916969
rs55893771:2096255:C:T	cg19624444	-10.4328	8.45897e-21	3.02743e-18	-0.950368
rs375991723:2100989:TTAAAA:TTAAAATAAAA	cg19624444	-10.4328	8.45897e-21	3.02743e-18	-0.950368
rs12699415:1909479:A:G	cg00671126	-10.4269	8.8105e-21	3.15121e-18	-0.491036
rs12699415:1909479:A:G	cg17545141	10.426	8.86333e-21	3.16807e-18	0.542698
rs12671113:1965255:G:A	cg11601967	-10.4227	9.07312e-21	3.24097e-18	-0.624087
rs11772463:2078132:A:C	cg19624444	-10.4205	9.20761e-21	3.27638e-18	-0.944013
rs62444907:2083267:C:T	cg19624444	-10.4205	9.20761e-21	3.27638e-18	-0.944013
rs9639202:2087315:G:A	cg19624444	-10.4205	9.20761e-21	3.27638e-18	-0.944013
rs55770986:2087823:T:C	cg19624444	-10.4205	9.20761e-21	3.27638e-18	-0.944013
rs9969125:2088460:C:T	cg19624444	-10.4205	9.20761e-21	3.27638e-18	-0.944013
rs56263929:2090304:TG:T	cg19624444	-10.4205	9.20761e-21	3.27638e-18	-0.944013
rs4721321:2068470:A:G	cg19624444	-10.4204	9.21707e-21	3.27765e-18	-0.89983
rs2056480:1954301:G:A	cg25011577	-10.4199	9.2462e-21	3.2838e-18	-0.513924
rs2056481:1955435:A:G	cg25011577	-10.4199	9.2462e-21	3.2838e-18	-0.513924
rs4721170:1936272:A:G	cg25011577	-10.4183	9.35077e-21	3.31882e-18	-0.45348
rs7787359:2090849:A:G	cg19624444	-10.4154	9.54385e-21	3.38519e-18	-0.898916
rs10950448:1966492:G:C	cg11601967	-10.4152	9.55338e-21	3.3864e-18	-0.624883
rs34961072:1948620:G:C	cg00671126	-10.4144	9.60669e-21	3.40313e-18	-0.58896
rs6947019:1950337:G:A	cg24189917	-10.4115	9.80131e-21	3.46986e-18	-0.465604
rs6944877:1952582:T:G	cg11050988	-10.4099	9.91075e-21	3.50637e-18	-0.368617
rs13234909:1866931:G:A	cg25011577	10.4086	1.00003e-20	3.53582e-18	0.462287
rs61150432:1967887:C:T	cg19487819	10.4051	1.02442e-20	3.61974e-18	0.329502
rs6461005:1947687:A:G	cg11050988	-10.4044	1.02983e-20	3.63656e-18	-0.363682
rs34976285:1968226:C:T	cg19487819	10.4033	1.03769e-20	3.65964e-18	0.326802
rs34419870:1968851:C:T	cg19487819	10.4033	1.03769e-20	3.65964e-18	0.326802
rs12534763:1868711:C:T	cg25011577	10.4026	1.04261e-20	3.67234e-18	0.463378
rs6948707:1870794:T:G	cg25011577	10.4026	1.04261e-20	3.67234e-18	0.463378
rs6952727:1947958:A:G	cg11050988	-10.3995	1.06544e-20	3.75038e-18	-0.368757
rs35797753:1954914:G:A	cg05863683	10.3977	1.07891e-20	3.7954e-18	0.516158
rs6970033:1948087:G:A	cg11050988	-10.3963	1.08909e-20	3.81912e-18	-0.365866
rs6970034:1948088:G:A	cg11050988	-10.3963	1.08909e-20	3.81912e-18	-0.365866
rs10280993:1948096:T:C	cg11050988	-10.3963	1.08909e-20	3.81912e-18	-0.365866
rs60605830:1949198:A:G	cg11050988	-10.3963	1.08909e-20	3.81912e-18	-0.365866
rs73048162:1949328:T:C	cg11050988	-10.3963	1.08909e-20	3.81912e-18	-0.365866
rs4719415:2105760:A:G	cg25011577	-10.3905	1.1336e-20	3.9727e-18	-0.452496
rs11764212:2067593:C:A	cg11601967	-10.3895	1.14198e-20	3.99702e-18	-0.607452
rs59619245:2068630:C:T	cg11601967	-10.3895	1.14198e-20	3.99702e-18	-0.607452
rs11765639:1986738:G:A	cg00671126	-10.3873	1.15911e-20	4.05443e-18	-0.566473
rs7786367:1863828:G:A	cg00671126	10.3848	1.17951e-20	4.12318e-18	0.501261
rs7781241:1868116:C:G	cg25011577	10.384	1.18578e-20	4.13989e-18	0.460451
rs12537387:1868582:A:G	cg25011577	10.384	1.18578e-20	4.13989e-18	0.460451
rs55956596:1922620:C:T	cg00671126	-10.381	1.21057e-20	4.22378e-18	-0.49355
rs13311111:1943296:C:T	cg05863683	10.3773	1.24244e-20	4.33225e-18	0.505589
rs57633152:2042547:C:G	cg25011577	-10.3722	1.28725e-20	4.48568e-18	-0.491525
rs6972374:2003043:C:T	cg00671126	10.3671	1.33356e-20	4.64417e-18	0.50689
rs10232234:1948110:G:T	cg11050988	-10.3629	1.37226e-20	4.77594e-18	-0.366862
rs6973622:2063476:T:C	cg25011577	-10.3607	1.39335e-20	4.84632e-18	-0.452156
rs2056480:1954301:G:A	cg05863683	10.3579	1.42078e-20	4.93555e-18	0.514833
rs2056481:1955435:A:G	cg05863683	10.3579	1.42078e-20	4.93555e-18	0.514833
rs10256077:2171450:C:T	cg25011577	10.3573	1.42621e-20	4.9513e-18	0.480538
rs112376589:1860132:A:AG	cg25011577	10.3504	1.49672e-20	5.19285e-18	0.532775
rs10256077:2171450:C:T	cg11601967	10.3374	1.63728e-20	5.67696e-18	0.575422
rs3996329:2018870:G:A	cg19624444	-10.3361	1.65159e-20	5.72303e-18	-0.944649
rs1316716:1992822:G:A	cg00671126	10.327	1.75854e-20	6.08985e-18	0.514662
rs56226325:2078981:C:T	cg19624444	-10.3243	1.79196e-20	6.20169e-18	-0.95134
rs146496198:1862363:AT:A	cg25011577	10.3241	1.79437e-20	6.20618e-18	0.464646
rs11765549:2027311:G:T	cg05863683	10.3223	1.81741e-20	6.28197e-18	0.505189
rs35797753:1954914:G:A	cg00671126	-10.322	1.82107e-20	6.29068e-18	-0.573575
rs11771973:1950440:C:G	cg11601967	-10.3213	1.83013e-20	6.31806e-18	-0.613142
rs2280552:1976263:C:T	cg00671126	10.3174	1.88033e-20	6.48732e-18	0.506284
rs1316716:1992822:G:A	cg25011577	10.317	1.88503e-20	6.49951e-18	0.457988
rs3800869:2109933:C:T	cg25011577	10.3157	1.90196e-20	6.55381e-18	0.452532
rs12699596:2065828:A:G	cg25011577	10.3137	1.9291e-20	6.64322e-18	0.450133
rs872465:2034349:G:A	cg25011577	10.312	1.95069e-20	6.7132e-18	0.452064
rs60137119:2083664:A:G	cg11601967	-10.312	1.95184e-20	6.7132e-18	-0.608287
rs11768637:2092536:T:C	cg25011577	-10.3104	1.97332e-20	6.7829e-18	-0.450528
rs11765549:2027311:G:T	cg11601967	-10.3028	2.07986e-20	7.14468e-18	-0.601508
rs2056480:1954301:G:A	cg11601967	-10.3015	2.09778e-20	7.19736e-18	-0.611544
rs2056481:1955435:A:G	cg11601967	-10.3015	2.09778e-20	7.19736e-18	-0.611544
rs1113736:1992992:T:C	cg00671126	-10.3011	2.10366e-20	7.21307e-18	-0.551097
rs11762413:2090387:C:G	cg19624444	-10.3002	2.11645e-20	7.25165e-18	-0.890503
rs6461158:2153541:G:A	cg04396112	-10.3002	2.11752e-20	7.25165e-18	-0.840926
rs34447895:1923708:CGA:C	cg01436487	-10.2918	2.24289e-20	7.67626e-18	-0.250884
rs4602777:1898075:C:T	cg00671126	-10.2888	2.29022e-20	7.82931e-18	-0.570102
rs11762448:1943199:G:A	cg25011577	-10.2888	2.29042e-20	7.82931e-18	-0.447306
rs6944660:2083782:A:G	cg25011577	-10.2873	2.31338e-20	7.88844e-18	-0.450534
rs62442900:1950613:G:A	cg25011577	10.2873	2.3134e-20	7.88844e-18	0.449132
rs79693194:1950616:G:A	cg25011577	10.2873	2.3134e-20	7.88844e-18	0.449132
rs76626455:1950617:G:T	cg25011577	10.2873	2.3134e-20	7.88844e-18	0.449132
rs10268797:1873756:C:G	cg24189917	10.2845	2.35965e-20	8.03628e-18	0.478524
rs4721096:1877311:T:C	cg24189917	10.2845	2.35965e-20	8.03628e-18	0.478524
rs2056479:1954273:G:A	cg11050988	-10.283	2.38451e-20	8.11599e-18	-0.363771
rs4721217:1973579:C:T	cg11601967	-10.2826	2.39083e-20	8.13251e-18	-0.618591
rs34302027:1947342:G:A	cg17545141	-10.2816	2.40766e-20	8.18475e-18	-0.566517
rs7801349:2085553:T:C	cg19624444	-10.2812	2.41346e-20	8.19945e-18	-0.895358
rs1113736:1992992:T:C	cg05863683	10.2765	2.49368e-20	8.46682e-18	0.492753
rs55810445:2103739:C:T	cg19624444	-10.2741	2.53541e-20	8.60325e-18	-0.940798
rs1860826:2112506:G:A	cg18319104	-10.2738	2.53986e-20	8.61307e-18	-0.542494
rs11771973:1950440:C:G	cg05863683	10.2719	2.57445e-20	8.72508e-18	0.512675
rs10235664:2086814:T:C	cg19624444	-10.2683	2.63881e-20	8.93772e-18	-0.892378
rs4421257:1955152:T:C	cg05863683	10.2669	2.66479e-20	9.02024e-18	0.505061
rs6969587:2018037:C:T	cg00671126	10.2649	2.70013e-20	9.12873e-18	0.505715
rs12699561:2018418:G:T	cg00671126	10.2649	2.70013e-20	9.12873e-18	0.505715
rs148264991:1861824:AAAAC:A	cg11601967	10.2617	2.7614e-20	9.33021e-18	0.533884
rs10479762:2045351:T:C	cg18319104	10.2574	2.84527e-20	9.60773e-18	0.497148
rs57193069:1862417:A:G	cg11601967	10.2533	2.9257e-20	9.87336e-18	0.532194
rs73048919:2103637:C:A	cg11601967	-10.2463	3.07105e-20	1.03576e-17	-0.602378
rs62436669:1926636:G:A	cg19624444	-10.2406	3.19339e-20	1.07441e-17	-0.990259
rs12113633:1932936:G:A	cg19624444	-10.2406	3.19339e-20	1.07441e-17	-0.990259
rs28728306:1961814:C:A	cg19624444	-10.2406	3.19339e-20	1.07441e-17	-0.990259
rs73050128:1961882:C:A	cg19624444	-10.2406	3.19339e-20	1.07441e-17	-0.990259
rs939946:2056253:C:G	cg11601967	-10.2396	3.21622e-20	1.08144e-17	-0.602551
rs34961072:1948620:G:C	cg11601967	-10.2361	3.29494e-20	1.10723e-17	-0.621637
rs57948882:1989950:T:TGTCC	cg05863683	10.2321	3.38646e-20	1.1373e-17	0.51287
rs12671113:1965255:G:A	cg12073833	-10.2319	3.39078e-20	1.13807e-17	-0.420934
rs35745518:2053538:G:A	cg25011577	10.2308	3.41715e-20	1.14622e-17	0.44696
rs4386875:1928020:G:A	cg11601967	-10.2291	3.45761e-20	1.1591e-17	-0.516261
rs10950411:1909153:A:G	cg17545141	10.2244	3.57015e-20	1.1961e-17	0.547349
rs12540201:1945050:G:A	cg11601967	-10.2201	3.67895e-20	1.23181e-17	-0.617394
rs57193069:1862417:A:G	cg00671126	10.2193	3.69943e-20	1.23792e-17	0.497371
rs61164094:1874264:T:C	cg00671126	10.2189	3.70937e-20	1.2388e-17	0.50529
rs4721294:2036550:T:C	cg18319104	-10.2187	3.71319e-20	1.2388e-17	-0.513577
rs4721295	cg18319104	-10.2187	3.71319e-20	1.2388e-17	-0.513577
rs1107591:2041638:G:A	cg18319104	-10.2187	3.71319e-20	1.2388e-17	-0.513577
rs11771625:2050401:C:T	cg18319104	-10.2187	3.71319e-20	1.2388e-17	-0.513577
rs62442899:1948454:C:T	cg24189917	-10.2173	3.74967e-20	1.25022e-17	-0.459747
rs11770899:1979425:C:T	cg25011577	-10.2151	3.80709e-20	1.26316e-17	-0.451149
rs7806394:1864129:A:G	cg11601967	10.2149	3.8135e-20	1.26316e-17	0.531582
rs4631355:1864245:C:A	cg11601967	10.2149	3.8135e-20	1.26316e-17	0.531582
rs4455739:1864356:T:G	cg11601967	10.2149	3.8135e-20	1.26316e-17	0.531582
rs4379359:1864415:A:T	cg11601967	10.2149	3.8135e-20	1.26316e-17	0.531582
rs4255035:1864444:C:T	cg11601967	10.2149	3.8135e-20	1.26316e-17	0.531582
rs35091011:1865174:A:T	cg11601967	10.2149	3.8135e-20	1.26316e-17	0.531582
rs34074471:1865249:C:T	cg11601967	10.2149	3.8135e-20	1.26316e-17	0.531582
rs35406566:1865527:C:T	cg11601967	10.2149	3.8135e-20	1.26316e-17	0.531582
rs6955652:1865583:A:G	cg11601967	10.2149	3.8135e-20	1.26316e-17	0.531582
rs6974455:1865921:C:T	cg11601967	10.2149	3.8135e-20	1.26316e-17	0.531582
rs60028779:1874478:A:G	cg00671126	10.2131	3.85983e-20	1.27699e-17	0.502109
rs145889746:1874495:C:G	cg00671126	10.2131	3.85983e-20	1.27699e-17	0.502109
rs4236273:1896341:G:A	cg19487819	-10.2067	4.03339e-20	1.33362e-17	-0.325046
rs7785626:2103005:A:G	cg25011577	-10.2025	4.15254e-20	1.3722e-17	-0.447866
rs62442900:1950613:G:A	cg00671126	10.192	4.46255e-20	1.47201e-17	0.501262
rs79693194:1950616:G:A	cg00671126	10.192	4.46255e-20	1.47201e-17	0.501262
rs76626455:1950617:G:T	cg00671126	10.192	4.46255e-20	1.47201e-17	0.501262
rs151034593:2081006:GGCTGGGGAAGGGGAGCAGGA:G	cg19624444	-10.1904	4.5125e-20	1.4876e-17	-0.929937
rs3800871	cg25011577	-10.1877	4.59729e-20	1.51466e-17	-0.448398
rs6967442:1926090:A:G	cg26402169	-10.1809	4.81819e-20	1.5865e-17	-0.593353
rs10276536:2086960:C:T	cg19624444	-10.179	4.88164e-20	1.60644e-17	-0.885038
rs11760737:2104055:T:C	cg19624444	-10.1736	5.06604e-20	1.66613e-17	-0.947585
rs4719319:1888094:G:A	cg05863683	10.1733	5.07824e-20	1.66817e-17	0.54792
rs4256490:1890764:G:A	cg05863683	10.1733	5.07824e-20	1.66817e-17	0.54792
rs55669426:2090129:G:C	cg19624444	-10.173	5.08766e-20	1.67028e-17	-0.884437
rs58227534:2046328:A:G	cg18319104	-10.1723	5.11291e-20	1.67758e-17	-0.511785
rs6969587:2018037:C:T	cg25011577	10.168	5.26456e-20	1.7253e-17	0.447472
rs12699561:2018418:G:T	cg25011577	10.168	5.26456e-20	1.7253e-17	0.447472
rs10950422:1926577:T:C	cg26402169	-10.1663	5.32577e-20	1.7433e-17	-0.593433
rs12534679	cg26402169	-10.1663	5.32577e-20	1.7433e-17	-0.593433
rs4721190:1954732:G:A	cg13290180	-10.1662	5.33169e-20	1.74421e-17	-0.7768
rs1113736:1992992:T:C	cg11601967	-10.1655	5.35665e-20	1.75135e-17	-0.583195
rs28689585:1945049:T:C	cg11601967	-10.1625	5.4687e-20	1.78538e-17	-0.618855
rs13225346:1866916:T:C	cg11601967	10.1624	5.47037e-20	1.78538e-17	0.535297
rs34373690:1869473:T:A	cg11601967	10.1624	5.47037e-20	1.78538e-17	0.535297
rs12155225:1899479:T:C	cg05863683	10.1618	5.49558e-20	1.79255e-17	0.515782
rs1113737:1993078:G:A	cg25011577	10.1556	5.73296e-20	1.86888e-17	0.459584
rs10950400:1882470:C:T	cg05863683	10.1551	5.75445e-20	1.86931e-17	0.547405
rs4449693:1884630:G:C	cg05863683	10.1551	5.75445e-20	1.86931e-17	0.547405
rs6977733:1886725:T:A	cg05863683	10.1551	5.75445e-20	1.86931e-17	0.547405
rs10260585:1889521:G:A	cg05863683	10.1551	5.75445e-20	1.86931e-17	0.547405
rs4601204:1890925:C:T	cg05863683	10.1551	5.75445e-20	1.86931e-17	0.547405
rs12699404:1894022:A:T	cg05863683	10.1551	5.75445e-20	1.86931e-17	0.547405
rs13246996:2046188:G:C	cg25011577	10.1544	5.7826e-20	1.87736e-17	0.446085
rs73048919:2103637:C:A	cg18319104	-10.1518	5.88502e-20	1.90949e-17	-0.525832
rs10807751:1883476:G:C	cg25011577	-10.1514	5.90247e-20	1.91404e-17	-0.4484
rs4385369:1852166:G:A	cg25011577	10.1512	5.90906e-20	1.91416e-17	0.462991
rs6967442:1926090:A:G	cg25814293	-10.1512	5.90974e-20	1.91416e-17	-0.546453
rs142237080:1943774:G:A	cg19624444	-10.1506	5.93452e-20	1.92107e-17	-1.01053
rs2280549:1976635:G:A	cg25011577	10.1499	5.96083e-20	1.92847e-17	0.447553
rs113917824:1977294:G:A	cg19624444	-10.1434	6.23421e-20	2.01574e-17	-0.955783
rs56093134:1973970:C:T	cg19624444	-10.143	6.25417e-20	2.02101e-17	-0.956488
rs4721110:1888063:T:C	cg19487819	-10.1407	6.35118e-20	2.05117e-17	-0.332918
rs34728278:1918208:T:TAA	cg11050988	-10.1321	6.73644e-20	2.17433e-17	-0.366228
rs2280552:1976263:C:T	cg25011577	10.1317	6.75606e-20	2.1794e-17	0.445392
rs3800909:2159594:C:G	cg00671126	-10.1301	6.83396e-20	2.20325e-17	-0.539606
rs35797753:1954914:G:A	cg25011577	-10.1251	7.07138e-20	2.27847e-17	-0.504217
rs58120505	cg18319104	-10.1246	7.09539e-20	2.28488e-17	-0.502196
rs35641411:1870242:T:C	cg00671126	10.119	7.37426e-20	2.37331e-17	0.503599
rs111979702:1925120:GGT:G	cg11050988	-10.1163	7.51135e-20	2.41597e-17	-0.353029
rs3996328:2034017:C:T	cg25011577	10.1162	7.51552e-20	2.41597e-17	0.442868
rs35349665:1911166:C:T	cg01436487	-10.116	7.52604e-20	2.41784e-17	-0.246137
rs35797753:1954914:G:A	cg11601967	-10.1159	7.53002e-20	2.41784e-17	-0.604181
rs12674189:1900003:G:C	cg05863683	10.1158	7.53578e-20	2.41829e-17	0.512435
rs3800908:2159437:C:T	cg11601967	-10.1118	7.74706e-20	2.48466e-17	-0.562161
rs57948882:1989950:T:TGTCC	cg25011577	-10.1107	7.80571e-20	2.50202e-17	-0.505887
rs13437894:1927668:A:G	cg01436487	-10.109	7.89769e-20	2.53005e-17	-0.247718
rs34021847:2037761:G:A	cg00671126	10.1066	8.02814e-20	2.57036e-17	0.502779
rs3800875:2117261:C:T	cg04396112	-10.1025	8.25622e-20	2.64186e-17	-0.94874
rs6965428:1858991:C:G	cg25011577	10.097	8.57767e-20	2.74314e-17	0.547488
rs12699570:2051543:G:A	cg25011577	10.0969	8.58345e-20	2.74341e-17	0.446228
rs10224497:2149967:A:G	cg00671126	-10.0943	8.73234e-20	2.77999e-17	-0.527048
rs7806394:1864129:A:G	cg00671126	10.094	8.75294e-20	2.77999e-17	0.493943
rs4631355:1864245:C:A	cg00671126	10.094	8.75294e-20	2.77999e-17	0.493943
rs4455739:1864356:T:G	cg00671126	10.094	8.75294e-20	2.77999e-17	0.493943
rs4379359:1864415:A:T	cg00671126	10.094	8.75294e-20	2.77999e-17	0.493943
rs4255035:1864444:C:T	cg00671126	10.094	8.75294e-20	2.77999e-17	0.493943
rs35091011:1865174:A:T	cg00671126	10.094	8.75294e-20	2.77999e-17	0.493943
rs34074471:1865249:C:T	cg00671126	10.094	8.75294e-20	2.77999e-17	0.493943
rs35406566:1865527:C:T	cg00671126	10.094	8.75294e-20	2.77999e-17	0.493943
rs6955652:1865583:A:G	cg00671126	10.094	8.75294e-20	2.77999e-17	0.493943
rs6974455:1865921:C:T	cg00671126	10.094	8.75294e-20	2.77999e-17	0.493943
rs13225346:1866916:T:C	cg00671126	10.0913	8.9163e-20	2.82865e-17	0.499021
rs34373690:1869473:T:A	cg00671126	10.0913	8.9163e-20	2.82865e-17	0.499021
rs150023350:1979469:GA:G	cg24189917	-10.0885	9.08849e-20	2.88163e-17	-0.450913
rs6963853:1858725:G:A	cg25011577	10.0845	9.34249e-20	2.96047e-17	0.447341
rs3889573:1878377:A:G	cg24189917	10.0806	9.59858e-20	3.03989e-17	0.470729
rs10950423:1926639:A:G	cg11611357	-10.0788	9.71654e-20	3.06851e-17	-0.425937
rs10950425:1926964:C:G	cg11611357	-10.0788	9.71654e-20	3.06851e-17	-0.425937
rs12667946:1927126:T:C	cg11611357	-10.0788	9.71654e-20	3.06851e-17	-0.425937
rs12673799:1927165:C:G	cg11611357	-10.0788	9.71654e-20	3.06851e-17	-0.425937
rs4721162:1930350:A:G	cg11611357	-10.0788	9.71654e-20	3.06851e-17	-0.425937
rs4644136:1900208:C:T	cg13290180	-10.0784	9.74054e-20	3.07434e-17	-0.771484
rs10265944:1918337:C:T	cg13290180	-10.0782	9.75289e-20	3.07649e-17	-0.765252
rs3778992:2175313:C:G	cg18319104	-10.0762	9.89323e-20	3.11899e-17	-0.47459
rs6972969:2099331:A:G	cg19624444	-10.0757	9.9207e-20	3.12234e-17	-0.881725
rs6977161:2099361:T:C	cg19624444	-10.0757	9.9207e-20	3.12234e-17	-0.881725
rs60626033:2099719:A:G	cg19624444	-10.0757	9.9207e-20	3.12234e-17	-0.881725
rs34447895:1923708:CGA:C	cg18302629	-10.0705	1.02873e-19	3.23498e-17	-0.405612
rs3800882:2120758:G:A	cg18319104	-10.0704	1.02902e-19	3.23498e-17	-0.500606
rs6975354:2044096:G:C	cg25011577	10.0699	1.03242e-19	3.24382e-17	0.441838
rs34302027:1947342:G:A	cg25011577	10.0681	1.04547e-19	3.28295e-17	0.450043
rs10267825:1974112:C:G	cg00671126	10.0621	1.08915e-19	3.41496e-17	0.494909
rs62442900:1950613:G:A	cg19487819	10.062	1.08996e-19	3.41496e-17	0.323139
rs79693194:1950616:G:A	cg19487819	10.062	1.08996e-19	3.41496e-17	0.323139
rs76626455:1950617:G:T	cg19487819	10.062	1.08996e-19	3.41496e-17	0.323139
rs10268609:1962163:G:T	cg19624444	10.06	1.10538e-19	3.45935e-17	0.97555
rs1403175:1964357:A:T	cg19624444	10.06	1.10538e-19	3.45935e-17	0.97555
rs111519111:1910705:T:C	cg17545141	10.0594	1.10971e-19	3.46511e-17	0.544929
rs13221208:1913856:A:G	cg17545141	10.0594	1.10971e-19	3.46511e-17	0.544929
rs13224015:1913869:T:C	cg17545141	10.0594	1.10971e-19	3.46511e-17	0.544929
rs4719330:1914613:A:G	cg17545141	10.0594	1.10971e-19	3.46511e-17	0.544929
rs10950407:1895666:T:G	cg05863683	10.058	1.12053e-19	3.49694e-17	0.544167
rs7783948:1880736:C:T	cg19487819	10.0535	1.15541e-19	3.60376e-17	0.326641
rs11767036:1945442:C:G	cg19624444	-10.0533	1.15693e-19	3.60446e-17	-0.947223
rs11767040:1945468:C:T	cg19624444	-10.0533	1.15693e-19	3.60446e-17	-0.947223
rs58764929:1903646:CTACT:C	cg01436487	-10.0519	1.1683e-19	3.63784e-17	-0.25632
rs12699477	cg25011577	-10.0511	1.17498e-19	3.65661e-17	-0.507313
rs13228407:1859327:C:T	cg25011577	10.0504	1.1807e-19	3.67235e-17	0.453866
rs59574136:2036460:T:C	cg18319104	-10.05	1.18391e-19	3.67821e-17	-0.509815
rs55689856:2037215:G:A	cg18319104	-10.05	1.18391e-19	3.67821e-17	-0.509815
rs28661143:1866395:T:C	cg00671126	10.0483	1.19748e-19	3.71828e-17	0.499862
GSA-rs6959688	cg11601967	10.0474	1.2045e-19	3.73801e-17	0.510745
rs12699477	cg05863683	10.0455	1.22045e-19	3.7854e-17	0.510029
rs60028779:1874478:A:G	cg11601967	10.0338	1.32264e-19	4.09778e-17	0.529729
rs145889746:1874495:C:G	cg11601967	10.0338	1.32264e-19	4.09778e-17	0.529729
rs61164094:1874264:T:C	cg11601967	10.0331	1.32911e-19	4.11551e-17	0.532859
rs12540201:1945050:G:A	cg00671126	-10.0311	1.34712e-19	4.16895e-17	-0.57107
rs13311111:1943296:C:T	cg11601967	-10.0275	1.38043e-19	4.26966e-17	-0.589081
rs4721302:2049854:A:G	cg25011577	-10.0251	1.40318e-19	4.33763e-17	-0.441389
rs10950448:1966492:G:C	cg12073833	-10.0225	1.42914e-19	4.41542e-17	-0.41585
rs13312332:1900012:C:T	cg05863683	10.0197	1.45605e-19	4.49606e-17	0.508604
rs55956596:1922620:C:T	cg25011577	-10.0138	1.51693e-19	4.68143e-17	-0.429023
rs10950423:1926639:A:G	cg18302629	-10.0112	1.54364e-19	4.75067e-17	-0.400326
rs10950425:1926964:C:G	cg18302629	-10.0112	1.54364e-19	4.75067e-17	-0.400326
rs12667946:1927126:T:C	cg18302629	-10.0112	1.54364e-19	4.75067e-17	-0.400326
rs12673799:1927165:C:G	cg18302629	-10.0112	1.54364e-19	4.75067e-17	-0.400326
rs4721162:1930350:A:G	cg18302629	-10.0112	1.54364e-19	4.75067e-17	-0.400326
rs71522278:1943503:C:T	cg05863683	10.0088	1.56921e-19	4.8267e-17	0.503113
rs12699415:1909479:A:G	cg25011577	-10.0082	1.57611e-19	4.84526e-17	-0.425437
rs6954521:1886865:C:A	cg05863683	10.0059	1.60112e-19	4.9142e-17	0.540511
rs6978048:1886872:T:G	cg05863683	10.0059	1.60112e-19	4.9142e-17	0.540511
rs28689585:1945049:T:C	cg00671126	-10.0059	1.60119e-19	4.9142e-17	-0.573612
rs28661143:1866395:T:C	cg11601967	9.99511	1.72338e-19	5.28628e-17	0.531762
rs2067948:1976749:G:A	cg00671126	9.99311	1.74706e-19	5.35597e-17	0.495571
rs58764929:1903646:CTACT:C	cg17545141	9.98972	1.78804e-19	5.47857e-17	0.563969
rs111519111:1910705:T:C	cg01436487	-9.98511	1.8453e-19	5.6416e-17	-0.245396
rs13221208:1913856:A:G	cg01436487	-9.98511	1.8453e-19	5.6416e-17	-0.245396
rs13224015:1913869:T:C	cg01436487	-9.98511	1.8453e-19	5.6416e-17	-0.245396
rs4719330:1914613:A:G	cg01436487	-9.98511	1.8453e-19	5.6416e-17	-0.245396
rs4721217:1973579:C:T	cg12073833	-9.97548	1.97079e-19	6.02193e-17	-0.413852
rs4721347:2092885:G:A	cg25011577	-9.9754	1.9719e-19	6.022e-17	-0.438897
rs71522278:1943503:C:T	cg11601967	-9.97169	2.02252e-19	6.17321e-17	-0.598281
rs13437894:1927668:A:G	cg18302629	-9.97072	2.03603e-19	6.21103e-17	-0.402603
rs34302027:1947342:G:A	cg00671126	9.96715	2.08623e-19	6.36067e-17	0.501973
rs79610527:1910628:T:C	cg13290180	-9.96088	2.17756e-19	6.6355e-17	-0.759056
rs11770254:2155250:C:G	cg00671126	-9.95972	2.19487e-19	6.68092e-17	-0.52237
rs11770255:2155251:C:G	cg00671126	-9.95972	2.19487e-19	6.68092e-17	-0.52237
rs34728278:1918208:T:TAA	cg13290180	-9.95737	2.23042e-19	6.78539e-17	-0.761844
rs6965294:1858898:C:T	cg00671126	9.95618	2.24865e-19	6.83491e-17	0.570043
rs4332037	cg24189917	-9.95597	2.25178e-19	6.83491e-17	-0.450121
rs10240470:1949971:G:T	cg24189917	9.95597	2.25178e-19	6.83491e-17	0.450121
rs6461009:1952139:T:C	cg24189917	9.95597	2.25178e-19	6.83491e-17	0.450121
rs6967442:1926090:A:G	cg00589581	-9.95591	2.25284e-19	6.83491e-17	-0.350615
rs55956596:1922620:C:T	cg19487819	-9.95177	2.31739e-19	7.0269e-17	-0.311967
rs73048919:2103637:C:A	cg05863683	9.95093	2.33064e-19	7.06323e-17	0.495433
rs33997793:2081469:G:GT	cg19487819	-9.94492	2.42838e-19	7.35545e-17	-0.321849
rs3996330:2018823:C:A	cg00671126	-9.94328	2.45574e-19	7.43426e-17	-0.474046
rs3800908:2159437:C:T	cg25011577	-9.94114	2.49184e-19	7.53944e-17	-0.463498
rs10265944:1918337:C:T	cg11050988	-9.9395	2.51986e-19	7.62006e-17	-0.360172
rs4719431:2140312:T:C	cg00671126	-9.93855	2.5363e-19	7.66562e-17	-0.521854
rs59541259:1872274:G:GA	cg25011577	9.93526	2.59392e-19	7.8355e-17	0.456621
rs34447895:1923708:CGA:C	cg11611357	-9.93415	2.61359e-19	7.89063e-17	-0.425658
rs62442903:1953416:G:A	cg24189917	-9.93339	2.62725e-19	7.92756e-17	-0.439737
rs57234495:1906466:G:A	cg24189917	-9.9277	2.73119e-19	8.23673e-17	-0.455909
rs35375366:1881564:A:T	cg19487819	9.92583	2.76624e-19	8.32888e-17	0.325367
rs10234557:1886333:A:G	cg19487819	-9.92583	2.76624e-19	8.32888e-17	-0.325367
rs4719317:1887871:T:C	cg19487819	-9.92583	2.76624e-19	8.32888e-17	-0.325367
GSA-rs6954673	cg05863683	9.92534	2.77556e-19	8.35241e-17	0.538048
rs34279734:1923718:T:C	cg01436487	-9.92276	2.82486e-19	8.49616e-17	-0.246934
rs3800876	cg04396112	-9.92184	2.84264e-19	8.54502e-17	-0.842368
rs2067948:1976749:G:A	cg25011577	9.92156	2.84805e-19	8.55664e-17	0.439135
rs871925:2047875:G:A	cg18319104	9.91709	2.93623e-19	8.81681e-17	0.481897
rs111246669:1863991:CTT:C	cg11601967	9.91248	3.02992e-19	9.09323e-17	0.523722
rs11764212:2067593:C:A	cg18319104	-9.91205	3.03883e-19	9.11015e-17	-0.51698
rs59619245:2068630:C:T	cg18319104	-9.91205	3.03883e-19	9.11015e-17	-0.51698
rs61252329:1896373:G:T	cg19487819	9.91068	3.06751e-19	9.19116e-17	0.335066
rs62442919:1978384:A:G	cg19487819	-9.90889	3.1051e-19	9.29877e-17	-0.313279
rs71523266:1909992:T:C	cg11050988	-9.90405	3.20931e-19	9.60566e-17	-0.358809
rs35641411:1870242:T:C	cg11601967	9.90042	3.28965e-19	9.84084e-17	0.529775
rs35008854:2165520:GT:G	cg00671126	-9.89639	3.38124e-19	1.01094e-16	-0.535385
rs10950422:1926577:T:C	cg00589581	-9.89	3.53174e-19	1.0548e-16	-0.349415
rs12534679	cg00589581	-9.89	3.53174e-19	1.0548e-16	-0.349415
rs6978209:1931544:G:A	cg11611357	-9.88185	3.73344e-19	1.11384e-16	-0.421091
rs10255204:1932092:A:C	cg11611357	-9.88185	3.73344e-19	1.11384e-16	-0.421091
rs28689585:1945049:T:C	cg25011577	-9.88023	3.7749e-19	1.12561e-16	-0.506407
rs10950422:1926577:T:C	cg25814293	-9.87842	3.82181e-19	1.13838e-16	-0.537058
rs12534679	cg25814293	-9.87842	3.82181e-19	1.13838e-16	-0.537058
rs4370428:1852269:T:C	cg11601967	9.87441	3.92766e-19	1.16928e-16	0.649074
rs4719364:1975849:T:C	cg00671126	-9.87343	3.95393e-19	1.17647e-16	-0.49327
rs1113737:1993078:G:A	cg00671126	9.87069	4.02834e-19	1.19797e-16	0.506275
rs12668848:2020995:G:A	cg18319104	-9.86195	4.27539e-19	1.27076e-16	-0.495261
rs13227554:2048220:G:C	cg18319104	9.85369	4.52253e-19	1.34349e-16	0.482297
rs4370428:1852269:T:C	cg25011577	9.8527	4.5531e-19	1.35185e-16	0.54054
rs6965428:1858991:C:G	cg11601967	9.85073	4.61464e-19	1.36939e-16	0.645525
rs1558465:2151398:G:C	cg00671126	-9.84812	4.69718e-19	1.3924e-16	-0.520633
rs1476887:2151633:T:C	cg00671126	-9.84812	4.69718e-19	1.3924e-16	-0.520633
rs12540579:1882227:C:A	cg05863683	9.84291	4.86673e-19	1.44189e-16	0.536566
rs10950413:1912988:A:G	cg05863683	9.83316	5.20035e-19	1.53991e-16	0.47511
rs6951456:1859194:T:G	cg11601967	9.83066	5.28946e-19	1.56547e-16	0.613344
rs4719364:1975849:T:C	cg25011577	-9.82991	5.31657e-19	1.57265e-16	-0.43791
rs79610527:1910628:T:C	cg11050988	-9.82457	5.51341e-19	1.63001e-16	-0.35725
rs4588735:1852193:A:G	cg11601967	9.82157	5.62691e-19	1.66268e-16	0.65866
rs7792631:1982779:C:T	cg12073833	-9.81945	5.70862e-19	1.68593e-16	-0.407398
rs34279734:1923718:T:C	cg11611357	-9.81859	5.74211e-19	1.69492e-16	-0.42596
rs4552798:1928001:C:T	cg25011577	-9.81678	5.8131e-19	1.71496e-16	-0.40933
rs4721110:1888063:T:C	cg01436487	-9.81495	5.88576e-19	1.73548e-16	-0.250507
rs4588735:1852193:A:G	cg25011577	9.81449	5.90413e-19	1.73997e-16	0.549077
rs57948882:1989950:T:TGTCC	cg00671126	-9.8133	5.9524e-19	1.75327e-16	-0.556719
rs55900835:1927648:C:CAT	cg01436487	-9.81098	6.04682e-19	1.78013e-16	-0.244584
rs10256077:2171450:C:T	cg13290180	9.80945	6.10978e-19	1.79772e-16	0.741669
rs11768541:1894884:G:A	cg05863683	9.80173	6.43881e-19	1.89353e-16	0.529033
rs4721359:2104951:A:G	cg19624444	-9.80006	6.51242e-19	1.91416e-16	-0.857508
rs34256344:1861460:G:C	cg25011577	9.79937	6.54312e-19	1.92217e-16	0.428539
rs12699477	cg00671126	-9.79729	6.63595e-19	1.94841e-16	-0.55989
rs4610628:1903100:C:T	cg12073833	-9.79339	6.81446e-19	1.99871e-16	-0.422881
rs11761670:1904709:C:T	cg12073833	-9.79339	6.81446e-19	1.99871e-16	-0.422881
rs10950415:1914477:A:G	cg11050988	-9.78666	7.13296e-19	2.08772e-16	-0.357305
rs12669758:1914757:C:T	cg11050988	-9.78666	7.13296e-19	2.08772e-16	-0.357305
rs10269191:1915731:A:G	cg11050988	-9.78666	7.13296e-19	2.08772e-16	-0.357305
rs4719336:1916397:T:C	cg11050988	-9.78666	7.13296e-19	2.08772e-16	-0.357305
rs13225346:1866916:T:C	cg25011577	9.78481	7.22307e-19	2.11187e-16	0.435132
rs34373690:1869473:T:A	cg25011577	9.78481	7.22307e-19	2.11187e-16	0.435132
rs12540201:1945050:G:A	cg25011577	-9.7789	7.51875e-19	2.18598e-16	-0.499763
rs10231456:1886174:A:G	cg19487819	-9.77888	7.5198e-19	2.18598e-16	-0.324084
rs4719320:1888294:C:G	cg19487819	-9.77888	7.5198e-19	2.18598e-16	-0.324084
rs10250550:1889599:T:C	cg19487819	-9.77888	7.5198e-19	2.18598e-16	-0.324084
rs10247428:1889622:A:G	cg19487819	-9.77888	7.5198e-19	2.18598e-16	-0.324084
rs10260968:1889773:G:A	cg19487819	-9.77888	7.5198e-19	2.18598e-16	-0.324084
rs4236272:1890751:T:C	cg19487819	-9.77888	7.5198e-19	2.18598e-16	-0.324084
rs4721118:1891303:A:G	cg19487819	-9.77888	7.5198e-19	2.18598e-16	-0.324084
rs4719322:1891403:A:T	cg19487819	-9.77888	7.5198e-19	2.18598e-16	-0.324084
rs4719323:1891483:A:G	cg19487819	-9.77888	7.5198e-19	2.18598e-16	-0.324084
rs35610003:1881265:C:T	cg19487819	9.77888	7.5198e-19	2.18598e-16	0.324084
rs57460298:2042448:C:T	cg19487819	9.77809	7.55999e-19	2.19472e-16	0.316133
rs112027685:2043189:AG:A	cg19487819	9.77809	7.55999e-19	2.19472e-16	0.316133
rs34647879:1960646:G:A	cg19487819	9.77791	7.5696e-19	2.19472e-16	0.316554
rs1464541:1960887:A:G	cg19487819	9.77791	7.5696e-19	2.19472e-16	0.316554
rs62442906:1964675:C:T	cg19487819	9.77791	7.5696e-19	2.19472e-16	0.316554
rs4602777:1898075:C:T	cg25011577	-9.77697	7.61809e-19	2.20763e-16	-0.490436
rs12538674:1925166:C:G	cg18302629	-9.77627	7.65436e-19	2.21698e-16	-0.392866
rs59347657:1867103:G:C	cg11601967	9.77468	7.73735e-19	2.23985e-16	0.515083
rs10950411:1909153:A:G	cg11611357	-9.77351	7.79885e-19	2.25648e-16	-0.417461
rs35008854:2165520:GT:G	cg25011577	-9.772	7.87893e-19	2.27409e-16	-0.472626
rs13226911:1885144:T:G	cg05863683	9.7716	7.90063e-19	2.27409e-16	0.536026
rs140364877:1885178:C:T	cg05863683	9.7716	7.90063e-19	2.27409e-16	0.536026
rs6953693:1886388:C:G	cg05863683	9.7716	7.90063e-19	2.27409e-16	0.536026
rs6952808:1886535:G:C	cg05863683	9.7716	7.90063e-19	2.27409e-16	0.536026
rs6957894:1887362:G:A	cg05863683	9.7716	7.90063e-19	2.27409e-16	0.536026
rs4719318:1887930:G:A	cg05863683	9.7716	7.90063e-19	2.27409e-16	0.536026
rs10713007:1888180:TC:T	cg05863683	9.7716	7.90063e-19	2.27409e-16	0.536026
rs59248873:1888185:A:G	cg05863683	9.7716	7.90063e-19	2.27409e-16	0.536026
rs4721121:1892565:T:C	cg05863683	9.7716	7.90063e-19	2.27409e-16	0.536026
rs62442910:1969133:T:A	cg24189917	-9.77009	7.98184e-19	2.29628e-16	-0.419874
rs3800908:2159437:C:T	cg13290180	-9.76717	8.14174e-19	2.34071e-16	-0.733152
rs55900835:1927648:C:CAT	cg18302629	-9.76711	8.14471e-19	2.34071e-16	-0.399993
rs55651714:1867070:G:C	cg11601967	9.76203	8.43053e-19	2.4216e-16	0.515388
rs4994764:1928662:C:G	cg11611357	-9.76127	8.47394e-19	2.43281e-16	-0.411816
rs12538674:1925166:C:G	cg11611357	-9.75799	8.66489e-19	2.48634e-16	-0.41557
rs71523266:1909992:T:C	cg05863683	9.75687	8.73102e-19	2.50403e-16	0.469591
rs71523266:1909992:T:C	cg13290180	-9.75674	8.73831e-19	2.50483e-16	-0.747524
rs7786367:1863828:G:A	cg25011577	9.75654	8.75043e-19	2.50701e-16	0.427953
rs10233560:1885415:T:C	cg05863683	9.75396	8.905e-19	2.54998e-16	0.535501
rs7778752	cg19487819	-9.74633	9.37765e-19	2.68394e-16	-0.315458
rs10267825:1974112:C:G	cg25011577	9.74571	9.41723e-19	2.69388e-16	0.4312
rs6973622:2063476:T:C	cg19487819	-9.74499	9.46302e-19	2.70559e-16	-0.316795
rs4236273:1896341:G:A	cg01436487	-9.74253	9.62263e-19	2.74981e-16	-0.242286
rs11770148:1899447:A:G	cg19624444	-9.74243	9.62898e-19	2.75021e-16	-0.958609
rs111979702:1925120:GGT:G	cg26402169	-9.7404	9.76219e-19	2.78682e-16	-0.569613
rs11771283:2111184:T:C	cg18319104	-9.73928	9.83694e-19	2.80672e-16	-0.498764
rs61164094:1874264:T:C	cg25011577	9.73662	1.00155e-18	2.85621e-16	0.43542
rs11764212:2067593:C:A	cg05863683	9.73639	1.00314e-18	2.8578e-16	0.487698
rs59619245:2068630:C:T	cg05863683	9.73639	1.00314e-18	2.8578e-16	0.487698
rs10950423:1926639:A:G	cg01436487	-9.73587	1.00668e-18	2.86055e-16	-0.239431
rs10950425:1926964:C:G	cg01436487	-9.73587	1.00668e-18	2.86055e-16	-0.239431
rs12667946:1927126:T:C	cg01436487	-9.73587	1.00668e-18	2.86055e-16	-0.239431
rs12673799:1927165:C:G	cg01436487	-9.73587	1.00668e-18	2.86055e-16	-0.239431
rs4721162:1930350:A:G	cg01436487	-9.73587	1.00668e-18	2.86055e-16	-0.239431
rs34734787:1874753:CAA:C	cg05863683	9.73456	1.01564e-18	2.88454e-16	0.544023
rs60137119:2083664:A:G	cg18319104	-9.73226	1.0316e-18	2.92836e-16	-0.513779
rs4552798:1928001:C:T	cg00671126	-9.73058	1.04341e-18	2.96039e-16	-0.456908
rs10265061:1944948:A:G	cg24189917	-9.72762	1.06453e-18	3.01876e-16	-0.483955
rs3778992:2175313:C:G	cg00671126	-9.72707	1.06855e-18	3.02862e-16	-0.494065
rs10650434:2025096:A:ACT	cg11050988	9.72382	1.09229e-18	3.09434e-16	0.356062
rs4721190:1954732:G:A	cg18319104	-9.71985	1.12205e-18	3.17703e-16	-0.495614
rs4618595:1946106:A:G	cg11611357	-9.71564	1.15453e-18	3.26732e-16	-0.41873
rs34043991:1881433:T:C	cg17545141	-9.71416	1.16617e-18	3.29691e-16	-0.548364
rs10807752:1883486:T:C	cg17545141	9.71416	1.16617e-18	3.29691e-16	0.548364
rs57193069:1862417:A:G	cg25011577	9.71334	1.17262e-18	3.31344e-16	0.427878
rs6951276:1859059:T:C	cg11601967	9.71216	1.18201e-18	3.3383e-16	0.610752
rs10807751:1883476:G:C	cg17545141	9.71084	1.19265e-18	3.36662e-16	0.540019
rs11765639:1986738:G:A	cg05863683	9.71053	1.19518e-18	3.37012e-16	0.484739
rs60028779:1874478:A:G	cg25011577	9.71046	1.19571e-18	3.37012e-16	0.43204
rs145889746:1874495:C:G	cg25011577	9.71046	1.19571e-18	3.37012e-16	0.43204
rs13312316:1899935:C:T	cg12073833	-9.7059	1.23321e-18	3.47406e-16	-0.420416
rs4721405:2143165:T:G	cg18319104	-9.70447	1.2452e-18	3.50606e-16	-0.50083
rs4639400:1917806:G:T	cg01436487	-9.70047	1.27938e-18	3.5996e-16	-0.237327
rs1859993:2183702:A:G	cg00671126	-9.70036	1.28036e-18	3.5996e-16	-0.513653
rs3800923	cg00671126	-9.70036	1.28036e-18	3.5996e-16	-0.513653
rs34279734:1923718:T:C	cg18302629	-9.69956	1.28733e-18	3.61737e-16	-0.39881
rs35971246:1942318:C:CCT	cg11611357	-9.69746	1.30577e-18	3.66731e-16	-0.419147
rs146496198:1862363:AT:A	cg17545141	-9.69341	1.34198e-18	3.76712e-16	-0.552635
rs12154473:1982181:A:G	cg18319104	9.69279	1.34765e-18	3.78112e-16	0.498186
rs12699547:2015970:C:T	cg19487819	9.68822	1.38995e-18	3.89784e-16	0.31491
rs10275045	cg11050988	-9.68546	1.41619e-18	3.96741e-16	-0.351726
rs10244946:1921068:G:A	cg11050988	-9.68546	1.41619e-18	3.96741e-16	-0.351726
rs2398706:2156338:A:T	cg00671126	-9.68467	1.4237e-18	3.98645e-16	-0.513654
rs60137119:2083664:A:G	cg05863683	9.68229	1.44686e-18	4.04926e-16	0.488913
rs34008721:1959975:T:C	cg19487819	9.68194	1.45032e-18	4.05689e-16	0.312626
rs7791899:1935988:T:C	cg19624444	-9.68043	1.46519e-18	4.08617e-16	-0.923113
rs62442895:1936938:G:A	cg19624444	-9.68043	1.46519e-18	4.08617e-16	-0.923113
rs7807014:1939021:T:C	cg19624444	-9.68043	1.46519e-18	4.08617e-16	-0.923113
rs11771828:1941003:T:C	cg19624444	-9.68043	1.46519e-18	4.08617e-16	-0.923113
rs11767515:1941051:C:T	cg19624444	-9.68043	1.46519e-18	4.08617e-16	-0.923113
rs56403963:1946130:C:G	cg19624444	-9.68043	1.46519e-18	4.08617e-16	-0.923113
rs12699477	cg11601967	-9.67622	1.50746e-18	4.20193e-16	-0.592664
rs111979702:1925120:GGT:G	cg00589581	-9.67546	1.51526e-18	4.22155e-16	-0.340124
rs6951456:1859194:T:G	cg25011577	9.67117	1.55983e-18	4.34354e-16	0.505825
rs12538674:1925166:C:G	cg01436487	-9.6675	1.599e-18	4.4504e-16	-0.237648
rs7806394:1864129:A:G	cg25011577	9.66641	1.61086e-18	4.46106e-16	0.427027
rs4631355:1864245:C:A	cg25011577	9.66641	1.61086e-18	4.46106e-16	0.427027
[truncated: 53,852 more rows]

## Sheet: mQTL_SCR_Stats_3_CpGs
CpG	Depr. SNP placement	Depr. SNP name	Top 10 Variants	LD with depr. SNPs
cg02825527	34 35 39 64 98 161	rs11772627:2109821:G:C rs3823624:2110346:T:C rs11514731:2051503:C:G rs2056477:2079744:G:C rs56072378:2104364:A:G rs61409925:1971226:G:A	rs56289396:2091415:G:A rs11772463:2078132:A:C rs62444907:2083267:C:T rs9639202:2087315:G:A rs55770986:2087823:T:C rs9969125:2088460:C:T rs56263929:2090304:TG:T rs55993248:2071132:A:G rs28528997:2074122:A:G rs1533827:2074290:C:T	No No No No No No No Yes Yes Yes
cg18302629	181 184 354 415 416 460	rs56072378:2104364:A:G rs2056477:2079744:G:C rs61409925:1971226:G:A rs11772627:2109821:G:C rs3823624:2110346:T:C rs11514731:2051503:C:G	rs34447895:1923708:CGA:C rs10950423:1926639:A:G rs10950425:1926964:C:G rs12667946:1927126:T:C rs12673799:1927165:C:G rs4721162:1930350:A:G rs13437894:1927668:A:G rs12538674:1925166:C:G rs55900835:1927648:C:CAT rs34279734:1923718:T:C	No No No No No No No No No No
cg19624444	6 28 29 33 47 287	rs11514731:2051503:C:G rs11772627:2109821:G:C rs3823624:2110346:T:C rs2056477:2079744:G:C rs56072378:2104364:A:G rs61409925:1971226:G:A	rs142140779:2054314:CG:C rs11764590:2032803:C:T rs62444879:2048470:T:G rs56305291:2048706:A:G rs56180486:2050747:C:T rs11514731:2051503:C:G rs62444881:2052318:C:T rs11764780:2020904:G:C rs57148375:2025001:G:C rs34809719:2028968:G:T	No Yes Yes Yes Yes Yes Yes Yes Yes Yes

## Sheet: mQTL_SCR_Stats_Depr_SNPs
SNP	Top CpG placement	CpG name
rs11514731:2051503:C:G	1 3 24	cg19624444 cg02825527 cg18302629
rs11772627:2109821:G:C	1 3 19	cg19624444 cg02825527 cg18302629
rs2056477:2079744:G:C	1 3 4	cg19624444 cg02825527 cg18302629
rs3823624:2110346:T:C	1 3 19	cg19624444 cg02825527 cg18302629
rs56072378:2104364:A:G	1 3 4	cg19624444 cg02825527 cg18302629
rs61409925:1971226:G:A	2 5 13	cg19624444 cg02825527 cg18302629

## Sheet: mQTL_Recall
Variants	CpG	statistic	pvalue	FDR	beta
rs374073588:2280631:A:ATT	cg14964181	-12.1676	4.80731e-24	2.908e-18	-0.398881
rs13225225:1984066:C:T	cg17545141	-11.5567	2.02386e-22	4.94909e-17	-0.652976
rs1108036:2263354:A:G	cg14964181	-11.3914	5.56448e-22	4.94909e-17	-0.398588
rs1639914:2257467:A:G	cg14964181	-11.3649	6.5452e-22	4.94909e-17	-0.387562
rs1639917:2260715:G:T	cg14964181	-11.3649	6.5452e-22	4.94909e-17	-0.387562
rs1637730:2260928:T:C	cg14964181	-11.3649	6.5452e-22	4.94909e-17	-0.387562
rs1639919:2262934:C:G	cg14964181	-11.3649	6.5452e-22	4.94909e-17	-0.387562
rs3837087:2263479:G:GC	cg14964181	-11.3649	6.5452e-22	4.94909e-17	-0.387562
GSA-rs1637738	cg18044113	-11.0457	4.59935e-21	2.77429e-16	-0.263748
rs1639906:2219966:T:C	cg18044113	-11.0163	5.50353e-21	2.77429e-16	-0.259311
rs1637759:2220053:C:T	cg18044113	-11.0163	5.50353e-21	2.77429e-16	-0.259311
rs10714009:2224845:TC:T	cg18044113	-11.0163	5.50353e-21	2.77429e-16	-0.259311
rs1639915:2258084:C:G	cg14964181	-10.8223	1.79573e-20	6.2521e-16	-0.373466
rs1624785:2258139:T:C	cg14964181	-10.8223	1.79573e-20	6.2521e-16	-0.373466
rs1639916:2258899:G:A	cg14964181	-10.8223	1.79573e-20	6.2521e-16	-0.373466
rs1626670	cg14964181	-10.8223	1.79573e-20	6.2521e-16	-0.373466
rs1637728:2269552:G:T	cg14964181	-10.8223	1.79573e-20	6.2521e-16	-0.373466
rs1639908:2230644:C:G	cg18044113	-10.8165	1.8604e-20	6.2521e-16	-0.253924
rs55988458:2059761:G:A	cg19624444	-10.7063	3.63836e-20	6.28825e-16	-0.786309
rs56016347:2060126:C:T	cg19624444	-10.7063	3.63836e-20	6.28825e-16	-0.786309
rs11762545:2060775:C:T	cg19624444	-10.7063	3.63836e-20	6.28825e-16	-0.786309
rs11762636:2061111:C:A	cg19624444	-10.7063	3.63836e-20	6.28825e-16	-0.786309
rs55773130:2070554:T:C	cg19624444	-10.7063	3.63836e-20	6.28825e-16	-0.786309
rs55952733:2070680:G:A	cg19624444	-10.7063	3.63836e-20	6.28825e-16	-0.786309
rs55993248:2071132:A:G	cg19624444	-10.7063	3.63836e-20	6.28825e-16	-0.786309
rs4470910:2071723:C:T	cg19624444	-10.7063	3.63836e-20	6.28825e-16	-0.786309
rs28528997:2074122:A:G	cg19624444	-10.7063	3.63836e-20	6.28825e-16	-0.786309
rs1533827:2074290:C:T	cg19624444	-10.7063	3.63836e-20	6.28825e-16	-0.786309
rs55683212:2078855:G:C	cg19624444	-10.7063	3.63836e-20	6.28825e-16	-0.786309
rs11763750:2080114:G:A	cg19624444	-10.7063	3.63836e-20	6.28825e-16	-0.786309
rs34731055:2106928:C:T	cg19624444	-10.7063	3.63836e-20	6.28825e-16	-0.786309
rs62444919:2109499:C:T	cg19624444	-10.7063	3.63836e-20	6.28825e-16	-0.786309
rs142449055:2109647:AC:A	cg19624444	-10.7063	3.63836e-20	6.28825e-16	-0.786309
rs11772627:2109821:G:C	cg19624444	-10.7063	3.63836e-20	6.28825e-16	-0.786309
rs3823624:2110346:T:C	cg19624444	-10.7063	3.63836e-20	6.28825e-16	-0.786309
rs142140779:2054314:CG:C	cg19624444	-10.6352	5.60831e-20	9.4237e-16	-0.769784
rs34447895:1923708:CGA:C	cg19487819	-10.5529	9.24585e-20	1.5116e-15	-0.260927
rs55900835:1927648:C:CAT	cg19487819	-10.5041	1.24361e-19	1.97967e-15	-0.261927
rs4994763:1928823:C:T	cg19487819	-10.4613	1.61231e-19	2.50079e-15	-0.260741
rs13437894:1927668:A:G	cg19487819	-10.4479	1.7487e-19	2.64452e-15	-0.258937
rs1639909:2233045:A:C	cg18044113	-10.4064	2.24927e-19	3.31857e-15	-0.25121
rs11315918:2110850:AG:A	cg19624444	-10.391	2.47031e-19	3.55791e-15	-0.773793
rs13438766:1927572:C:T	cg19487819	-10.3716	2.77779e-19	3.81121e-15	-0.256342
rs4994764:1928662:C:G	cg19487819	-10.3716	2.77779e-19	3.81121e-15	-0.256342
rs12667600:1895755:C:A	cg11601967	-10.3599	2.9815e-19	3.81121e-15	-0.795862
rs1637742:2236432:G:A	cg18044113	-10.3243	3.70051e-19	3.81121e-15	-0.252635
rs57148375:2025001:G:C	cg19624444	-10.3135	3.94991e-19	3.81121e-15	-0.717476
rs34809719:2028968:G:T	cg19624444	-10.3135	3.94991e-19	3.81121e-15	-0.717476
rs11764590:2032803:C:T	cg19624444	-10.3135	3.94991e-19	3.81121e-15	-0.717476
rs62444879:2048470:T:G	cg19624444	-10.3135	3.94991e-19	3.81121e-15	-0.717476
rs56305291:2048706:A:G	cg19624444	-10.3135	3.94991e-19	3.81121e-15	-0.717476
rs56180486:2050747:C:T	cg19624444	-10.3135	3.94991e-19	3.81121e-15	-0.717476
rs11514731:2051503:C:G	cg19624444	-10.3135	3.94991e-19	3.81121e-15	-0.717476
rs62444881:2052318:C:T	cg19624444	-10.3135	3.94991e-19	3.81121e-15	-0.717476
rs4719308:1877502:T:G	cg11601967	-10.3127	3.96927e-19	3.81121e-15	-0.80221
rs4721097:1877503:G:T	cg11601967	-10.3127	3.96927e-19	3.81121e-15	-0.80221
rs1078112:1878453:T:A	cg11601967	-10.3127	3.96927e-19	3.81121e-15	-0.80221
rs13234214:1878860:C:T	cg11601967	-10.3127	3.96927e-19	3.81121e-15	-0.80221
rs13233509:1878965:G:T	cg11601967	-10.3127	3.96927e-19	3.81121e-15	-0.80221
rs10228057:1879779:A:T	cg11601967	-10.3127	3.96927e-19	3.81121e-15	-0.80221
rs10950399:1880699:C:T	cg11601967	-10.3127	3.96927e-19	3.81121e-15	-0.80221
rs4236271:1881369:C:T	cg11601967	-10.3127	3.96927e-19	3.81121e-15	-0.80221
rs4719311:1881813:C:T	cg11601967	-10.3127	3.96927e-19	3.81121e-15	-0.80221
rs10950425:1926964:C:G	cg19487819	-10.2961	4.38942e-19	4.02305e-15	-0.255118
rs12667946:1927126:T:C	cg19487819	-10.2961	4.38942e-19	4.02305e-15	-0.255118
rs12673799:1927165:C:G	cg19487819	-10.2961	4.38942e-19	4.02305e-15	-0.255118
rs11762834:1895641:C:T	cg11601967	-10.2862	4.66036e-19	4.20762e-15	-0.792783
rs10255204:1932092:A:C	cg19487819	-10.2771	4.92333e-19	4.37968e-15	-0.255518
rs10263703:1895629:G:C	cg25011577	-10.2504	5.78695e-19	5.07333e-15	-0.391752
rs7783715	cg19487819	-10.247	5.90872e-19	5.10608e-15	-0.256471
rs4721162:1930350:A:G	cg19487819	-10.2304	6.53258e-19	5.56569e-15	-0.253629
rs34279734:1923718:T:C	cg19487819	-10.2227	6.84374e-19	5.74981e-15	-0.256954
rs12667600:1895755:C:A	cg25011577	-10.2088	7.44391e-19	6.16837e-15	-0.405287
rs11762834:1895641:C:T	cg25011577	-10.2043	7.64866e-19	6.25238e-15	-0.405295
rs6978209:1931544:G:A	cg19487819	-10.2019	7.75905e-19	6.25806e-15	-0.253745
rs11764780:2020904:G:C	cg19624444	-10.1627	9.83524e-19	6.94876e-15	-0.710296
rs55790766:2021248:C:T	cg19624444	-10.1627	9.83524e-19	6.94876e-15	-0.710296
rs4719308:1877502:T:G	cg25011577	-10.1619	9.87901e-19	6.94876e-15	-0.4085
rs4721097:1877503:G:T	cg25011577	-10.1619	9.87901e-19	6.94876e-15	-0.4085
rs1078112:1878453:T:A	cg25011577	-10.1619	9.87901e-19	6.94876e-15	-0.4085
rs13234214:1878860:C:T	cg25011577	-10.1619	9.87901e-19	6.94876e-15	-0.4085
rs13233509:1878965:G:T	cg25011577	-10.1619	9.87901e-19	6.94876e-15	-0.4085
rs10228057:1879779:A:T	cg25011577	-10.1619	9.87901e-19	6.94876e-15	-0.4085
rs10950399:1880699:C:T	cg25011577	-10.1619	9.87901e-19	6.94876e-15	-0.4085
rs4236271:1881369:C:T	cg25011577	-10.1619	9.87901e-19	6.94876e-15	-0.4085
rs4719311:1881813:C:T	cg25011577	-10.1619	9.87901e-19	6.94876e-15	-0.4085
rs868754:2033780:G:C	cg19624444	-10.0773	1.64679e-18	1.14502e-14	-0.708636
rs10950423:1926639:A:G	cg19487819	-10.0744	1.67607e-18	1.15213e-14	-0.249439
rs1637750:2227811:G:A	cg18044113	-10.0561	1.87123e-18	1.27183e-14	-0.245304
rs12671113:1965255:G:A	cg12073833	-10.053	1.90718e-18	1.28186e-14	-0.243584
rs4721217:1973579:C:T	cg12073833	-10.0191	2.33864e-18	1.55459e-14	-0.246774
rs4644136:1900208:C:T	cg25011577	-9.95322	3.47871e-18	2.28578e-14	-0.388755
rs4236274:1896413:A:G	cg25011577	-9.95154	3.51419e-18	2.28578e-14	-0.385855
rs12538674:1925166:C:G	cg19487819	-9.94658	3.62065e-18	2.32997e-14	-0.245979
rs142108032:1908113:A:ACCCAC	cg11601967	-9.938	3.81253e-18	2.42763e-14	-0.821449
rs10263703:1895629:G:C	cg11601967	-9.91574	4.35916e-18	2.74678e-14	-0.747854
rs1637736:2246454:T:C	cg18044113	-9.89538	4.92682e-18	3.07247e-14	-0.246693
rs142108032:1908113:A:ACCCAC	cg25011577	-9.86454	5.93064e-18	3.66073e-14	-0.42004
rs62442944:2015047:T:G	cg19624444	-9.82897	7.34372e-18	4.48717e-14	-0.6961
rs4644136:1900208:C:T	cg11601967	-9.80384	8.54017e-18	5.16605e-14	-0.750014
rs4721134:1912057:G:A	cg11601967	-9.76744	1.06251e-17	6.36363e-14	-0.80823
rs4639400:1917806:G:T	cg19487819	-9.7531	1.15795e-17	6.86722e-14	-0.248233
rs140364877:1885178:C:T	cg11601967	-9.74927	1.18489e-17	6.95878e-14	-0.845408
rs12672286:1907009:G:A	cg11601967	-9.72211	1.39439e-17	7.64951e-14	-0.808685
rs6949794:1908727:G:A	cg11601967	-9.71946	1.41676e-17	7.64951e-14	-0.806969
rs140364877:1885178:C:T	cg25011577	-9.71687	1.43891e-17	7.64951e-14	-0.433345
rs111519111:1910705:T:C	cg19487819	-9.70994	1.49989e-17	7.64951e-14	-0.245554
rs35349665:1911166:C:T	cg19487819	-9.70994	1.49989e-17	7.64951e-14	-0.245554
rs13221208:1913856:A:G	cg19487819	-9.70994	1.49989e-17	7.64951e-14	-0.245554
rs13224015:1913869:T:C	cg19487819	-9.70994	1.49989e-17	7.64951e-14	-0.245554
rs4719330:1914613:A:G	cg19487819	-9.70994	1.49989e-17	7.64951e-14	-0.245554
rs35740617:1906979:A:AC	cg11601967	-9.70813	1.51624e-17	7.64951e-14	-0.823588
rs7810038:1894116:T:C	cg25011577	-9.70138	1.57886e-17	7.64951e-14	-0.420763
rs4721090:1873084:T:C	cg25011577	-9.69381	1.65204e-17	7.64951e-14	-0.426583
rs10237989:1873343:G:A	cg25011577	-9.69381	1.65204e-17	7.64951e-14	-0.426583
rs13222183:1873879:A:G	cg25011577	-9.69381	1.65204e-17	7.64951e-14	-0.426583
rs13235380:1873894:C:T	cg25011577	-9.69381	1.65204e-17	7.64951e-14	-0.426583
rs12540579:1882227:C:A	cg25011577	-9.69381	1.65204e-17	7.64951e-14	-0.426583
rs58222895:1885064:G:A	cg25011577	-9.69381	1.65204e-17	7.64951e-14	-0.426583
rs35729895:1885069:C:T	cg25011577	-9.69381	1.65204e-17	7.64951e-14	-0.426583
rs13226911:1885144:T:G	cg25011577	-9.69381	1.65204e-17	7.64951e-14	-0.426583
rs10233560:1885415:T:C	cg25011577	-9.69381	1.65204e-17	7.64951e-14	-0.426583
rs6953693:1886388:C:G	cg25011577	-9.69381	1.65204e-17	7.64951e-14	-0.426583
rs6952808:1886535:G:C	cg25011577	-9.69381	1.65204e-17	7.64951e-14	-0.426583
GSA-rs6954673	cg25011577	-9.69381	1.65204e-17	7.64951e-14	-0.426583
rs6957894:1887362:G:A	cg25011577	-9.69381	1.65204e-17	7.64951e-14	-0.426583
rs4719318:1887930:G:A	cg25011577	-9.69381	1.65204e-17	7.64951e-14	-0.426583
rs10713007:1888180:TC:T	cg25011577	-9.69381	1.65204e-17	7.64951e-14	-0.426583
rs59248873:1888185:A:G	cg25011577	-9.69381	1.65204e-17	7.64951e-14	-0.426583
rs4721121:1892565:T:C	cg25011577	-9.69381	1.65204e-17	7.64951e-14	-0.426583
rs10950410:1909086:C:G	cg19487819	-9.69336	1.65658e-17	7.64951e-14	-0.249418
rs4610628:1903100:C:T	cg11601967	-9.68621	1.72901e-17	7.8639e-14	-0.810541
rs11761670:1904709:C:T	cg11601967	-9.68621	1.72901e-17	7.8639e-14	-0.810541
rs4719416:2106608:G:A	cg19624444	-9.68292	1.76342e-17	7.96053e-14	-0.740084
rs7810038:1894116:T:C	cg11601967	-9.66811	1.92698e-17	8.00606e-14	-0.817479
rs4721134:1912057:G:A	cg25011577	-9.66181	2.00106e-17	8.00606e-14	-0.412382
rs4721090:1873084:T:C	cg11601967	-9.65894	2.03566e-17	8.00606e-14	-0.828699
rs10237989:1873343:G:A	cg11601967	-9.65894	2.03566e-17	8.00606e-14	-0.828699
rs13222183:1873879:A:G	cg11601967	-9.65894	2.03566e-17	8.00606e-14	-0.828699
rs13235380:1873894:C:T	cg11601967	-9.65894	2.03566e-17	8.00606e-14	-0.828699
rs12540579:1882227:C:A	cg11601967	-9.65894	2.03566e-17	8.00606e-14	-0.828699
rs58222895:1885064:G:A	cg11601967	-9.65894	2.03566e-17	8.00606e-14	-0.828699
rs35729895:1885069:C:T	cg11601967	-9.65894	2.03566e-17	8.00606e-14	-0.828699
rs13226911:1885144:T:G	cg11601967	-9.65894	2.03566e-17	8.00606e-14	-0.828699
rs10233560:1885415:T:C	cg11601967	-9.65894	2.03566e-17	8.00606e-14	-0.828699
rs6953693:1886388:C:G	cg11601967	-9.65894	2.03566e-17	8.00606e-14	-0.828699
rs6952808:1886535:G:C	cg11601967	-9.65894	2.03566e-17	8.00606e-14	-0.828699
GSA-rs6954673	cg11601967	-9.65894	2.03566e-17	8.00606e-14	-0.828699
rs6957894:1887362:G:A	cg11601967	-9.65894	2.03566e-17	8.00606e-14	-0.828699
rs4719318:1887930:G:A	cg11601967	-9.65894	2.03566e-17	8.00606e-14	-0.828699
rs10713007:1888180:TC:T	cg11601967	-9.65894	2.03566e-17	8.00606e-14	-0.828699
rs59248873:1888185:A:G	cg11601967	-9.65894	2.03566e-17	8.00606e-14	-0.828699
rs4721121:1892565:T:C	cg11601967	-9.65894	2.03566e-17	8.00606e-14	-0.828699
rs4721139:1917337:T:C	cg19487819	-9.65765	2.05144e-17	8.00606e-14	-0.246243
rs4721143:1918179:T:G	cg19487819	-9.65765	2.05144e-17	8.00606e-14	-0.246243
rs3800872:2110272:C:G	cg19624444	-9.64152	2.25946e-17	8.70558e-14	-0.727694
rs17734969:2110517:T:C	cg19624444	-9.64152	2.25946e-17	8.70558e-14	-0.727694
rs12155225:1899479:T:C	cg25011577	-9.63146	2.39961e-17	9.18705e-14	-0.402551
rs34734787:1874753:CAA:C	cg25011577	-9.6273	2.45998e-17	9.35895e-14	-0.422571
rs4721122:1893311:C:G	cg25011577	-9.61736	2.61064e-17	9.87006e-14	-0.423004
rs10950407:1895666:T:G	cg25011577	-9.60561	2.80069e-17	1.05228e-13	-0.424917
rs35740617:1906979:A:AC	cg25011577	-9.58816	3.10875e-17	1.15952e-13	-0.4198
rs34447895:1923708:CGA:C	cg18302629	-9.57966	3.27067e-17	1.15952e-13	-0.295227
rs10950400:1882470:C:T	cg25011577	-9.57638	3.3353e-17	1.15952e-13	-0.423068
rs4449693:1884630:G:C	cg25011577	-9.57638	3.3353e-17	1.15952e-13	-0.423068
rs6977733:1886725:T:A	cg25011577	-9.57638	3.3353e-17	1.15952e-13	-0.423068
rs6954521:1886865:C:A	cg25011577	-9.57638	3.3353e-17	1.15952e-13	-0.423068
rs6978048:1886872:T:G	cg25011577	-9.57638	3.3353e-17	1.15952e-13	-0.423068
rs4719319:1888094:G:A	cg25011577	-9.57638	3.3353e-17	1.15952e-13	-0.423068
rs10260585:1889521:G:A	cg25011577	-9.57638	3.3353e-17	1.15952e-13	-0.423068
rs4256490:1890764:G:A	cg25011577	-9.57638	3.3353e-17	1.15952e-13	-0.423068
rs4601204:1890925:C:T	cg25011577	-9.57638	3.3353e-17	1.15952e-13	-0.423068
rs12699404:1894022:A:T	cg25011577	-9.57638	3.3353e-17	1.15952e-13	-0.423068
rs11768541:1894884:G:A	cg25011577	-9.57638	3.3353e-17	1.15952e-13	-0.423068
rs10950411:1909153:A:G	cg19487819	-9.57111	3.44211e-17	1.18981e-13	-0.241772
rs4236274:1896413:A:G	cg11601967	-9.56526	3.56444e-17	1.1957e-13	-0.733352
rs10950400:1882470:C:T	cg11601967	-9.55918	3.69634e-17	1.1957e-13	-0.822771
rs4449693:1884630:G:C	cg11601967	-9.55918	3.69634e-17	1.1957e-13	-0.822771
rs6977733:1886725:T:A	cg11601967	-9.55918	3.69634e-17	1.1957e-13	-0.822771
rs6954521:1886865:C:A	cg11601967	-9.55918	3.69634e-17	1.1957e-13	-0.822771
rs6978048:1886872:T:G	cg11601967	-9.55918	3.69634e-17	1.1957e-13	-0.822771
rs4719319:1888094:G:A	cg11601967	-9.55918	3.69634e-17	1.1957e-13	-0.822771
rs10260585:1889521:G:A	cg11601967	-9.55918	3.69634e-17	1.1957e-13	-0.822771
rs4256490:1890764:G:A	cg11601967	-9.55918	3.69634e-17	1.1957e-13	-0.822771
rs4601204:1890925:C:T	cg11601967	-9.55918	3.69634e-17	1.1957e-13	-0.822771
rs12699404:1894022:A:T	cg11601967	-9.55918	3.69634e-17	1.1957e-13	-0.822771
rs11768541:1894884:G:A	cg11601967	-9.55918	3.69634e-17	1.1957e-13	-0.822771
rs34734787:1874753:CAA:C	cg11601967	-9.54896	3.92897e-17	1.26419e-13	-0.818583
rs10950407:1895666:T:G	cg11601967	-9.5197	4.67881e-17	1.48889e-13	-0.822705
rs4610628:1903100:C:T	cg25011577	-9.5189	4.70116e-17	1.48889e-13	-0.411871
rs11761670:1904709:C:T	cg25011577	-9.5189	4.70116e-17	1.48889e-13	-0.411871
rs12674189:1900003:G:C	cg25011577	-9.50925	4.97986e-17	1.56895e-13	-0.39962
rs6949794:1908727:G:A	cg25011577	-9.50551	5.09207e-17	1.59599e-13	-0.40884
rs55860148:2105594:G:A	cg19624444	-9.49533	5.41083e-17	1.68715e-13	-0.721941
rs13312316:1899935:C:T	cg11601967	-9.48437	5.7764e-17	1.79191e-13	-0.799845
rs11772463:2078132:A:C	cg19624444	-9.4713	6.24444e-17	1.83366e-13	-0.784874
rs56226325:2078981:C:T	cg19624444	-9.4713	6.24444e-17	1.83366e-13	-0.784874
rs62444907:2083267:C:T	cg19624444	-9.4713	6.24444e-17	1.83366e-13	-0.784874
rs9639202:2087315:G:A	cg19624444	-9.4713	6.24444e-17	1.83366e-13	-0.784874
rs55770986:2087823:T:C	cg19624444	-9.4713	6.24444e-17	1.83366e-13	-0.784874
rs9969125:2088460:C:T	cg19624444	-9.4713	6.24444e-17	1.83366e-13	-0.784874
rs56263929:2090304:TG:T	cg19624444	-9.4713	6.24444e-17	1.83366e-13	-0.784874
rs56289396:2091415:G:A	cg19624444	-9.4713	6.24444e-17	1.83366e-13	-0.784874
rs375991723:2100989:TTAAAA:TTAAAATAAAA	cg19624444	-9.4713	6.24444e-17	1.83366e-13	-0.784874
rs55810445:2103739:C:T	cg19624444	-9.4713	6.24444e-17	1.83366e-13	-0.784874
rs11760737:2104055:T:C	cg19624444	-9.4713	6.24444e-17	1.83366e-13	-0.784874
rs10950448:1966492:G:C	cg12073833	-9.45247	6.98613e-17	2.04154e-13	-0.225939
rs13437894:1927668:A:G	cg18302629	-9.44434	7.3325e-17	2.13246e-13	-0.292069
rs12155225:1899479:T:C	cg11601967	-9.43738	7.64277e-17	2.21206e-13	-0.77392
rs12672286:1907009:G:A	cg25011577	-9.42797	8.08363e-17	2.32852e-13	-0.407557
rs4721162:1930350:A:G	cg18302629	-9.41996	8.47823e-17	2.43061e-13	-0.289132
rs4721122:1893311:C:G	cg11601967	-9.40339	9.35737e-17	2.66999e-13	-0.812139
rs11762448:1943199:G:A	cg19487819	-9.3853	1.04201e-16	2.95927e-13	-0.242256
rs11768637:2092536:T:C	cg19487819	-9.38072	1.07083e-16	3.02692e-13	-0.252929
rs34279734:1923718:T:C	cg18302629	-9.37639	1.09877e-16	3.09145e-13	-0.292201
rs10260386:1937407:T:C	cg19487819	-9.36469	1.17787e-16	3.23983e-13	-0.240998
rs10257349:1937500:A:G	cg19487819	-9.36469	1.17787e-16	3.23983e-13	-0.240998
rs4721175:1939202:T:C	cg19487819	-9.36469	1.17787e-16	3.23983e-13	-0.240998
rs4721176:1939564:T:C	cg19487819	-9.36469	1.17787e-16	3.23983e-13	-0.240998
rs10275045	cg11601967	-9.36387	1.18365e-16	3.23983e-13	-0.742278
rs10244946:1921068:G:A	cg11601967	-9.36387	1.18365e-16	3.23983e-13	-0.742278
rs10950425:1926964:C:G	cg18302629	-9.35953	1.2146e-16	3.28003e-13	-0.288577
rs12667946:1927126:T:C	cg18302629	-9.35953	1.2146e-16	3.28003e-13	-0.288577
rs12673799:1927165:C:G	cg18302629	-9.35953	1.2146e-16	3.28003e-13	-0.288577
rs55900835:1927648:C:CAT	cg11611357	-9.35616	1.23919e-16	3.33155e-13	-0.310892
rs35971246:1942318:C:CCT	cg19487819	-9.33986	1.36521e-16	3.65411e-13	-0.23924
rs4994763:1928823:C:T	cg11611357	-9.32955	1.45141e-16	3.86774e-13	-0.309654
rs7783715	cg18302629	-9.32787	1.46602e-16	3.8787e-13	-0.290299
rs55789728:2107649:A:G	cg19624444	-9.32687	1.47476e-16	3.8787e-13	-0.719421
rs17132130:2108036:G:C	cg19624444	-9.32687	1.47476e-16	3.8787e-13	-0.719421
rs151034593:2081006:GGCTGGGGAAGGGGAGCAGGA:G	cg19624444	-9.32119	1.52528e-16	3.99421e-13	-0.778244
rs13438766:1927572:C:T	cg18302629	-9.31592	1.57385e-16	4.08602e-13	-0.287885
rs4994764:1928662:C:G	cg18302629	-9.31592	1.57385e-16	4.08602e-13	-0.287885
rs10807760:1945161:A:G	cg19487819	-9.30013	1.72846e-16	4.46824e-13	-0.240469
rs2056477:2079744:G:C	cg19624444	-9.29766	1.75403e-16	4.51505e-13	-0.707929
rs12674189:1900003:G:C	cg11601967	-9.2942	1.79039e-16	4.58911e-13	-0.766971
rs13312316:1899935:C:T	cg25011577	-9.28891	1.8475e-16	4.71549e-13	-0.405494
rs10950429:1942499:C:A	cg19487819	-9.2639	2.14289e-16	5.44648e-13	-0.238848
rs4618595:1946106:A:G	cg19487819	-9.26103	2.17967e-16	5.51678e-13	-0.237652
rs6944660:2083782:A:G	cg19487819	-9.24739	2.36324e-16	5.95646e-13	-0.254106
rs10950410:1909086:C:G	cg11601967	-9.23784	2.50084e-16	6.27713e-13	-0.710926
rs13312332:1900012:C:T	cg25011577	-9.22154	2.75448e-16	6.8852e-13	-0.393628
rs138512190:2081742:G:GCA	cg19624444	-9.20346	3.06569e-16	7.63157e-13	-0.768934
rs6461115:2103668:A:G	cg19624444	-9.19478	3.22728e-16	7.90372e-13	-0.714555
rs11773643:2104063:A:G	cg19624444	-9.19478	3.22728e-16	7.90372e-13	-0.714555
rs56072378:2104364:A:G	cg19624444	-9.19478	3.22728e-16	7.90372e-13	-0.714555
rs62444917:2107262:A:C	cg19624444	-9.19478	3.22728e-16	7.90372e-13	-0.714555
rs34074205:1948948:G:A	cg19487819	9.1935	3.25184e-16	7.93176e-13	0.237958
rs55893771:2096255:C:T	cg19624444	-9.19192	3.28237e-16	7.97407e-13	-0.773349
rs4721110:1888063:T:C	cg18302629	-9.18187	3.48359e-16	8.42907e-13	-0.291741
rs11766468:2082604:G:A	cg19624444	-9.17845	3.55471e-16	8.53289e-13	-0.772792
rs62444906:2083161:G:T	cg19624444	-9.17845	3.55471e-16	8.53289e-13	-0.772792
rs4721110:1888063:T:C	cg11601967	-9.17604	3.60583e-16	8.62138e-13	-0.714726
rs4721170:1936272:A:G	cg19487819	-9.1618	3.92272e-16	9.29435e-13	-0.236471
rs55900835:1927648:C:CAT	cg18302629	-9.16167	3.9257e-16	9.29435e-13	-0.288939
rs11773627:2002733:T:C	cg19624444	-9.16134	3.93339e-16	9.29435e-13	-0.657106
rs10950423:1926639:A:G	cg18302629	-9.15335	4.12365e-16	9.706e-13	-0.281783
rs4236273:1896341:G:A	cg11601967	-9.14937	4.22193e-16	9.89881e-13	-0.70501
rs6978209:1931544:G:A	cg11611357	-9.12384	4.90938e-16	1.14541e-12	-0.301476
rs11770899:1979425:C:T	cg19487819	-9.12336	4.92314e-16	1.14541e-12	-0.237254
rs57460298:2042448:C:T	cg19487819	9.11965	5.03218e-16	1.16184e-12	0.250032
rs112027685:2043189:AG:A	cg19487819	9.11965	5.03218e-16	1.16184e-12	0.250032
rs34411636:1870068:C:T	cg11601967	9.10755	5.40516e-16	1.17192e-12	0.710531
rs62435122:1872904:A:T	cg11601967	9.10755	5.40516e-16	1.17192e-12	0.710531
rs6947937:1876503:A:G	cg11601967	9.10755	5.40516e-16	1.17192e-12	0.710531
rs35610003:1881265:C:T	cg11601967	9.10755	5.40516e-16	1.17192e-12	0.710531
rs35375366:1881564:A:T	cg11601967	9.10755	5.40516e-16	1.17192e-12	0.710531
rs10231456:1886174:A:G	cg11601967	-9.10755	5.40516e-16	1.17192e-12	-0.710531
rs10234557:1886333:A:G	cg11601967	-9.10755	5.40516e-16	1.17192e-12	-0.710531
rs4719317:1887871:T:C	cg11601967	-9.10755	5.40516e-16	1.17192e-12	-0.710531
rs4719320:1888294:C:G	cg11601967	-9.10755	5.40516e-16	1.17192e-12	-0.710531
rs4721112:1889466:T:C	cg11601967	-9.10755	5.40516e-16	1.17192e-12	-0.710531
rs10250550:1889599:T:C	cg11601967	-9.10755	5.40516e-16	1.17192e-12	-0.710531
rs10247428:1889622:A:G	cg11601967	-9.10755	5.40516e-16	1.17192e-12	-0.710531
rs10260968:1889773:G:A	cg11601967	-9.10755	5.40516e-16	1.17192e-12	-0.710531
rs4236272:1890751:T:C	cg11601967	-9.10755	5.40516e-16	1.17192e-12	-0.710531
rs4721118:1891303:A:G	cg11601967	-9.10755	5.40516e-16	1.17192e-12	-0.710531
rs4719322:1891403:A:T	cg11601967	-9.10755	5.40516e-16	1.17192e-12	-0.710531
rs4719323:1891483:A:G	cg11601967	-9.10755	5.40516e-16	1.17192e-12	-0.710531
rs58764929:1903646:CTACT:C	cg19487819	-9.10128	5.60891e-16	1.21175e-12	-0.242514
rs12538674:1925166:C:G	cg18302629	-9.09594	5.78863e-16	1.24536e-12	-0.278872
rs4994763:1928823:C:T	cg18302629	-9.09544	5.80568e-16	1.24536e-12	-0.28697
rs34447895:1923708:CGA:C	cg11611357	-9.09307	5.8874e-16	1.25843e-12	-0.303341
rs2280552:1976263:C:T	cg18302629	9.08695	6.10384e-16	1.3001e-12	0.286083
rs62442924:1989976:C:T	cg19624444	-9.08551	6.15587e-16	1.30658e-12	-0.652829
rs2280546:1976863:G:A	cg12073833	-9.0796	6.37431e-16	1.34352e-12	-0.23117
rs4719366:1977906:G:A	cg12073833	-9.0796	6.37431e-16	1.34352e-12	-0.23117
rs2280552:1976263:C:T	cg19487819	9.07693	6.47577e-16	1.36016e-12	0.238552
rs12699570:2051543:G:A	cg19487819	9.07354	6.6064e-16	1.3828e-12	0.246754
rs4721110:1888063:T:C	cg19487819	-9.0722	6.65892e-16	1.38899e-12	-0.241577
rs10255204:1932092:A:C	cg11611357	-9.06599	6.90711e-16	1.43581e-12	-0.30105
rs6973622:2063476:T:C	cg19487819	-9.06437	6.97352e-16	1.44465e-12	-0.25345
rs36054673:1956056:G:T	cg19487819	9.0577	7.25325e-16	1.45701e-12	0.236541
rs71523266:1909992:T:C	cg11601967	-9.05721	7.27407e-16	1.45701e-12	-0.718727
rs79610527:1910628:T:C	cg11601967	-9.05721	7.27407e-16	1.45701e-12	-0.718727
rs10950413:1912988:A:G	cg11601967	-9.05721	7.27407e-16	1.45701e-12	-0.718727
rs10950415:1914477:A:G	cg11601967	-9.05721	7.27407e-16	1.45701e-12	-0.718727
rs12669758:1914757:C:T	cg11601967	-9.05721	7.27407e-16	1.45701e-12	-0.718727
rs10269191:1915731:A:G	cg11601967	-9.05721	7.27407e-16	1.45701e-12	-0.718727
rs4719336:1916397:T:C	cg11601967	-9.05721	7.27407e-16	1.45701e-12	-0.718727
rs34728278:1918208:T:TAA	cg11601967	-9.05721	7.27407e-16	1.45701e-12	-0.718727
rs10265944:1918337:C:T	cg11601967	-9.05721	7.27407e-16	1.45701e-12	-0.718727
rs35613646:1906095:CA:C	cg19487819	-9.04336	7.89294e-16	1.57575e-12	-0.237068
rs11762448:1943199:G:A	cg11611357	-9.03886	8.10493e-16	1.61275e-12	-0.300967
rs4721347:2092885:G:A	cg19487819	-9.03708	8.19041e-16	1.62442e-12	-0.248128
rs3996329:2018870:G:A	cg19624444	-9.0177	9.18092e-16	1.81492e-12	-0.702953
rs35603667:1918367:TCCC:T	cg11601967	-9.01416	9.37475e-16	1.8472e-12	-0.68739
rs6978209:1931544:G:A	cg18302629	-9.01246	9.46909e-16	1.85973e-12	-0.281707
rs35613646:1906095:CA:C	cg11601967	-9.01038	9.58524e-16	1.87645e-12	-0.694655
rs3778956:2127515:C:G	cg00963171	-9.00923	9.65052e-16	1.88313e-12	-0.215168
rs13437894:1927668:A:G	cg11611357	-8.99692	1.03759e-15	2.01816e-12	-0.300692
rs13245479:1947390:T:A	cg19487819	8.98451	1.1162e-15	2.15719e-12	0.23405
rs13242597:1947392:A:C	cg19487819	8.98451	1.1162e-15	2.15719e-12	0.23405
rs4236273:1896341:G:A	cg25011577	-8.98231	1.13074e-15	2.17575e-12	-0.357847
rs7810386:1952031:T:A	cg19487819	8.98143	1.13659e-15	2.17575e-12	0.234947
rs35327420:1952799:C:A	cg19487819	8.98143	1.13659e-15	2.17575e-12	0.234947
rs33997793:2081469:G:GT	cg19487819	-8.98069	1.14155e-15	2.17835e-12	-0.249932
rs34290436:1951260:G:C	cg19487819	8.97648	1.17015e-15	2.2259e-12	0.23731
rs10255204:1932092:A:C	cg18302629	-8.96148	1.27812e-15	2.42367e-12	-0.281425
rs12699483:1975624:C:G	cg12073833	-8.95709	1.31151e-15	2.45618e-12	-0.232808
rs1801368:1976457:C:T	cg12073833	-8.95709	1.31151e-15	2.45618e-12	-0.232808
rs2280550:1976556:G:A	cg12073833	-8.95709	1.31151e-15	2.45618e-12	-0.232808
rs2280548:1976667:G:T	cg12073833	-8.95709	1.31151e-15	2.45618e-12	-0.232808
rs10950410:1909086:C:G	cg25011577	-8.95489	1.32857e-15	2.48046e-12	-0.357937
rs7778752	cg19487819	-8.95283	1.34477e-15	2.49874e-12	-0.250039
rs34074205:1948948:G:A	cg11611357	8.95259	1.34663e-15	2.49874e-12	0.297658
rs12699596:2065828:A:G	cg19487819	8.95097	1.35953e-15	2.51497e-12	0.249027
rs35971246:1942318:C:CCT	cg11611357	-8.94842	1.38008e-15	2.52202e-12	-0.296195
rs10807760:1945161:A:G	cg11611357	-8.94723	1.38975e-15	2.52202e-12	-0.298492
rs34411636:1870068:C:T	cg25011577	8.94047	1.44604e-15	2.52202e-12	0.360616
rs62435122:1872904:A:T	cg25011577	8.94047	1.44604e-15	2.52202e-12	0.360616
rs6947937:1876503:A:G	cg25011577	8.94047	1.44604e-15	2.52202e-12	0.360616
rs35610003:1881265:C:T	cg25011577	8.94047	1.44604e-15	2.52202e-12	0.360616
rs35375366:1881564:A:T	cg25011577	8.94047	1.44604e-15	2.52202e-12	0.360616
rs10231456:1886174:A:G	cg25011577	-8.94047	1.44604e-15	2.52202e-12	-0.360616
rs10234557:1886333:A:G	cg25011577	-8.94047	1.44604e-15	2.52202e-12	-0.360616
rs4719317:1887871:T:C	cg25011577	-8.94047	1.44604e-15	2.52202e-12	-0.360616
rs4719320:1888294:C:G	cg25011577	-8.94047	1.44604e-15	2.52202e-12	-0.360616
rs4721112:1889466:T:C	cg25011577	-8.94047	1.44604e-15	2.52202e-12	-0.360616
rs10250550:1889599:T:C	cg25011577	-8.94047	1.44604e-15	2.52202e-12	-0.360616
rs10247428:1889622:A:G	cg25011577	-8.94047	1.44604e-15	2.52202e-12	-0.360616
rs10260968:1889773:G:A	cg25011577	-8.94047	1.44604e-15	2.52202e-12	-0.360616
rs4236272:1890751:T:C	cg25011577	-8.94047	1.44604e-15	2.52202e-12	-0.360616
rs4721118:1891303:A:G	cg25011577	-8.94047	1.44604e-15	2.52202e-12	-0.360616
rs4719322:1891403:A:T	cg25011577	-8.94047	1.44604e-15	2.52202e-12	-0.360616
rs4719323:1891483:A:G	cg25011577	-8.94047	1.44604e-15	2.52202e-12	-0.360616
rs4721162:1930350:A:G	cg11611357	-8.94039	1.44672e-15	2.52202e-12	-0.296934
rs12669518:1921429:G:C	cg11601967	-8.93324	1.50878e-15	2.62264e-12	-0.75692
rs12534763:1868711:C:T	cg11601967	8.92316	1.6008e-15	2.69566e-12	0.703004
rs6948707:1870794:T:G	cg11601967	8.92316	1.6008e-15	2.69566e-12	0.703004
rs6976097:1874979:A:G	cg11601967	8.92316	1.6008e-15	2.69566e-12	0.703004
rs4458759	cg11601967	8.92316	1.6008e-15	2.69566e-12	0.703004
rs6460944:1876199:C:T	cg11601967	8.92316	1.6008e-15	2.69566e-12	0.703004
rs6948403:1876768:A:G	cg11601967	8.92316	1.6008e-15	2.69566e-12	0.703004
rs6965935:1876895:G:A	cg11601967	8.92316	1.6008e-15	2.69566e-12	0.703004
rs3889797:1877924:A:C	cg11601967	8.92316	1.6008e-15	2.69566e-12	0.703004
rs62435124:1879188:A:G	cg11601967	8.92316	1.6008e-15	2.69566e-12	0.703004
rs34043991:1881433:T:C	cg11601967	8.92316	1.6008e-15	2.69566e-12	0.703004
rs10807752:1883486:T:C	cg11601967	-8.92316	1.6008e-15	2.69566e-12	-0.703004
rs10950429:1942499:C:A	cg11611357	-8.92279	1.60426e-15	2.69566e-12	-0.296684
rs12699547:2015970:C:T	cg19487819	8.91797	1.65033e-15	2.76539e-12	0.244483
rs56053419:1863463:T:C	cg25011577	8.91045	1.72479e-15	2.80101e-12	0.390196
rs55948146:1866953:G:C	cg25011577	8.91045	1.72479e-15	2.80101e-12	0.390196
rs7779512:1867680:G:C	cg25011577	8.91045	1.72479e-15	2.80101e-12	0.390196
rs7799782:1868039:A:G	cg25011577	8.91045	1.72479e-15	2.80101e-12	0.390196
rs12537430:1868761:A:G	cg25011577	8.91045	1.72479e-15	2.80101e-12	0.390196
rs12537479:1868995:A:G	cg25011577	8.91045	1.72479e-15	2.80101e-12	0.390196
rs35935754:1869242:T:C	cg25011577	8.91045	1.72479e-15	2.80101e-12	0.390196
rs11978270:1870592:C:T	cg25011577	8.91045	1.72479e-15	2.80101e-12	0.390196
rs6949160:1871062:T:C	cg25011577	8.91045	1.72479e-15	2.80101e-12	0.390196
rs13242649:1869102:G:A	cg11601967	8.90976	1.73179e-15	2.80101e-12	0.696746
rs62435120:1871102:C:A	cg11601967	8.90976	1.73179e-15	2.80101e-12	0.696746
rs13237891:1879687:C:T	cg11601967	8.90976	1.73179e-15	2.80101e-12	0.696746
rs7783948:1880736:C:T	cg11601967	8.90976	1.73179e-15	2.80101e-12	0.696746
rs11770899:1979425:C:T	cg18302629	-8.90176	1.81505e-15	2.92786e-12	-0.279847
rs61150432:1967887:C:T	cg19487819	8.89909	1.84372e-15	2.95049e-12	0.23424
rs34976285:1968226:C:T	cg19487819	8.89909	1.84372e-15	2.95049e-12	0.23424
rs34419870:1968851:C:T	cg19487819	8.89909	1.84372e-15	2.95049e-12	0.23424
rs13244345:1973004:A:G	cg12073833	-8.89413	1.89815e-15	3.02958e-12	-0.207344
rs10260386:1937407:T:C	cg11611357	-8.89147	1.92803e-15	3.04514e-12	-0.29664
rs10257349:1937500:A:G	cg11611357	-8.89147	1.92803e-15	3.04514e-12	-0.29664
rs4721175:1939202:T:C	cg11611357	-8.89147	1.92803e-15	3.04514e-12	-0.29664
rs4721176:1939564:T:C	cg11611357	-8.89147	1.92803e-15	3.04514e-12	-0.29664
rs6975354:2044096:G:C	cg19487819	8.88778	1.97018e-15	3.1036e-12	0.242154
rs10950425:1926964:C:G	cg11611357	-8.87598	2.11143e-15	3.30033e-12	-0.296164
rs12667946:1927126:T:C	cg11611357	-8.87598	2.11143e-15	3.30033e-12	-0.296164
rs12673799:1927165:C:G	cg11611357	-8.87598	2.11143e-15	3.30033e-12	-0.296164
rs34290436:1951260:G:C	cg11611357	8.87133	2.1698e-15	3.38283e-12	0.299651
rs4618595:1946106:A:G	cg11611357	-8.8634	2.27299e-15	3.5346e-12	-0.293974
rs4721110:1888063:T:C	cg25011577	-8.86178	2.29471e-15	3.55923e-12	-0.358939
rs58802890:1860455:C:T	cg11601967	8.85368	2.40628e-15	3.70379e-12	0.689482
rs13239969:1862404:C:G	cg11601967	8.85368	2.40628e-15	3.70379e-12	0.689482
rs58582974:1862533:G:A	cg11601967	8.85368	2.40628e-15	3.70379e-12	0.689482
rs10275045	cg25011577	-8.84646	2.51012e-15	3.84405e-12	-0.367611
rs10244946:1921068:G:A	cg25011577	-8.84646	2.51012e-15	3.84405e-12	-0.367611
rs13438766:1927572:C:T	cg11611357	-8.84016	2.60448e-15	3.96847e-12	-0.295542
rs4994764:1928662:C:G	cg11611357	-8.84016	2.60448e-15	3.96847e-12	-0.295542
rs4552798:1928001:C:T	cg02272667	8.83361	2.70645e-15	4.10805e-12	0.246486
rs6972374:2003043:C:T	cg19487819	8.8334	2.70967e-15	4.10805e-12	0.234907
rs34008721:1959975:T:C	cg11611357	8.83272	2.72053e-15	4.1142e-12	0.301955
rs872465:2034349:G:A	cg19487819	8.83141	2.74151e-15	4.1253e-12	0.243487
rs35745518:2053538:G:A	cg19487819	8.83141	2.74151e-15	4.1253e-12	0.243487
rs7792631:1982779:C:T	cg12073833	-8.82947	2.77273e-15	4.16192e-12	-0.229927
rs12536062:1958672:G:A	cg12073833	-8.82275	2.88402e-15	4.24586e-12	-0.214701
rs3729620:2115163:C:T	cg00963171	-8.82188	2.89884e-15	4.24586e-12	-0.21184
rs34564512:2117146:C:G	cg00963171	-8.82188	2.89884e-15	4.24586e-12	-0.21184
rs34903893:2119869:C:T	cg00963171	-8.82188	2.89884e-15	4.24586e-12	-0.21184
rs1558462:2121196:G:A	cg00963171	-8.82188	2.89884e-15	4.24586e-12	-0.21184
rs13242473:2130014:T:C	cg00963171	-8.82188	2.89884e-15	4.24586e-12	-0.21184
rs35143793:2134728:A:G	cg00963171	-8.82188	2.89884e-15	4.24586e-12	-0.21184
rs62442993:2140704:C:T	cg00963171	-8.82188	2.89884e-15	4.24586e-12	-0.21184
rs3778973:2151178:C:T	cg00963171	-8.82188	2.89884e-15	4.24586e-12	-0.21184
rs3778980:2161447:G:A	cg00963171	-8.82188	2.89884e-15	4.24586e-12	-0.21184
rs36054673:1956056:G:T	cg11611357	8.81401	3.03545e-15	4.43522e-12	0.295692
rs58764929:1903646:CTACT:C	cg11601967	-8.80049	3.28525e-15	4.78864e-12	-0.696925
rs6969587:2018037:C:T	cg19487819	8.79871	3.31971e-15	4.81567e-12	0.241019
rs12699561:2018418:G:T	cg19487819	8.79871	3.31971e-15	4.81567e-12	0.241019
rs66617818:1872132:C:A	cg25011577	8.79149	3.46287e-15	5.00409e-12	0.386021
rs4719364:1975849:T:C	cg19487819	-8.79132	3.46614e-15	5.00409e-12	-0.235805
rs13312332:1900012:C:T	cg11601967	-8.78954	3.50249e-15	5.04452e-12	-0.742975
rs6944660:2083782:A:G	cg18302629	-8.78408	3.61609e-15	5.19576e-12	-0.294581
rs2067948:1976749:G:A	cg19487819	8.77631	3.78409e-15	5.42427e-12	0.234531
rs73048106:1929019:G:T	cg19624444	-8.75836	4.2025e-15	6.00979e-12	-0.709972
rs150023350:1979469:GA:G	cg19624444	-8.74935	4.42971e-15	6.31978e-12	-0.644311
rs3996328:2034017:C:T	cg19487819	8.74847	4.45256e-15	6.32256e-12	0.242777
rs13246996:2046188:G:C	cg19487819	8.74847	4.45256e-15	6.32256e-12	0.242777
rs2280549:1976635:G:A	cg19487819	8.74601	4.51683e-15	6.39879e-12	0.23464
rs13245479:1947390:T:A	cg11611357	8.74331	4.58864e-15	6.47021e-12	0.29256
rs13242597:1947392:A:C	cg11611357	8.74331	4.58864e-15	6.47021e-12	0.29256
rs11761270:1923695:C:T	cg11601967	-8.74218	4.61899e-15	6.49787e-12	-0.756433
rs113917824:1977294:G:A	cg19624444	-8.73764	4.74292e-15	6.65673e-12	-0.643654
rs34279734:1923718:T:C	cg11611357	-8.73403	4.84414e-15	6.78305e-12	-0.296393
rs7810386:1952031:T:A	cg11611357	8.73003	4.95839e-15	6.91104e-12	0.293452
rs35327420:1952799:C:A	cg11611357	8.73003	4.95839e-15	6.91104e-12	0.293452
rs11770899:1979425:C:T	cg11611357	-8.72953	4.97303e-15	6.91237e-12	-0.293347
rs7781241:1868116:C:G	cg11601967	8.72882	4.99362e-15	6.91237e-12	0.689121
rs12537387:1868582:A:G	cg11601967	8.72882	4.99362e-15	6.91237e-12	0.689121
rs4721170:1936272:A:G	cg11611357	-8.71807	5.31674e-15	7.34283e-12	-0.291342
rs11765639:1986738:G:A	cg12073833	-8.71577	5.38856e-15	7.42506e-12	-0.216852
rs34008721:1959975:T:C	cg19487819	8.71151	5.52404e-15	7.59444e-12	0.235162
rs4719415:2105760:A:G	cg19487819	-8.7076	5.65169e-15	7.75232e-12	-0.24017
rs4639400:1917806:G:T	cg11611357	-8.69719	6.00507e-15	8.18982e-12	-0.29367
rs61150432:1967887:C:T	cg11611357	8.69663	6.0248e-15	8.18982e-12	0.29358
rs34976285:1968226:C:T	cg11611357	8.69663	6.0248e-15	8.18982e-12	0.29358
rs34419870:1968851:C:T	cg11611357	8.69663	6.0248e-15	8.18982e-12	0.29358
rs111979702:1925120:GGT:G	cg11601967	-8.6911	6.22209e-15	8.43905e-12	-0.669691
rs10950410:1909086:C:G	cg18302629	-8.68668	6.38447e-15	8.63992e-12	-0.27873
rs3800869:2109933:C:T	cg19487819	8.68496	6.4486e-15	8.70722e-12	0.245429
rs62442900:1950613:G:A	cg11611357	8.66989	7.04027e-15	9.43408e-12	0.295882
rs79693194:1950616:G:A	cg11611357	8.66989	7.04027e-15	9.43408e-12	0.295882
rs76626455:1950617:G:T	cg11611357	8.66989	7.04027e-15	9.43408e-12	0.295882
rs4639400:1917806:G:T	cg18302629	-8.66967	7.04929e-15	9.43408e-12	-0.276008
rs6967442:1926090:A:G	cg11601967	-8.66794	7.12101e-15	9.48808e-12	-0.675505
rs10950422:1926577:T:C	cg11601967	-8.66794	7.12101e-15	9.48808e-12	-0.675505
rs146496198:1862363:AT:A	cg11601967	8.66335	7.31355e-15	9.7232e-12	0.668845
rs75450597:1910768:C:A	cg11601967	-8.66014	7.45183e-15	9.88531e-12	-0.74112
rs11768212:1992582:A:C	cg19624444	-8.65458	7.69683e-15	1.0188e-11	-0.61596
rs882948	cg19487819	8.65281	7.77669e-15	1.02712e-11	0.236944
rs10950423:1926639:A:G	cg11611357	-8.64422	8.17521e-15	1.07628e-11	-0.288234
rs12699415:1909479:A:G	cg02272667	8.64402	8.18447e-15	1.07628e-11	0.240775
rs10950410:1909086:C:G	cg11611357	-8.63869	8.44233e-15	1.10349e-11	-0.294858
rs62442900:1950613:G:A	cg19487819	8.63824	8.46436e-15	1.10349e-11	0.231973
rs79693194:1950616:G:A	cg19487819	8.63824	8.46436e-15	1.10349e-11	0.231973
rs76626455:1950617:G:T	cg19487819	8.63824	8.46436e-15	1.10349e-11	0.231973
rs4621692:1872375:T:C	cg25011577	8.63599	8.57609e-15	1.11565e-11	0.354591
rs201970463:1860728:AAG:A	cg25011577	8.6332	8.71646e-15	1.13148e-11	0.383381
rs12538674:1925166:C:G	cg11611357	-8.63114	8.82133e-15	1.14264e-11	-0.28612
rs9770241:1863164:T:C	cg25011577	8.63002	8.87908e-15	1.14766e-11	0.375245
rs11768637:2092536:T:C	cg11611357	-8.62644	9.0658e-15	1.1693e-11	-0.304854
rs11768637:2092536:T:C	cg18302629	-8.62172	9.31799e-15	1.19841e-11	-0.287017
rs11557347:1979741:G:A	cg11601967	-8.62148	9.33112e-15	1.19841e-11	-0.695843
rs7799807:1868092:A:G	cg25011577	8.62024	9.39864e-15	1.20452e-11	0.382698
rs4236273:1896341:G:A	cg19487819	-8.61794	9.52504e-15	1.21814e-11	-0.230846
rs4721302:2049854:A:G	cg19487819	-8.61621	9.62097e-15	1.22735e-11	-0.235264
rs71523265:1909865:G:A	cg11601967	-8.61304	9.79997e-15	1.22735e-11	-0.729354
rs71523270:1910110:T:C	cg11601967	-8.61304	9.79997e-15	1.22735e-11	-0.729354
rs71523271:1910374:G:A	cg11601967	-8.61304	9.79997e-15	1.22735e-11	-0.729354
rs117125814:1910681:T:G	cg11601967	-8.61304	9.79997e-15	1.22735e-11	-0.729354
rs111357851:1911381:C:G	cg11601967	-8.61304	9.79997e-15	1.22735e-11	-0.729354
rs4721135	cg11601967	-8.61304	9.79997e-15	1.22735e-11	-0.729354
rs141450539:1917035:C:G	cg11601967	-8.61304	9.79997e-15	1.22735e-11	-0.729354
rs4721146:1919539:C:T	cg11601967	-8.61304	9.79997e-15	1.22735e-11	-0.729354
rs35487994:1920171:G:A	cg11601967	-8.61304	9.79997e-15	1.22735e-11	-0.729354
rs140660754:2139234:TGAGCGCATCGGGCTGGGAGACAGCC:T	cg00963171	-8.61095	9.91974e-15	1.23469e-11	-0.208772
rs35876604:2145406:G:A	cg00963171	-8.61095	9.91974e-15	1.23469e-11	-0.208772
rs3778971:2146254:C:A	cg00963171	-8.61095	9.91974e-15	1.23469e-11	-0.208772
rs7783715	cg11611357	-8.60805	1.00883e-14	1.25308e-11	-0.292593
rs4425649:1872378:A:G	cg25011577	8.6061	1.02034e-14	1.26479e-11	0.3507
rs4721139:1917337:T:C	cg11611357	-8.60489	1.02754e-14	1.26852e-11	-0.291003
rs4721143:1918179:T:G	cg11611357	-8.60489	1.02754e-14	1.26852e-11	-0.291003
rs34302027:1947342:G:A	cg19487819	8.60311	1.03821e-14	1.27756e-11	0.235334
rs6944886:2141670:A:G	cg00963171	-8.60297	1.03909e-14	1.27756e-11	-0.207569
rs4386875:1928020:G:A	cg02272667	8.59718	1.07464e-14	1.31858e-11	0.243768
rs111595851:2099924:C:G	cg19624444	-8.58574	1.14843e-14	1.40627e-11	-0.672316
rs34647879:1960646:G:A	cg19487819	8.5843	1.15806e-14	1.40951e-11	0.230238
rs1464541:1960887:A:G	cg19487819	8.5843	1.15806e-14	1.40951e-11	0.230238
rs62442906:1964675:C:T	cg19487819	8.5843	1.15806e-14	1.40951e-11	0.230238
rs10950456:1979750:G:A	cg11601967	8.58179	1.17504e-14	1.4273e-11	0.68802
rs5881918:2155615:A:AG	cg00963171	-8.57906	1.19382e-14	1.44431e-11	-0.207612
rs13240499:2157186:G:A	cg00963171	-8.57906	1.19382e-14	1.44431e-11	-0.207612
rs7785626:2103005:A:G	cg19487819	-8.57709	1.20759e-14	1.45806e-11	-0.241491
rs13242649:1869102:G:A	cg25011577	8.57551	1.21866e-14	1.45977e-11	0.348956
rs62435120:1871102:C:A	cg25011577	8.57551	1.21866e-14	1.45977e-11	0.348956
rs13237891:1879687:C:T	cg25011577	8.57551	1.21866e-14	1.45977e-11	0.348956
rs7783948:1880736:C:T	cg25011577	8.57551	1.21866e-14	1.45977e-11	0.348956
rs13234909:1866931:G:A	cg11601967	8.57488	1.22315e-14	1.46224e-11	0.689498
rs58802890:1860455:C:T	cg25011577	8.57018	1.257e-14	1.49386e-11	0.346599
rs13239969:1862404:C:G	cg25011577	8.57018	1.257e-14	1.49386e-11	0.346599
rs58582974:1862533:G:A	cg25011577	8.57018	1.257e-14	1.49386e-11	0.346599
rs56053419:1863463:T:C	cg11601967	8.56364	1.30561e-14	1.52106e-11	0.740045
rs55948146:1866953:G:C	cg11601967	8.56364	1.30561e-14	1.52106e-11	0.740045
rs7779512:1867680:G:C	cg11601967	8.56364	1.30561e-14	1.52106e-11	0.740045
rs7799782:1868039:A:G	cg11601967	8.56364	1.30561e-14	1.52106e-11	0.740045
rs12537430:1868761:A:G	cg11601967	8.56364	1.30561e-14	1.52106e-11	0.740045
rs12537479:1868995:A:G	cg11601967	8.56364	1.30561e-14	1.52106e-11	0.740045
rs35935754:1869242:T:C	cg11601967	8.56364	1.30561e-14	1.52106e-11	0.740045
rs11978270:1870592:C:T	cg11601967	8.56364	1.30561e-14	1.52106e-11	0.740045
rs6949160:1871062:T:C	cg11601967	8.56364	1.30561e-14	1.52106e-11	0.740045
rs71523266:1909992:T:C	cg25011577	-8.56108	1.32515e-14	1.52106e-11	-0.355761
rs79610527:1910628:T:C	cg25011577	-8.56108	1.32515e-14	1.52106e-11	-0.355761
rs10950413:1912988:A:G	cg25011577	-8.56108	1.32515e-14	1.52106e-11	-0.355761
rs10950415:1914477:A:G	cg25011577	-8.56108	1.32515e-14	1.52106e-11	-0.355761
rs12669758:1914757:C:T	cg25011577	-8.56108	1.32515e-14	1.52106e-11	-0.355761
rs10269191:1915731:A:G	cg25011577	-8.56108	1.32515e-14	1.52106e-11	-0.355761
rs4719336:1916397:T:C	cg25011577	-8.56108	1.32515e-14	1.52106e-11	-0.355761
rs34728278:1918208:T:TAA	cg25011577	-8.56108	1.32515e-14	1.52106e-11	-0.355761
rs10265944:1918337:C:T	cg25011577	-8.56108	1.32515e-14	1.52106e-11	-0.355761
rs10267825:1974112:C:G	cg19487819	8.56023	1.33167e-14	1.52565e-11	0.226243
rs7801421:1989888:C:G	cg19487819	8.55748	1.35307e-14	1.54724e-11	0.234475
rs2280549:1976635:G:A	cg18302629	8.55532	1.37016e-14	1.56382e-11	0.277105
rs4721139:1917337:T:C	cg18302629	-8.54857	1.42487e-14	1.62016e-11	-0.272876
rs4721143:1918179:T:G	cg18302629	-8.54857	1.42487e-14	1.62016e-11	-0.272876
rs6944660:2083782:A:G	cg11611357	-8.54565	1.44914e-14	1.64466e-11	-0.307115
rs35613646:1906095:CA:C	cg25011577	-8.53114	1.57634e-14	1.78567e-11	-0.344188
rs13311111:1943296:C:T	cg12073833	-8.52662	1.61813e-14	1.82958e-11	-0.206912
rs34647879:1960646:G:A	cg11611357	8.52448	1.63835e-14	1.83761e-11	0.291589
rs1464541:1960887:A:G	cg11611357	8.52448	1.63835e-14	1.83761e-11	0.291589
rs62442906:1964675:C:T	cg11611357	8.52448	1.63835e-14	1.83761e-11	0.291589
rs2280552:1976263:C:T	cg11611357	8.52424	1.64061e-14	1.83761e-11	0.291269
rs111519111:1910705:T:C	cg11611357	-8.52298	1.65258e-14	1.83761e-11	-0.287387
rs35349665:1911166:C:T	cg11611357	-8.52298	1.65258e-14	1.83761e-11	-0.287387
rs13221208:1913856:A:G	cg11611357	-8.52298	1.65258e-14	1.83761e-11	-0.287387
rs13224015:1913869:T:C	cg11611357	-8.52298	1.65258e-14	1.83761e-11	-0.287387
rs4719330:1914613:A:G	cg11611357	-8.52298	1.65258e-14	1.83761e-11	-0.287387
rs142237080:1943774:G:A	cg19624444	-8.51987	1.68267e-14	1.8617e-11	-0.696865
rs57460298:2042448:C:T	cg18302629	8.51979	1.68347e-14	1.8617e-11	0.286564
rs112027685:2043189:AG:A	cg18302629	8.51979	1.68347e-14	1.8617e-11	0.286564
rs12669518:1921429:G:C	cg25011577	-8.50469	1.83726e-14	2.02807e-11	-0.376349
rs6963853:1858725:G:A	cg25011577	8.50407	1.8439e-14	2.03169e-11	0.3456
rs12534679	cg11601967	-8.49643	1.92728e-14	2.11821e-11	-0.672403
rs1554505:1983929:G:A	cg19624444	8.49623	1.92943e-14	2.11821e-11	0.603428
rs71522278:1943503:C:T	cg12073833	-8.49559	1.93663e-14	2.12226e-11	-0.218677
rs2280546:1976863:G:A	cg25011577	-8.48917	2.00987e-14	2.19457e-11	-0.385831
rs4719366:1977906:G:A	cg25011577	-8.48917	2.00987e-14	2.19457e-11	-0.385831
rs56093134:1973970:C:T	cg19624444	-8.48026	2.11622e-14	2.30654e-11	-0.630272
rs10235664:2086814:T:C	cg19624444	-8.47916	2.12978e-14	2.31298e-11	-0.671809
rs10276536:2086960:C:T	cg19624444	-8.47916	2.12978e-14	2.31298e-11	-0.671809
rs62442919:1978384:A:G	cg19487819	-8.47871	2.13525e-14	2.31476e-11	-0.22425
rs201970463:1860728:AAG:A	cg11601967	8.4782	2.14156e-14	2.31746e-11	0.737424
rs7809320:2149947:G:A	cg00963171	-8.47762	2.14873e-14	2.32106e-11	-0.210812
rs12699483:1975624:C:G	cg25011577	-8.47438	2.18937e-14	2.34819e-11	-0.391528
rs1801368:1976457:C:T	cg25011577	-8.47438	2.18937e-14	2.34819e-11	-0.391528
rs2280550:1976556:G:A	cg25011577	-8.47438	2.18937e-14	2.34819e-11	-0.391528
rs2280548:1976667:G:T	cg25011577	-8.47438	2.18937e-14	2.34819e-11	-0.391528
rs6945719:1932688:G:A	cg11601967	-8.46741	2.27948e-14	2.44051e-11	-0.730717
rs66617818:1872132:C:A	cg11601967	8.46454	2.31757e-14	2.4769e-11	0.732843
rs3996325:2053747:T:C	cg19624444	-8.46409	2.3236e-14	2.47724e-11	-0.626538
rs111519111:1910705:T:C	cg18302629	-8.46269	2.34246e-14	2.47724e-11	-0.269382
rs35349665:1911166:C:T	cg18302629	-8.46269	2.34246e-14	2.47724e-11	-0.269382
rs13221208:1913856:A:G	cg18302629	-8.46269	2.34246e-14	2.47724e-11	-0.269382
rs13224015:1913869:T:C	cg18302629	-8.46269	2.34246e-14	2.47724e-11	-0.269382
rs4719330:1914613:A:G	cg18302629	-8.46269	2.34246e-14	2.47724e-11	-0.269382
rs4721167:1933224:C:T	cg11601967	-8.45804	2.40633e-14	2.54035e-11	-0.729218
rs3800869:2109933:C:T	cg11611357	8.44768	2.55477e-14	2.69235e-11	0.306556
rs34447895:1923708:CGA:C	cg11601967	-8.44601	2.5794e-14	2.71359e-11	-0.66699
rs34120092:1861952:A:C	cg25011577	8.43903	2.68562e-14	2.82043e-11	0.375137
rs62436669:1926636:G:A	cg19624444	-8.4371	2.71568e-14	2.82259e-11	-0.691668
rs12113633:1932936:G:A	cg19624444	-8.4371	2.71568e-14	2.82259e-11	-0.691668
rs28728306:1961814:C:A	cg19624444	-8.4371	2.71568e-14	2.82259e-11	-0.691668
rs73050128:1961882:C:A	cg19624444	-8.4371	2.71568e-14	2.82259e-11	-0.691668
rs10268609:1962163:G:T	cg19624444	8.4371	2.71568e-14	2.82259e-11	0.691668
rs1403175:1964357:A:T	cg19624444	8.4371	2.71568e-14	2.82259e-11	0.691668
rs6963853:1858725:G:A	cg11601967	8.43268	2.7859e-14	2.8906e-11	0.669051
rs4621692:1872375:T:C	cg11601967	8.43046	2.82184e-14	2.92289e-11	0.67931
rs56259105:1978002:T:C	cg19624444	-8.42776	2.86616e-14	2.96372e-11	-0.629103
rs12532128:1925454:T:C	cg11601967	-8.4228	2.9493e-14	2.97131e-11	-0.727892
rs34145223:1926237:G:A	cg11601967	-8.4228	2.9493e-14	2.97131e-11	-0.727892
rs371244053:1927297:ATGTG:A	cg11601967	-8.4228	2.9493e-14	2.97131e-11	-0.727892
rs28970524:1927484:C:T	cg11601967	-8.4228	2.9493e-14	2.97131e-11	-0.727892
rs4513875:1928159:C:T	cg11601967	-8.4228	2.9493e-14	2.97131e-11	-0.727892
rs66818247:1929212:A:AG	cg11601967	-8.4228	2.9493e-14	2.97131e-11	-0.727892
rs34411636:1870068:C:T	cg19487819	8.42063	2.98647e-14	2.97131e-11	0.229738
rs62435122:1872904:A:T	cg19487819	8.42063	2.98647e-14	2.97131e-11	0.229738
rs6947937:1876503:A:G	cg19487819	8.42063	2.98647e-14	2.97131e-11	0.229738
rs35610003:1881265:C:T	cg19487819	8.42063	2.98647e-14	2.97131e-11	0.229738
rs35375366:1881564:A:T	cg19487819	8.42063	2.98647e-14	2.97131e-11	0.229738
rs10231456:1886174:A:G	cg19487819	-8.42063	2.98647e-14	2.97131e-11	-0.229738
rs10234557:1886333:A:G	cg19487819	-8.42063	2.98647e-14	2.97131e-11	-0.229738
rs4719317:1887871:T:C	cg19487819	-8.42063	2.98647e-14	2.97131e-11	-0.229738
rs4719320:1888294:C:G	cg19487819	-8.42063	2.98647e-14	2.97131e-11	-0.229738
rs4721112:1889466:T:C	cg19487819	-8.42063	2.98647e-14	2.97131e-11	-0.229738
rs10250550:1889599:T:C	cg19487819	-8.42063	2.98647e-14	2.97131e-11	-0.229738
rs10247428:1889622:A:G	cg19487819	-8.42063	2.98647e-14	2.97131e-11	-0.229738
rs10260968:1889773:G:A	cg19487819	-8.42063	2.98647e-14	2.97131e-11	-0.229738
rs4236272:1890751:T:C	cg19487819	-8.42063	2.98647e-14	2.97131e-11	-0.229738
rs4721118:1891303:A:G	cg19487819	-8.42063	2.98647e-14	2.97131e-11	-0.229738
rs4719322:1891403:A:T	cg19487819	-8.42063	2.98647e-14	2.97131e-11	-0.229738
rs4719323:1891483:A:G	cg19487819	-8.42063	2.98647e-14	2.97131e-11	-0.229738
rs10807752:1883486:T:C	cg25011577	-8.41293	3.12218e-14	3.05112e-11	-0.347249
rs12534763:1868711:C:T	cg25011577	8.41293	3.12218e-14	3.05112e-11	0.347249
rs6948707:1870794:T:G	cg25011577	8.41293	3.12218e-14	3.05112e-11	0.347249
rs6976097:1874979:A:G	cg25011577	8.41293	3.12218e-14	3.05112e-11	0.347249
rs4458759	cg25011577	8.41293	3.12218e-14	3.05112e-11	0.347249
rs6460944:1876199:C:T	cg25011577	8.41293	3.12218e-14	3.05112e-11	0.347249
rs6948403:1876768:A:G	cg25011577	8.41293	3.12218e-14	3.05112e-11	0.347249
rs6965935:1876895:G:A	cg25011577	8.41293	3.12218e-14	3.05112e-11	0.347249
rs3889797:1877924:A:C	cg25011577	8.41293	3.12218e-14	3.05112e-11	0.347249
rs62435124:1879188:A:G	cg25011577	8.41293	3.12218e-14	3.05112e-11	0.347249
rs34043991:1881433:T:C	cg25011577	8.41293	3.12218e-14	3.05112e-11	0.347249
rs10950411:1909153:A:G	cg11611357	-8.40803	3.21168e-14	3.13352e-11	-0.282875
rs11767036:1945442:C:G	cg19624444	-8.40404	3.28646e-14	3.19617e-11	-0.676551
rs11767040:1945468:C:T	cg19624444	-8.40404	3.28646e-14	3.19617e-11	-0.676551
rs2067948:1976749:G:A	cg11611357	8.40209	3.3236e-14	3.2271e-11	0.289865
rs10950425:1926964:C:G	cg11601967	-8.40093	3.34581e-14	3.2331e-11	-0.659085
rs12667946:1927126:T:C	cg11601967	-8.40093	3.34581e-14	3.2331e-11	-0.659085
rs12673799:1927165:C:G	cg11601967	-8.40093	3.34581e-14	3.2331e-11	-0.659085
rs4719364:1975849:T:C	cg18302629	-8.39977	3.36833e-14	3.24967e-11	-0.274129
rs138324521:1917144:C:T	cg19624444	-8.3975	3.41282e-14	3.28212e-11	-0.691363
rs34040190:1920356:G:A	cg19624444	-8.3975	3.41282e-14	3.28212e-11	-0.691363
rs13228407:1859327:C:T	cg11601967	8.39389	3.48452e-14	3.34576e-11	0.671619
rs4425649:1872378:A:G	cg11601967	8.38974	3.56889e-14	3.42134e-11	0.671206
rs10950411:1909153:A:G	cg18302629	-8.38918	3.5804e-14	3.42694e-11	-0.266017
rs4719415:2105760:A:G	cg11611357	-8.38514	3.66472e-14	3.5021e-11	-0.297969
rs4236273:1896341:G:A	cg18302629	-8.38038	3.76658e-14	3.59377e-11	-0.271497
rs62442919:1978384:A:G	cg18302629	-8.37603	3.86218e-14	3.67918e-11	-0.266537
rs58764929:1903646:CTACT:C	cg11611357	-8.37328	3.9238e-14	3.732e-11	-0.292056
rs1614599:2186013:A:C	cg00963171	8.37176	3.95835e-14	3.75895e-11	0.204149
rs872465:2034349:G:A	cg18302629	8.36691	4.07038e-14	3.85324e-11	0.281467
rs35745518:2053538:G:A	cg18302629	8.36691	4.07038e-14	3.85324e-11	0.281467
rs10950411:1909153:A:G	cg11601967	-8.35925	4.25399e-14	4.02077e-11	-0.650391
rs4639400:1917806:G:T	cg11601967	-8.35629	4.32703e-14	4.08342e-11	-0.659943
rs34279734:1923718:T:C	cg11601967	-8.35208	4.43318e-14	4.15108e-11	-0.663976
rs12534763:1868711:C:T	cg19487819	8.35021	4.48108e-14	4.15108e-11	0.229018
rs6948707:1870794:T:G	cg19487819	8.35021	4.48108e-14	4.15108e-11	0.229018
rs6976097:1874979:A:G	cg19487819	8.35021	4.48108e-14	4.15108e-11	0.229018
rs4458759	cg19487819	8.35021	4.48108e-14	4.15108e-11	0.229018
rs6460944:1876199:C:T	cg19487819	8.35021	4.48108e-14	4.15108e-11	0.229018
rs6948403:1876768:A:G	cg19487819	8.35021	4.48108e-14	4.15108e-11	0.229018
rs6965935:1876895:G:A	cg19487819	8.35021	4.48108e-14	4.15108e-11	0.229018
rs3889797:1877924:A:C	cg19487819	8.35021	4.48108e-14	4.15108e-11	0.229018
rs62435124:1879188:A:G	cg19487819	8.35021	4.48108e-14	4.15108e-11	0.229018
rs34043991:1881433:T:C	cg19487819	8.35021	4.48108e-14	4.15108e-11	0.229018
rs10807752:1883486:T:C	cg19487819	-8.35021	4.48108e-14	4.15108e-11	-0.229018
rs3800892:2123946:C:T	cg00963171	-8.34738	4.55472e-14	4.20642e-11	-0.207926
rs3800893:2123963:C:T	cg00963171	-8.34738	4.55472e-14	4.20642e-11	-0.207926
rs33997793:2081469:G:GT	cg11611357	-8.34499	4.61769e-14	4.25807e-11	-0.302891
rs10950456:1979750:G:A	cg25011577	8.34293	4.67277e-14	4.30231e-11	0.346727
rs13234909:1866931:G:A	cg25011577	8.33905	4.77846e-14	4.39293e-11	0.347548
rs4719364:1975849:T:C	cg11611357	-8.33651	4.84864e-14	4.45068e-11	-0.289569
rs9770241:1863164:T:C	cg11601967	8.33161	4.98714e-14	4.52418e-11	0.713479
rs34411636:1870068:C:T	cg18302629	8.32898	5.06333e-14	4.52418e-11	0.273281
rs62435122:1872904:A:T	cg18302629	8.32898	5.06333e-14	4.52418e-11	0.273281
rs6947937:1876503:A:G	cg18302629	8.32898	5.06333e-14	4.52418e-11	0.273281
rs35610003:1881265:C:T	cg18302629	8.32898	5.06333e-14	4.52418e-11	0.273281
rs35375366:1881564:A:T	cg18302629	8.32898	5.06333e-14	4.52418e-11	0.273281
rs10231456:1886174:A:G	cg18302629	-8.32898	5.06333e-14	4.52418e-11	-0.273281
rs10234557:1886333:A:G	cg18302629	-8.32898	5.06333e-14	4.52418e-11	-0.273281
rs4719317:1887871:T:C	cg18302629	-8.32898	5.06333e-14	4.52418e-11	-0.273281
rs4719320:1888294:C:G	cg18302629	-8.32898	5.06333e-14	4.52418e-11	-0.273281
rs4721112:1889466:T:C	cg18302629	-8.32898	5.06333e-14	4.52418e-11	-0.273281
rs10250550:1889599:T:C	cg18302629	-8.32898	5.06333e-14	4.52418e-11	-0.273281
rs10247428:1889622:A:G	cg18302629	-8.32898	5.06333e-14	4.52418e-11	-0.273281
rs10260968:1889773:G:A	cg18302629	-8.32898	5.06333e-14	4.52418e-11	-0.273281
rs4236272:1890751:T:C	cg18302629	-8.32898	5.06333e-14	4.52418e-11	-0.273281
rs4721118:1891303:A:G	cg18302629	-8.32898	5.06333e-14	4.52418e-11	-0.273281
rs4719322:1891403:A:T	cg18302629	-8.32898	5.06333e-14	4.52418e-11	-0.273281
rs4719323:1891483:A:G	cg18302629	-8.32898	5.06333e-14	4.52418e-11	-0.273281
rs12669370:2081914:G:A	cg19624444	-8.32584	5.15541e-14	4.59966e-11	-0.659671
rs12699547:2015970:C:T	cg11611357	8.32485	5.18471e-14	4.61899e-11	0.297148
rs4721110:1888063:T:C	cg11611357	-8.32423	5.20331e-14	4.62874e-11	-0.290365
rs11557347:1979741:G:A	cg25011577	-8.32079	5.30727e-14	4.71429e-11	-0.34896
rs11762413:2090387:C:G	cg19624444	-8.31819	5.38705e-14	4.77814e-11	-0.657466
rs33997793:2081469:G:GT	cg18302629	-8.31586	5.45977e-14	4.83555e-11	-0.284594
rs10950423:1926639:A:G	cg11601967	-8.31472	5.49555e-14	4.86013e-11	-0.648154
rs13312316:1899935:C:T	cg05863683	8.31191	5.58499e-14	4.93201e-11	0.255773
rs12534763:1868711:C:T	cg11611357	8.3062	5.77152e-14	5.01618e-11	0.290358
rs6948707:1870794:T:G	cg11611357	8.3062	5.77152e-14	5.01618e-11	0.290358
rs6976097:1874979:A:G	cg11611357	8.3062	5.77152e-14	5.01618e-11	0.290358
rs4458759	cg11611357	8.3062	5.77152e-14	5.01618e-11	0.290358
rs6460944:1876199:C:T	cg11611357	8.3062	5.77152e-14	5.01618e-11	0.290358
rs6948403:1876768:A:G	cg11611357	8.3062	5.77152e-14	5.01618e-11	0.290358
rs6965935:1876895:G:A	cg11611357	8.3062	5.77152e-14	5.01618e-11	0.290358
rs3889797:1877924:A:C	cg11611357	8.3062	5.77152e-14	5.01618e-11	0.290358
rs62435124:1879188:A:G	cg11611357	8.3062	5.77152e-14	5.01618e-11	0.290358
rs34043991:1881433:T:C	cg11611357	8.3062	5.77152e-14	5.01618e-11	0.290358
rs10807752:1883486:T:C	cg11611357	-8.3062	5.77152e-14	5.01618e-11	-0.290358
rs13437894:1927668:A:G	cg11601967	-8.29433	6.17847e-14	5.36217e-11	-0.657569
rs4721162:1930350:A:G	cg11601967	-8.28501	6.51804e-14	5.64877e-11	-0.651507
rs35613646:1906095:CA:C	cg18302629	-8.28173	6.6421e-14	5.73341e-11	-0.267983
rs4721321:2068470:A:G	cg19624444	-8.28068	6.68205e-14	5.73341e-11	-0.652799
rs59096822:2078374:CCTG:C	cg19624444	-8.28068	6.68205e-14	5.73341e-11	-0.652799
rs3996323:2079428:G:T	cg19624444	-8.28068	6.68205e-14	5.73341e-11	-0.652799
rs10241537:2083358:A:G	cg19624444	-8.28068	6.68205e-14	5.73341e-11	-0.652799
rs7797112:2085165:T:C	cg19624444	-8.28068	6.68205e-14	5.73341e-11	-0.652799
rs7801349:2085553:T:C	cg19624444	-8.28068	6.68205e-14	5.73341e-11	-0.652799
rs111979702:1925120:GGT:G	cg25011577	-8.27272	6.99414e-14	5.99269e-11	-0.332738
rs13438766:1927572:C:T	cg11601967	-8.26876	7.155e-14	6.1132e-11	-0.652361
rs4994764:1928662:C:G	cg11601967	-8.26876	7.155e-14	6.1132e-11	-0.652361
rs4721347:2092885:G:A	cg18302629	-8.26625	7.25858e-14	6.19295e-11	-0.280252
rs12699596:2065828:A:G	cg18302629	8.26292	7.39861e-14	6.30353e-11	0.282936
rs6973622:2063476:T:C	cg11611357	-8.26267	7.40913e-14	6.30362e-11	-0.303263
rs6951956:1934131:G:A	cg18302629	-8.26149	7.45952e-14	6.33757e-11	-0.313855
rs3996328:2034017:C:T	cg18302629	8.26017	7.51638e-14	6.36799e-11	0.279931
rs13246996:2046188:G:C	cg18302629	8.26017	7.51638e-14	6.36799e-11	0.279931
rs2067948:1976749:G:A	cg18302629	8.25946	7.54688e-14	6.38442e-11	0.269841
rs111519111:1910705:T:C	cg11601967	-8.25826	7.5991e-14	6.38442e-11	-0.649342
rs35349665:1911166:C:T	cg11601967	-8.25826	7.5991e-14	6.38442e-11	-0.649342
rs13221208:1913856:A:G	cg11601967	-8.25826	7.5991e-14	6.38442e-11	-0.649342
rs13224015:1913869:T:C	cg11601967	-8.25826	7.5991e-14	6.38442e-11	-0.649342
rs4719330:1914613:A:G	cg11601967	-8.25826	7.5991e-14	6.38442e-11	-0.649342
rs2280546:1976863:G:A	cg11601967	-8.25339	7.81412e-14	6.54689e-11	-0.736964
rs4719366:1977906:G:A	cg11601967	-8.25339	7.81412e-14	6.54689e-11	-0.736964
rs55669426:2090129:G:C	cg19624444	-8.25229	7.86373e-14	6.57026e-11	-0.658013
rs7787359:2090849:A:G	cg19624444	-8.25229	7.86373e-14	6.57026e-11	-0.658013
rs35145970:2112549:G:A	cg00963171	-8.25124	7.911e-14	6.59154e-11	-0.202783
rs13227446:2113062:G:A	cg00963171	-8.25124	7.911e-14	6.59154e-11	-0.202783
rs6972969:2099331:A:G	cg19624444	-8.2498	7.97659e-14	6.60073e-11	-0.659357
rs6977161:2099361:T:C	cg19624444	-8.2498	7.97659e-14	6.60073e-11	-0.659357
rs60626033:2099719:A:G	cg19624444	-8.2498	7.97659e-14	6.60073e-11	-0.659357
rs4721359:2104951:A:G	cg19624444	-8.2498	7.97659e-14	6.60073e-11	-0.659357
rs34571717:2106855:T:C	cg19624444	-8.2498	7.97659e-14	6.60073e-11	-0.659357
rs34302027:1947342:G:A	cg11611357	8.24645	8.13126e-14	6.71953e-11	0.290992
rs7781241:1868116:C:G	cg11611357	8.24165	8.35788e-14	6.88798e-11	0.287224
rs12537387:1868582:A:G	cg11611357	8.24165	8.35788e-14	6.88798e-11	0.287224
rs57460298:2042448:C:T	cg11611357	8.2405	8.4133e-14	6.91482e-11	0.297461
rs112027685:2043189:AG:A	cg11611357	8.2405	8.4133e-14	6.91482e-11	0.297461
rs13236380:1885112:G:C	cg25011577	-8.23868	8.50152e-14	6.97784e-11	-0.343703
rs11761270:1923695:C:T	cg25011577	-8.23772	8.54794e-14	7.00643e-11	-0.373299
rs4721347:2092885:G:A	cg11611357	-8.23744	8.56208e-14	7.00853e-11	-0.296849
rs1113737:1993078:G:A	cg19487819	8.23348	8.75821e-14	7.15939e-11	0.236211
rs6951456:1859194:T:G	cg11601967	8.23115	8.87588e-14	7.24578e-11	0.732286
rs7783715	cg11601967	-8.22244	9.32979e-14	7.59761e-11	-0.654775
rs7785626:2103005:A:G	cg11611357	-8.2224	9.33197e-14	7.59761e-11	-0.298611
rs2280549:1976635:G:A	cg11611357	8.22111	9.40092e-14	7.64346e-11	0.286378
rs4994763:1928823:C:T	cg11601967	-8.21582	9.68997e-14	7.85503e-11	-0.657367
rs13242649:1869102:G:A	cg19487819	8.21517	9.72607e-14	7.85503e-11	0.224684
rs62435120:1871102:C:A	cg19487819	8.21517	9.72607e-14	7.85503e-11	0.224684
rs13237891:1879687:C:T	cg19487819	8.21517	9.72607e-14	7.85503e-11	0.224684
rs7783948:1880736:C:T	cg19487819	8.21517	9.72607e-14	7.85503e-11	0.224684
rs6973622:2063476:T:C	cg18302629	-8.21391	9.79634e-14	7.90123e-11	-0.284467
rs12538674:1925166:C:G	cg11601967	-8.2129	9.85311e-14	7.93643e-11	-0.63864
rs59541259:1872274:G:GA	cg25011577	8.2111	9.95543e-14	8.00819e-11	0.349536
rs35603667:1918367:TCCC:T	cg25011577	-8.21038	9.99657e-14	8.0306e-11	-0.331754
rs1639921:2264924:A:G	cg14964181	-8.20903	1.00739e-13	8.08202e-11	-0.318184
rs4721139:1917337:T:C	cg11601967	-8.2054	1.02851e-13	8.22962e-11	-0.650449
rs4721143:1918179:T:G	cg11601967	-8.2054	1.02851e-13	8.22962e-11	-0.650449
rs71523265:1909865:G:A	cg25011577	-8.2031	1.04217e-13	8.24079e-11	-0.362453
rs71523270:1910110:T:C	cg25011577	-8.2031	1.04217e-13	8.24079e-11	-0.362453
rs71523271:1910374:G:A	cg25011577	-8.2031	1.04217e-13	8.24079e-11	-0.362453
rs117125814:1910681:T:G	cg25011577	-8.2031	1.04217e-13	8.24079e-11	-0.362453
rs111357851:1911381:C:G	cg25011577	-8.2031	1.04217e-13	8.24079e-11	-0.362453
rs4721135	cg25011577	-8.2031	1.04217e-13	8.24079e-11	-0.362453
rs141450539:1917035:C:G	cg25011577	-8.2031	1.04217e-13	8.24079e-11	-0.362453
rs4721146:1919539:C:T	cg25011577	-8.2031	1.04217e-13	8.24079e-11	-0.362453
rs35487994:1920171:G:A	cg25011577	-8.2031	1.04217e-13	8.24079e-11	-0.362453
rs13234909:1866931:G:A	cg19487819	8.20172	1.05043e-13	8.29529e-11	0.227779
rs3800871	cg19487819	-8.18981	1.12444e-13	8.86814e-11	-0.231692
rs75450597:1910768:C:A	cg25011577	-8.18921	1.12828e-13	8.88687e-11	-0.36654
rs6967442:1926090:A:G	cg25011577	-8.18184	1.17683e-13	9.24515e-11	-0.333682
rs10950422:1926577:T:C	cg25011577	-8.18184	1.17683e-13	9.24515e-11	-0.333682
rs11768206:1932151:T:G	cg11601967	-8.17777	1.20455e-13	9.45067e-11	-0.693547
rs12699570:2051543:G:A	cg18302629	8.17229	1.2428e-13	9.72481e-11	0.275807
rs12667688:1931030:C:T	cg11601967	-8.17186	1.24592e-13	9.72481e-11	-0.704115
rs12669956:1931113:A:C	cg11601967	-8.17186	1.24592e-13	9.72481e-11	-0.704115
rs72342654:1931171:ATAAAAT:A	cg11601967	-8.17186	1.24592e-13	9.72481e-11	-0.704115
rs7799807:1868092:A:G	cg11601967	8.16943	1.26333e-13	9.84798e-11	0.71846
rs58764929:1903646:CTACT:C	cg25011577	-8.16556	1.29152e-13	1.00548e-10	-0.340365
rs7795126:2076626:G:A	cg17545141	8.16463	1.29839e-13	1.00953e-10	0.471321
rs7778752	cg11611357	-8.16371	1.30525e-13	1.01356e-10	-0.299098
rs13242649:1869102:G:A	cg18302629	8.15922	1.33916e-13	1.03458e-10	0.267998
rs62435120:1871102:C:A	cg18302629	8.15922	1.33916e-13	1.03458e-10	0.267998
rs13237891:1879687:C:T	cg18302629	8.15922	1.33916e-13	1.03458e-10	0.267998
rs7783948:1880736:C:T	cg18302629	8.15922	1.33916e-13	1.03458e-10	0.267998
rs7778752	cg18302629	-8.15805	1.34809e-13	1.04014e-10	-0.281566
rs4236273:1896341:G:A	cg11611357	-8.15608	1.36339e-13	1.05062e-10	-0.282964
rs7781241:1868116:C:G	cg19487819	8.14515	1.45115e-13	1.1154e-10	0.22391
rs12537387:1868582:A:G	cg19487819	8.14515	1.45115e-13	1.1154e-10	0.22391
rs55956596:1922620:C:T	cg02272667	8.14487	1.45342e-13	1.11572e-10	0.237563
rs10255204:1932092:A:C	cg11601967	-8.13446	1.54239e-13	1.18252e-10	-0.646415
rs6969587:2018037:C:T	cg11611357	8.12956	1.58607e-13	1.21294e-10	0.290752
rs12699561:2018418:G:T	cg11611357	8.12956	1.58607e-13	1.21294e-10	0.290752
rs12699596:2065828:A:G	cg11611357	8.12672	1.61192e-13	1.23115e-10	0.296995
rs6975354:2044096:G:C	cg18302629	8.12256	1.65063e-13	1.25913e-10	0.273159
rs4385369:1852166:G:A	cg11601967	8.11597	1.7138e-13	1.30567e-10	0.650292
rs7791899:1935988:T:C	cg19624444	-8.10599	1.81404e-13	1.37167e-10	-0.659481
rs62442895:1936938:G:A	cg19624444	-8.10599	1.81404e-13	1.37167e-10	-0.659481
rs7807014:1939021:T:C	cg19624444	-8.10599	1.81404e-13	1.37167e-10	-0.659481
rs11771828:1941003:T:C	cg19624444	-8.10599	1.81404e-13	1.37167e-10	-0.659481
rs11767515:1941051:C:T	cg19624444	-8.10599	1.81404e-13	1.37167e-10	-0.659481
rs56403963:1946130:C:G	cg19624444	-8.10599	1.81404e-13	1.37167e-10	-0.659481
rs6945719:1932688:G:A	cg25011577	-8.10299	1.84531e-13	1.39357e-10	-0.364204
rs4719415:2105760:A:G	cg01436487	-8.09743	1.90467e-13	1.43661e-10	-0.202939
rs12699483:1975624:C:G	cg11601967	-8.08581	2.03487e-13	1.52552e-10	-0.738213
rs1801368:1976457:C:T	cg11601967	-8.08581	2.03487e-13	1.52552e-10	-0.738213
rs2280550:1976556:G:A	cg11601967	-8.08581	2.03487e-13	1.52552e-10	-0.738213
rs2280548:1976667:G:T	cg11601967	-8.08581	2.03487e-13	1.52552e-10	-0.738213
rs13228407:1859327:C:T	cg25011577	8.08579	2.03516e-13	1.52552e-10	0.336231
rs34447895:1923708:CGA:C	cg01436487	-8.0796	2.10806e-13	1.57821e-10	-0.195538
rs12699570:2051543:G:A	cg11611357	8.07772	2.13074e-13	1.59322e-10	0.290492
rs10267825:1974112:C:G	cg11611357	8.07724	2.13655e-13	1.59559e-10	0.276703
rs6972374:2003043:C:T	cg11611357	8.0712	2.21122e-13	1.64931e-10	0.281241
rs7781241:1868116:C:G	cg25011577	8.06989	2.22785e-13	1.65763e-10	0.335622
rs12537387:1868582:A:G	cg25011577	8.06989	2.22785e-13	1.65763e-10	0.335622
rs11768637:2092536:T:C	cg01436487	-8.06966	2.23069e-13	1.65771e-10	-0.203224
rs35613646:1906095:CA:C	cg11611357	-8.06827	2.24839e-13	1.66881e-10	-0.27946
rs34120092:1861952:A:C	cg11601967	8.06457	2.29619e-13	1.7022e-10	0.70801
rs34111510:2169815:C:T	cg00963171	-8.06205	2.32938e-13	1.72469e-10	-0.19636
rs4721302:2049854:A:G	cg18302629	-8.0606	2.34866e-13	1.73684e-10	-0.269435
rs55900835:1927648:C:CAT	cg11601967	-8.05111	2.47883e-13	1.83086e-10	-0.649656
rs1108036:2263354:A:G	cg18044113	-8.04788	2.52474e-13	1.86213e-10	-0.21883
rs7801421:1989888:C:G	cg11611357	8.0477	2.52732e-13	1.86213e-10	0.286102
rs4610628:1903100:C:T	cg05863683	8.04429	2.57676e-13	1.89394e-10	0.250145
rs11761670:1904709:C:T	cg05863683	8.04429	2.57676e-13	1.89394e-10	0.250145
rs3778991:2172455:G:A	cg11078731	-8.04056	2.63193e-13	1.91587e-10	-0.173562
rs1107351:2177093:G:A	cg11078731	-8.04056	2.63193e-13	1.91587e-10	-0.173562
rs3778996:2177190:G:A	cg11078731	-8.04056	2.63193e-13	1.91587e-10	-0.173562
rs73039217:2178731:G:A	cg11078731	-8.04056	2.63193e-13	1.91587e-10	-0.173562
rs3778999:2180885:G:A	cg11078731	-8.04056	2.63193e-13	1.91587e-10	-0.173562
rs3779000:2181628:G:A	cg11078731	-8.04056	2.63193e-13	1.91587e-10	-0.173562
rs3779002:2183219:C:T	cg11078731	-8.04056	2.63193e-13	1.91587e-10	-0.173562
rs3800922:2184505:A:G	cg11078731	-8.04056	2.63193e-13	1.91587e-10	-0.173562
rs10260386:1937407:T:C	cg18302629	-8.03503	2.71585e-13	1.96749e-10	-0.260942
rs10257349:1937500:A:G	cg18302629	-8.03503	2.71585e-13	1.96749e-10	-0.260942
rs4721175:1939202:T:C	cg18302629	-8.03503	2.71585e-13	1.96749e-10	-0.260942
rs4721176:1939564:T:C	cg18302629	-8.03503	2.71585e-13	1.96749e-10	-0.260942
rs3800869:2109933:C:T	cg18302629	8.03064	2.78433e-13	2.01468e-10	0.278874
rs4721167:1933224:C:T	cg25011577	-8.0258	2.86184e-13	2.06829e-10	-0.361317
rs3800901:2138761:G:A	cg00963171	-8.02523	2.87116e-13	2.07255e-10	-0.195692
rs4721134:1912057:G:A	cg05863683	8.02341	2.901e-13	2.0916e-10	0.247715
rs13437894:1927668:A:G	cg01436487	-8.01764	2.99758e-13	2.15866e-10	-0.19412
rs12534679	cg25011577	-8.01656	3.01588e-13	2.16925e-10	-0.331886
rs6978209:1931544:G:A	cg11601967	-8.01595	3.02637e-13	2.17421e-10	-0.63816
rs58764929:1903646:CTACT:C	cg18302629	-8.01407	3.05881e-13	2.19491e-10	-0.266894
rs6951456:1859194:T:G	cg25011577	8.01101	3.11246e-13	2.23076e-10	0.369134
rs4385369:1852166:G:A	cg25011577	8.00801	3.16575e-13	2.26627e-10	0.330914
rs57460298:2042448:C:T	cg01436487	8.00504	3.21963e-13	2.28664e-10	0.203381
rs112027685:2043189:AG:A	cg01436487	8.00504	3.21963e-13	2.28664e-10	0.203381
rs6949794:1908727:G:A	cg05863683	8.00427	3.23369e-13	2.28664e-10	0.247659
rs12534763:1868711:C:T	cg18302629	8.00354	3.24713e-13	2.28664e-10	0.266554
rs6948707:1870794:T:G	cg18302629	8.00354	3.24713e-13	2.28664e-10	0.266554
rs6976097:1874979:A:G	cg18302629	8.00354	3.24713e-13	2.28664e-10	0.266554
rs4458759	cg18302629	8.00354	3.24713e-13	2.28664e-10	0.266554
rs6460944:1876199:C:T	cg18302629	8.00354	3.24713e-13	2.28664e-10	0.266554
rs6948403:1876768:A:G	cg18302629	8.00354	3.24713e-13	2.28664e-10	0.266554
rs6965935:1876895:G:A	cg18302629	8.00354	3.24713e-13	2.28664e-10	0.266554
rs3889797:1877924:A:C	cg18302629	8.00354	3.24713e-13	2.28664e-10	0.266554
rs62435124:1879188:A:G	cg18302629	8.00354	3.24713e-13	2.28664e-10	0.266554
rs34043991:1881433:T:C	cg18302629	8.00354	3.24713e-13	2.28664e-10	0.266554
rs10807752:1883486:T:C	cg18302629	-8.00354	3.24713e-13	2.28664e-10	-0.266554
rs71522278:1943503:C:T	cg25011577	-8.00001	3.31278e-13	2.33016e-10	-0.366085
GSA-rs6959688	cg02272667	-7.99222	3.4622e-13	2.43243e-10	-0.224091
rs12669518:1921429:G:C	cg05863683	7.9912	3.48239e-13	2.44378e-10	0.244702
rs4721164:1932629:C:G	cg18302629	-7.99067	3.49282e-13	2.44616e-10	-0.306929
rs1637736:2246454:T:C	cg14964181	-7.99062	3.49386e-13	2.44616e-10	-0.315567
rs1316716:1992822:G:A	cg19487819	7.98731	3.55987e-13	2.47011e-10	0.220381
rs34411636:1870068:C:T	cg11611357	7.98526	3.60158e-13	2.47011e-10	0.281844
rs62435122:1872904:A:T	cg11611357	7.98526	3.60158e-13	2.47011e-10	0.281844
rs6947937:1876503:A:G	cg11611357	7.98526	3.60158e-13	2.47011e-10	0.281844
rs35610003:1881265:C:T	cg11611357	7.98526	3.60158e-13	2.47011e-10	0.281844
rs35375366:1881564:A:T	cg11611357	7.98526	3.60158e-13	2.47011e-10	0.281844
rs10231456:1886174:A:G	cg11611357	-7.98526	3.60158e-13	2.47011e-10	-0.281844
rs10234557:1886333:A:G	cg11611357	-7.98526	3.60158e-13	2.47011e-10	-0.281844
rs4719317:1887871:T:C	cg11611357	-7.98526	3.60158e-13	2.47011e-10	-0.281844
rs4719320:1888294:C:G	cg11611357	-7.98526	3.60158e-13	2.47011e-10	-0.281844
rs4721112:1889466:T:C	cg11611357	-7.98526	3.60158e-13	2.47011e-10	-0.281844
rs10250550:1889599:T:C	cg11611357	-7.98526	3.60158e-13	2.47011e-10	-0.281844
rs10247428:1889622:A:G	cg11611357	-7.98526	3.60158e-13	2.47011e-10	-0.281844
rs10260968:1889773:G:A	cg11611357	-7.98526	3.60158e-13	2.47011e-10	-0.281844
rs4236272:1890751:T:C	cg11611357	-7.98526	3.60158e-13	2.47011e-10	-0.281844
rs4721118:1891303:A:G	cg11611357	-7.98526	3.60158e-13	2.47011e-10	-0.281844
rs4719322:1891403:A:T	cg11611357	-7.98526	3.60158e-13	2.47011e-10	-0.281844
rs4719323:1891483:A:G	cg11611357	-7.98526	3.60158e-13	2.47011e-10	-0.281844
rs4721162:1930350:A:G	cg01436487	-7.97929	3.72538e-13	2.55212e-10	-0.191835
rs58802890:1860455:C:T	cg18302629	7.96392	4.06415e-13	2.77478e-10	0.261852
rs13239969:1862404:C:G	cg18302629	7.96392	4.06415e-13	2.77478e-10	0.261852
rs58582974:1862533:G:A	cg18302629	7.96392	4.06415e-13	2.77478e-10	0.261852
rs3800901:2138761:G:A	cg09174162	-7.9626	4.09443e-13	2.7923e-10	-0.340054
rs11761270:1923695:C:T	cg05863683	7.95908	4.17676e-13	2.84524e-10	0.247332
rs58802890:1860455:C:T	cg19487819	7.95348	4.31144e-13	2.92709e-10	0.218301
rs13239969:1862404:C:G	cg19487819	7.95348	4.31144e-13	2.92709e-10	0.218301
rs58582974:1862533:G:A	cg19487819	7.95348	4.31144e-13	2.92709e-10	0.218301
rs144250944:2081856:GCACA:G	cg19624444	-7.94469	4.53103e-13	3.06585e-10	-0.631292
rs12673687:2081873:C:T	cg19624444	-7.94469	4.53103e-13	3.06585e-10	-0.631292
rs1533829:2082841:A:G	cg19624444	-7.94469	4.53103e-13	3.06585e-10	-0.631292
rs34021847:2037761:G:A	cg19487819	7.94166	4.60946e-13	3.09584e-10	0.2279
rs882948	cg11611357	7.94164	4.60981e-13	3.09584e-10	0.284342
rs2067948:1976749:G:A	cg17545141	-7.94127	4.61952e-13	3.09584e-10	-0.476302
rs12532128:1925454:T:C	cg25011577	-7.94056	4.63798e-13	3.09584e-10	-0.358989
rs34145223:1926237:G:A	cg25011577	-7.94056	4.63798e-13	3.09584e-10	-0.358989
rs371244053:1927297:ATGTG:A	cg25011577	-7.94056	4.63798e-13	3.09584e-10	-0.358989
rs28970524:1927484:C:T	cg25011577	-7.94056	4.63798e-13	3.09584e-10	-0.358989
rs4513875:1928159:C:T	cg25011577	-7.94056	4.63798e-13	3.09584e-10	-0.358989
rs66818247:1929212:A:AG	cg25011577	-7.94056	4.63798e-13	3.09584e-10	-0.358989
rs10950425:1926964:C:G	cg01436487	-7.9405	4.63966e-13	3.09584e-10	-0.191586
rs12667946:1927126:T:C	cg01436487	-7.9405	4.63966e-13	3.09584e-10	-0.191586
rs12673799:1927165:C:G	cg01436487	-7.9405	4.63966e-13	3.09584e-10	-0.191586
rs59541259:1872274:G:GA	cg11601967	7.94042	4.64188e-13	3.09584e-10	0.664872
rs4719415:2105760:A:G	cg18302629	-7.9361	4.75641e-13	3.16874e-10	-0.270183
rs71522278:1943503:C:T	cg11601967	-7.92851	4.96499e-13	3.30405e-10	-0.70828
rs6944660:2083782:A:G	cg01436487	-7.92694	5.00911e-13	3.32975e-10	-0.20347
rs13242649:1869102:G:A	cg11611357	7.92594	5.03743e-13	3.33392e-10	0.278862
rs62435120:1871102:C:A	cg11611357	7.92594	5.03743e-13	3.33392e-10	0.278862
rs13237891:1879687:C:T	cg11611357	7.92594	5.03743e-13	3.33392e-10	0.278862
rs7783948:1880736:C:T	cg11611357	7.92594	5.03743e-13	3.33392e-10	0.278862
rs6975354:2044096:G:C	cg11611357	7.92404	5.0918e-13	3.36622e-10	0.28507
rs11557347:1979741:G:A	cg12073833	-7.91555	5.34206e-13	3.52781e-10	-0.193243
rs3778956:2127515:C:G	cg09174162	-7.89309	6.06391e-13	4.00014e-10	-0.34383
rs13234909:1866931:G:A	cg18302629	7.88484	6.35274e-13	4.18611e-10	0.265588
rs146496198:1862363:AT:A	cg25011577	7.88343	6.40335e-13	4.21487e-10	0.322066
rs12672286:1907009:G:A	cg05863683	7.87996	6.52979e-13	4.29342e-10	0.245436
rs35971246:1942318:C:CCT	cg18302629	-7.87865	6.57833e-13	4.32064e-10	-0.255923
rs6978112:1966841:C:T	cg02272667	-7.87699	6.63997e-13	4.35639e-10	-0.221549
rs1316716:1992822:G:A	cg11611357	7.87642	6.66132e-13	4.36567e-10	0.277677
rs28393635:1943547:C:A	cg19624444	-7.87204	6.82802e-13	4.47008e-10	-0.644272
rs872465:2034349:G:A	cg11611357	7.86654	7.04275e-13	4.6007e-10	0.286363
rs35745518:2053538:G:A	cg11611357	7.86654	7.04275e-13	4.6007e-10	0.286363
rs4719364:1975849:T:C	cg17545141	7.86273	7.19543e-13	4.69536e-10	0.47502
rs10950559:2172705:C:T	cg11078731	-7.85994	7.30962e-13	4.76474e-10	-0.170861
rs71523265:1909865:G:A	cg05863683	7.85805	7.38756e-13	4.76929e-10	0.238689
rs71523270:1910110:T:C	cg05863683	7.85805	7.38756e-13	4.76929e-10	0.238689
rs71523271:1910374:G:A	cg05863683	7.85805	7.38756e-13	4.76929e-10	0.238689
rs117125814:1910681:T:G	cg05863683	7.85805	7.38756e-13	4.76929e-10	0.238689
rs111357851:1911381:C:G	cg05863683	7.85805	7.38756e-13	4.76929e-10	0.238689
rs4721135	cg05863683	7.85805	7.38756e-13	4.76929e-10	0.238689
rs141450539:1917035:C:G	cg05863683	7.85805	7.38756e-13	4.76929e-10	0.238689
rs4721146:1919539:C:T	cg05863683	7.85805	7.38756e-13	4.76929e-10	0.238689
rs35487994:1920171:G:A	cg05863683	7.85805	7.38756e-13	4.76929e-10	0.238689
rs11762448:1943199:G:A	cg18302629	-7.84257	8.0601e-13	5.19792e-10	-0.257526
rs10950411:1909153:A:G	cg25011577	-7.84153	8.10766e-13	5.22193e-10	-0.319581
rs34279734:1923718:T:C	cg25011577	-7.84138	8.1146e-13	5.22193e-10	-0.326442
rs7781241:1868116:C:G	cg18302629	7.84014	8.17134e-13	5.24729e-10	0.261274
rs12537387:1868582:A:G	cg18302629	7.84014	8.17134e-13	5.24729e-10	0.261274
rs1558461:2121156:G:A	cg00963171	-7.83959	8.19672e-13	5.258e-10	-0.222937
rs10950456:1979750:G:A	cg12073833	7.83749	8.29412e-13	5.31484e-10	0.190326
rs3996328:2034017:C:T	cg11611357	7.83419	8.44943e-13	5.40292e-10	0.286469
rs13246996:2046188:G:C	cg11611357	7.83419	8.44943e-13	5.40292e-10	0.286469
rs4639400:1917806:G:T	cg25011577	-7.8315	8.57809e-13	5.4794e-10	-0.324059
rs1113737:1993078:G:A	cg11611357	7.83103	8.6006e-13	5.48798e-10	0.290248
rs13233298:2227707:T:C	cg18044113	7.83068	8.61764e-13	5.49306e-10	0.212201
rs4721302:2049854:A:G	cg11611357	-7.82885	8.70687e-13	5.5441e-10	-0.280284
rs3779003:2184902:C:T	cg11078731	-7.82397	8.94927e-13	5.69245e-10	-0.171074
rs12667688:1931030:C:T	cg25011577	-7.82187	9.05533e-13	5.72788e-10	-0.350765
rs12669956:1931113:A:C	cg25011577	-7.82187	9.05533e-13	5.72788e-10	-0.350765
rs72342654:1931171:ATAAAAT:A	cg25011577	-7.82187	9.05533e-13	5.72788e-10	-0.350765
rs12532128:1925454:T:C	cg05863683	7.82119	9.09019e-13	5.72788e-10	0.241006
rs34145223:1926237:G:A	cg05863683	7.82119	9.09019e-13	5.72788e-10	0.241006
rs371244053:1927297:ATGTG:A	cg05863683	7.82119	9.09019e-13	5.72788e-10	0.241006
rs28970524:1927484:C:T	cg05863683	7.82119	9.09019e-13	5.72788e-10	0.241006
rs4513875:1928159:C:T	cg05863683	7.82119	9.09019e-13	5.72788e-10	0.241006
rs66818247:1929212:A:AG	cg05863683	7.82119	9.09019e-13	5.72788e-10	0.241006
rs10950410:1909086:C:G	cg01436487	-7.81789	9.25992e-13	5.82876e-10	-0.192059
rs34961072:1948620:G:C	cg12073833	-7.8154	9.39057e-13	5.90485e-10	-0.199715
rs12699547:2015970:C:T	cg18302629	7.81239	9.55071e-13	5.99931e-10	0.267781
rs142108032:1908113:A:ACCCAC	cg05863683	7.81165	9.59084e-13	6.01827e-10	0.244511
rs3823631:2190100:A:G	cg11078731	-7.80955	9.70422e-13	6.08311e-10	-0.173184
rs13438766:1927572:C:T	cg01436487	-7.808	9.78942e-13	6.12382e-10	-0.189429
rs4994764:1928662:C:G	cg01436487	-7.808	9.78942e-13	6.12382e-10	-0.189429
rs62442919:1978384:A:G	cg11611357	-7.80741	9.82184e-13	6.12857e-10	-0.269532
rs10950425:1926964:C:G	cg25011577	-7.80712	9.83753e-13	6.12857e-10	-0.321759
rs12667946:1927126:T:C	cg25011577	-7.80712	9.83753e-13	6.12857e-10	-0.321759
rs12673799:1927165:C:G	cg25011577	-7.80712	9.83753e-13	6.12857e-10	-0.321759
rs3778998:2180753:C:A	cg11078731	-7.80385	1.00202e-12	6.2356e-10	-0.166579
rs4721162:1930350:A:G	cg25011577	-7.80365	1.00314e-12	6.2356e-10	-0.320979
rs377694807:1944896:C:T	cg02272667	7.80349	1.00403e-12	6.2356e-10	0.219075
rs6969587:2018037:C:T	cg18302629	7.79572	1.0488e-12	6.50033e-10	0.265917
rs12699561:2018418:G:T	cg18302629	7.79572	1.0488e-12	6.50033e-10	0.265917
rs3800871	cg11611357	-7.79026	1.08144e-12	6.69574e-10	-0.284683
rs34447895:1923708:CGA:C	cg25011577	-7.78755	1.09801e-12	6.79138e-10	-0.323866
rs10267825:1974112:C:G	cg18302629	7.78686	1.10225e-12	6.81064e-10	0.253997
rs10950429:1942499:C:A	cg18302629	-7.78583	1.10864e-12	6.84315e-10	-0.254681
rs3800869:2109933:C:T	cg01436487	7.78474	1.11546e-12	6.87823e-10	0.202082
rs7783715	cg25011577	-7.77974	1.1472e-12	7.06678e-10	-0.323563
rs4618595:1946106:A:G	cg18302629	-7.77829	1.15653e-12	7.11699e-10	-0.253282
rs7791299:1935598:T:C	cg19624444	-7.76893	1.21891e-12	7.4856e-10	-0.639492
rs10267593:1937261:G:A	cg19624444	-7.76893	1.21891e-12	7.4856e-10	-0.639492
rs13438766:1927572:C:T	cg25011577	-7.76554	1.24227e-12	7.61359e-10	-0.320716
rs4994764:1928662:C:G	cg25011577	-7.76554	1.24227e-12	7.61359e-10	-0.320716
rs4602777:1898075:C:T	cg25011577	-7.76317	1.25889e-12	7.70768e-10	-0.333385
rs3729620:2115163:C:T	cg09174162	-7.76139	1.27149e-12	7.71453e-10	-0.339112
rs34564512:2117146:C:G	cg09174162	-7.76139	1.27149e-12	7.71453e-10	-0.339112
rs34903893:2119869:C:T	cg09174162	-7.76139	1.27149e-12	7.71453e-10	-0.339112
rs1558462:2121196:G:A	cg09174162	-7.76139	1.27149e-12	7.71453e-10	-0.339112
rs13242473:2130014:T:C	cg09174162	-7.76139	1.27149e-12	7.71453e-10	-0.339112
rs35143793:2134728:A:G	cg09174162	-7.76139	1.27149e-12	7.71453e-10	-0.339112
rs62442993:2140704:C:T	cg09174162	-7.76139	1.27149e-12	7.71453e-10	-0.339112
rs3778973:2151178:C:T	cg09174162	-7.76139	1.27149e-12	7.71453e-10	-0.339112
rs3778980:2161447:G:A	cg09174162	-7.76139	1.27149e-12	7.71453e-10	-0.339112
rs12671113:1965255:G:A	cg25011577	-7.75665	1.30574e-12	7.91442e-10	-0.358627
rs33997793:2081469:G:GT	cg01436487	-7.75552	1.31401e-12	7.94985e-10	-0.20079
rs12699596:2065828:A:G	cg01436487	7.75549	1.31422e-12	7.94985e-10	0.200491
rs10807760:1945161:A:G	cg18302629	-7.73796	1.44982e-12	8.75607e-10	-0.25466
rs12536062:1958672:G:A	cg05863683	7.73789	1.45039e-12	8.75607e-10	0.232326
rs10950423:1926639:A:G	cg01436487	-7.73111	1.50648e-12	9.08562e-10	-0.186183
rs11768206:1932151:T:G	cg25011577	-7.72743	1.53781e-12	9.26535e-10	-0.342363
rs58802890:1860455:C:T	cg11611357	7.72269	1.57909e-12	9.48573e-10	0.272048
rs13239969:1862404:C:G	cg11611357	7.72269	1.57909e-12	9.48573e-10	0.272048
rs58582974:1862533:G:A	cg11611357	7.72269	1.57909e-12	9.48573e-10	0.272048
rs55900835:1927648:C:CAT	cg01436487	-7.72195	1.58562e-12	9.51015e-10	-0.19064
rs62442903:1953416:G:A	cg19624444	-7.72188	1.5863e-12	9.51015e-10	-0.582253
rs34074205:1948948:G:A	cg18302629	7.71697	1.6304e-12	9.76483e-10	0.253359
rs3800871	cg01436487	-7.71029	1.69244e-12	1.01208e-09	-0.197134
rs882948	cg18302629	7.71021	1.69318e-12	1.01208e-09	0.262259
rs4721134:1912057:G:A	cg12073833	-7.7098	1.69713e-12	1.01344e-09	-0.203467
rs2280549:1976635:G:A	cg17545141	-7.70672	1.72653e-12	1.02998e-09	-0.467587
rs75450597:1910768:C:A	cg05863683	7.70593	1.73422e-12	1.03355e-09	0.238332
rs4721170:1936272:A:G	cg18302629	-7.69626	1.83045e-12	1.08982e-09	-0.251847
rs12536062:1958672:G:A	cg25011577	-7.68959	1.89993e-12	1.13008e-09	-0.340862
rs34008721:1959975:T:C	cg18302629	7.68917	1.90443e-12	1.13164e-09	0.258618
rs1637735:2248690:T:C	cg18044113	-7.68878	1.90858e-12	1.13179e-09	-0.182885
rs4721139:1917337:T:C	cg25011577	-7.68862	1.91029e-12	1.13179e-09	-0.319194
rs4721143:1918179:T:G	cg25011577	-7.68862	1.91029e-12	1.13179e-09	-0.319194
rs111519111:1910705:T:C	cg25011577	-7.68569	1.9418e-12	1.14485e-09	-0.317164
rs35349665:1911166:C:T	cg25011577	-7.68569	1.9418e-12	1.14485e-09	-0.317164
rs13221208:1913856:A:G	cg25011577	-7.68569	1.9418e-12	1.14485e-09	-0.317164
rs13224015:1913869:T:C	cg25011577	-7.68569	1.9418e-12	1.14485e-09	-0.317164
rs4719330:1914613:A:G	cg25011577	-7.68569	1.9418e-12	1.14485e-09	-0.317164
rs3800876	cg00963171	-7.68017	2.0025e-12	1.17949e-09	-0.189638
rs10950423:1926639:A:G	cg25011577	-7.67619	2.04747e-12	1.2048e-09	-0.314835
rs12669370:2081914:G:A	cg18302629	-7.67594	2.05036e-12	1.20533e-09	-0.296122
rs34647879:1960646:G:A	cg25011577	7.67129	2.1042e-12	1.23339e-09	0.321333
rs1464541:1960887:A:G	cg25011577	7.67129	2.1042e-12	1.23339e-09	0.321333
rs62442906:1964675:C:T	cg25011577	7.67129	2.1042e-12	1.23339e-09	0.321333
rs6951276:1859059:T:C	cg11601967	7.67027	2.11622e-12	1.23923e-09	0.695219
rs4721110:1888063:T:C	cg01436487	-7.66474	2.18246e-12	1.27679e-09	-0.1912
rs4721347:2092885:G:A	cg01436487	-7.66016	2.23898e-12	1.30858e-09	-0.19679
rs12154473:1982181:A:G	cg12073833	7.65777	2.26901e-12	1.32486e-09	0.189639
rs7809320:2149947:G:A	cg09174162	-7.65036	2.36466e-12	1.37937e-09	-0.342964
rs4721441:2184060:T:C	cg11078731	-7.6498	2.37205e-12	1.38235e-09	-0.168442
rs4721188:1953615:G:A	cg19624444	7.64859	2.38803e-12	1.39033e-09	0.587423
rs11768206:1932151:T:G	cg05863683	7.64685	2.4113e-12	1.40252e-09	0.230576
rs13437894:1927668:A:G	cg25011577	-7.64625	2.41949e-12	1.40594e-09	-0.31905
rs34647879:1960646:G:A	cg11601967	7.6456	2.42819e-12	1.40693e-09	0.624113
rs1464541:1960887:A:G	cg11601967	7.6456	2.42819e-12	1.40693e-09	0.624113
rs62442906:1964675:C:T	cg11601967	7.6456	2.42819e-12	1.40693e-09	0.624113
rs11770148:1899447:A:G	cg19624444	-7.6451	2.435e-12	1.40953e-09	-0.649571
rs36054673:1956056:G:T	cg18302629	7.64383	2.45228e-12	1.41818e-09	0.252534
rs34256344:1861460:G:C	cg02272667	-7.64239	2.47198e-12	1.42684e-09	-0.230227
rs148264991:1861824:AAAAC:A	cg02272667	-7.64239	2.47198e-12	1.42684e-09	-0.230227
rs11764040:1884830:G:C	cg18302629	-7.63444	2.58388e-12	1.48368e-09	-0.309295
rs58673065:1885600:A:G	cg18302629	-7.63444	2.58388e-12	1.48368e-09	-0.309295
rs11762803:1886805:A:G	cg18302629	-7.63444	2.58388e-12	1.48368e-09	-0.309295
rs144250944:2081856:GCACA:G	cg18302629	-7.63435	2.58516e-12	1.48368e-09	-0.291574
rs12673687:2081873:C:T	cg18302629	-7.63435	2.58516e-12	1.48368e-09	-0.291574
rs1533829:2082841:A:G	cg18302629	-7.63435	2.58516e-12	1.48368e-09	-0.291574
rs6976858:1943930:G:A	cg18302629	-7.63386	2.59219e-12	1.4863e-09	-0.295553
rs10950448:1966492:G:C	cg05863683	7.62635	2.70285e-12	1.54828e-09	0.231526
rs12671113:1965255:G:A	cg05863683	7.62197	2.76955e-12	1.58499e-09	0.240319
rs35256954:2193891:G:A	cg00963171	-7.62006	2.79924e-12	1.60046e-09	-0.210015
rs13228407:1859327:C:T	cg11611357	7.61981	2.80302e-12	1.60112e-09	0.271955
rs7783715	cg01436487	-7.60949	2.96866e-12	1.69413e-09	-0.187388
rs142108032:1908113:A:ACCCAC	cg12073833	-7.60754	3.00095e-12	1.71094e-09	-0.202697
rs62442899:1948454:C:T	cg19624444	-7.60061	3.11883e-12	1.77647e-09	-0.63052
rs12699476:1968245:A:C	cg18302629	7.59959	3.13655e-12	1.78489e-09	0.298418
rs6945719:1932688:G:A	cg05863683	7.59587	3.20212e-12	1.82049e-09	0.236104
rs11982272:1970766:T:C	cg19624444	-7.59481	3.22107e-12	1.82954e-09	-0.641811
rs13228407:1859327:C:T	cg18302629	7.59227	3.26675e-12	1.85375e-09	0.25547
rs7785626:2103005:A:G	cg01436487	-7.58508	3.3999e-12	1.9275e-09	-0.19681
rs12674189:1900003:G:C	cg05863683	7.58456	3.40971e-12	1.93125e-09	0.232946
rs6973622:2063476:T:C	cg01436487	-7.58256	3.44779e-12	1.95099e-09	-0.19916
rs10266703:1918941:C:A	cg11601967	-7.57656	3.56454e-12	2.01517e-09	-0.630874
rs78469080:2200729:G:A	cg18044113	7.57499	3.59573e-12	2.01772e-09	0.204166
rs75340993:2200864:G:T	cg18044113	7.57499	3.59573e-12	2.01772e-09	0.204166
rs150084146:2201299:G:A	cg18044113	7.57499	3.59573e-12	2.01772e-09	0.204166
rs146168991:2202447:AAT:A	cg18044113	7.57499	3.59573e-12	2.01772e-09	0.204166
rs3800926:2205956:G:A	cg18044113	7.57499	3.59573e-12	2.01772e-09	0.204166
rs34255795:2207416:A:G	cg18044113	7.57499	3.59573e-12	2.01772e-09	0.204166
rs62443039:2209354:C:T	cg18044113	7.57499	3.59573e-12	2.01772e-09	0.204166
rs35038526:2213106:A:G	cg18044113	7.57499	3.59573e-12	2.01772e-09	0.204166
rs12538674:1925166:C:G	cg01436487	-7.56223	3.85953e-12	2.16374e-09	-0.182098
rs34290436:1951260:G:C	cg18302629	7.55856	3.93885e-12	2.20616e-09	0.252785
rs6951276:1859059:T:C	cg25011577	7.55426	4.03381e-12	2.25455e-09	0.353194
rs4236277:1942270:C:T	cg05863683	7.55415	4.03642e-12	2.25455e-09	0.226415
rs12699439:1942866:T:C	cg05863683	7.55415	4.03642e-12	2.25455e-09	0.226415
rs35273555:1851205:A:G	cg25011577	7.54993	4.13184e-12	2.30572e-09	0.315061
rs10570929:1945685:CAAA:C	cg18302629	-7.54604	4.22192e-12	2.35337e-09	-0.289478
rs7810386:1952031:T:A	cg18302629	7.54574	4.2289e-12	2.35337e-09	0.249872
rs35327420:1952799:C:A	cg18302629	7.54574	4.2289e-12	2.35337e-09	0.249872
rs3800871	cg18302629	-7.5404	4.35597e-12	2.42186e-09	-0.261939
rs55993035:2060397:CT:C	cg19624444	-7.53885	4.39348e-12	2.44047e-09	-0.604467
rs60595248:1967731:G:A	cg19624444	-7.53648	4.45153e-12	2.46592e-09	-0.626549
rs78443464:1970229:C:T	cg19624444	-7.53648	4.45153e-12	2.46592e-09	-0.626549
rs62442913:1970649:G:A	cg19624444	-7.53648	4.45153e-12	2.46592e-09	-0.626549
rs35273555:1851205:A:G	cg11601967	7.53618	4.4588e-12	2.46769e-09	0.612596
rs4236277:1942270:C:T	cg11601967	-7.53234	4.55481e-12	2.47997e-09	-0.64829
rs12699439:1942866:T:C	cg11601967	-7.53234	4.55481e-12	2.47997e-09	-0.64829
rs4721090:1873084:T:C	cg05863683	7.53217	4.55889e-12	2.47997e-09	0.24451
rs10237989:1873343:G:A	cg05863683	7.53217	4.55889e-12	2.47997e-09	0.24451
rs13222183:1873879:A:G	cg05863683	7.53217	4.55889e-12	2.47997e-09	0.24451
rs13235380:1873894:C:T	cg05863683	7.53217	4.55889e-12	2.47997e-09	0.24451
rs12540579:1882227:C:A	cg05863683	7.53217	4.55889e-12	2.47997e-09	0.24451
rs58222895:1885064:G:A	cg05863683	7.53217	4.55889e-12	2.47997e-09	0.24451
rs35729895:1885069:C:T	cg05863683	7.53217	4.55889e-12	2.47997e-09	0.24451
rs13226911:1885144:T:G	cg05863683	7.53217	4.55889e-12	2.47997e-09	0.24451
rs10233560:1885415:T:C	cg05863683	7.53217	4.55889e-12	2.47997e-09	0.24451
rs6953693:1886388:C:G	cg05863683	7.53217	4.55889e-12	2.47997e-09	0.24451
rs6952808:1886535:G:C	cg05863683	7.53217	4.55889e-12	2.47997e-09	0.24451
GSA-rs6954673	cg05863683	7.53217	4.55889e-12	2.47997e-09	0.24451
rs6957894:1887362:G:A	cg05863683	7.53217	4.55889e-12	2.47997e-09	0.24451
rs4719318:1887930:G:A	cg05863683	7.53217	4.55889e-12	2.47997e-09	0.24451
rs10713007:1888180:TC:T	cg05863683	7.53217	4.55889e-12	2.47997e-09	0.24451
rs59248873:1888185:A:G	cg05863683	7.53217	4.55889e-12	2.47997e-09	0.24451
rs4721121:1892565:T:C	cg05863683	7.53217	4.55889e-12	2.47997e-09	0.24451
rs2280549:1976635:G:A	cg01436487	7.53027	4.60709e-12	2.50394e-09	0.187782
rs12538674:1925166:C:G	cg25011577	-7.52853	4.65186e-12	2.526e-09	-0.308501
rs6461005:1947687:A:G	cg11601967	-7.52386	4.77353e-12	2.58975e-09	-0.608358
rs7778752	cg01436487	-7.52005	4.87522e-12	2.64255e-09	-0.196877
rs13236380:1885112:G:C	cg11601967	-7.51843	4.91932e-12	2.66406e-09	-0.627382
rs61409925:1971226:G:A	cg19624444	-7.51767	4.94007e-12	2.67291e-09	-0.626272
rs4236277:1942270:C:T	cg12073833	-7.51268	5.07827e-12	2.74278e-09	-0.190516
rs12699439:1942866:T:C	cg12073833	-7.51268	5.07827e-12	2.74278e-09	-0.190516
rs2280546:1976863:G:A	cg05863683	7.50715	5.23582e-12	2.82282e-09	0.240253
rs4719366:1977906:G:A	cg05863683	7.50715	5.23582e-12	2.82282e-09	0.240253
rs10807751:1883476:G:C	cg11601967	-7.50622	5.26295e-12	2.83492e-09	-0.616791
rs57193069:1862417:A:G	cg02272667	-7.50293	5.35953e-12	2.88438e-09	-0.229684
rs5881918:2155615:A:AG	cg09174162	-7.50077	5.42372e-12	2.91374e-09	-0.33034
rs13240499:2157186:G:A	cg09174162	-7.50077	5.42372e-12	2.91374e-09	-0.33034
rs35740617:1906979:A:AC	cg05863683	7.49315	5.65699e-12	3.03636e-09	0.241338
rs3800892:2123946:C:T	cg09174162	-7.48827	5.81158e-12	3.11381e-09	-0.336593
rs3800893:2123963:C:T	cg09174162	-7.48827	5.81158e-12	3.11381e-09	-0.336593
rs35613646:1906095:CA:C	cg01436487	-7.48805	5.81874e-12	3.11489e-09	-0.184882
rs12536062:1958672:G:A	cg11601967	-7.48611	5.88131e-12	3.13373e-09	-0.650946
rs4721321:2068470:A:G	cg18302629	-7.48584	5.8902e-12	3.13373e-09	-0.288862
rs59096822:2078374:CCTG:C	cg18302629	-7.48584	5.8902e-12	3.13373e-09	-0.288862
rs3996323:2079428:G:T	cg18302629	-7.48584	5.8902e-12	3.13373e-09	-0.288862
rs10241537:2083358:A:G	cg18302629	-7.48584	5.8902e-12	3.13373e-09	-0.288862
rs7797112:2085165:T:C	cg18302629	-7.48584	5.8902e-12	3.13373e-09	-0.288862
rs7801349:2085553:T:C	cg18302629	-7.48584	5.8902e-12	3.13373e-09	-0.288862
rs6978209:1931544:G:A	cg01436487	-7.48261	5.99618e-12	3.18731e-09	-0.183632
rs6972374:2003043:C:T	cg18302629	7.47961	6.09634e-12	3.23543e-09	0.250943
rs36054673:1956056:G:T	cg11601967	7.47958	6.0974e-12	3.23543e-09	0.609303
rs34447895:1923708:CGA:C	cg18583276	-7.47812	6.14658e-12	3.25867e-09	-0.199116
rs12667688:1931030:C:T	cg05863683	7.47551	6.23591e-12	3.29735e-09	0.230408
rs12669956:1931113:A:C	cg05863683	7.47551	6.23591e-12	3.29735e-09	0.230408
rs72342654:1931171:ATAAAAT:A	cg05863683	7.47551	6.23591e-12	3.29735e-09	0.230408
rs6461026:1978539:G:A	cg11601967	-7.46706	6.53342e-12	3.45166e-09	-0.637419
rs10255204:1932092:A:C	cg25011577	-7.45989	6.79721e-12	3.58788e-09	-0.312248
rs4236273:1896341:G:A	cg01436487	-7.45214	7.09366e-12	3.7411e-09	-0.185155
rs6978209:1931544:G:A	cg25011577	-7.45165	7.11304e-12	3.74805e-09	-0.311167
rs6461158:2153541:G:A	cg00963171	-7.45122	7.13001e-12	3.75372e-09	-0.188121
rs10255204:1932092:A:C	cg01436487	-7.45042	7.16138e-12	3.76696e-09	-0.183546
rs61150432:1967887:C:T	cg18302629	7.44869	7.23014e-12	3.79323e-09	0.248274
rs34976285:1968226:C:T	cg18302629	7.44869	7.23014e-12	3.79323e-09	0.248274
rs34419870:1968851:C:T	cg18302629	7.44869	7.23014e-12	3.79323e-09	0.248274
rs4721167:1933224:C:T	cg05863683	7.44778	7.26647e-12	3.80656e-09	0.23246
rs62442919:1978384:A:G	cg25011577	-7.44773	7.26813e-12	3.80656e-09	-0.30892
rs13311111:1943296:C:T	cg11601967	-7.4423	7.4892e-12	3.91895e-09	-0.638962
rs34279734:1923718:T:C	cg01436487	-7.44062	7.55862e-12	3.95186e-09	-0.184975
rs112376589:1860132:A:AG	cg25011577	7.4365	7.73198e-12	4.039e-09	0.357955
rs1639914:2257467:A:G	cg18044113	-7.43563	7.76948e-12	4.04114e-09	-0.201372
rs1639917:2260715:G:T	cg18044113	-7.43563	7.76948e-12	4.04114e-09	-0.201372
rs1637730:2260928:T:C	cg18044113	-7.43563	7.76948e-12	4.04114e-09	-0.201372
rs1639919:2262934:C:G	cg18044113	-7.43563	7.76948e-12	4.04114e-09	-0.201372
rs3837087:2263479:G:GC	cg18044113	-7.43563	7.76948e-12	4.04114e-09	-0.201372
rs6950455	cg25011577	7.43407	7.83621e-12	4.07235e-09	0.333473
rs12155225:1899479:T:C	cg05863683	7.43289	7.8876e-12	4.09554e-09	0.22943
rs6975354:2044096:G:C	cg01436487	7.43231	7.91277e-12	4.10307e-09	0.18995
rs2056480:1954301:G:A	cg05863683	7.43209	7.92245e-12	4.10307e-09	0.228953
rs2056481:1955435:A:G	cg05863683	7.43209	7.92245e-12	4.10307e-09	0.228953
rs882948	cg01436487	7.43037	7.99755e-12	4.13842e-09	0.189134
rs4721190:1954732:G:A	cg11601967	-7.4277	8.11617e-12	4.19621e-09	-0.624868
rs4639400:1917806:G:T	cg01436487	-7.42529	8.22447e-12	4.24857e-09	-0.183512
rs1113736:1992992:T:C	cg05863683	7.42404	8.28119e-12	4.27422e-09	0.22217
rs872464:2034562:A:G	cg02272667	7.42338	8.31118e-12	4.28605e-09	0.220176
rs374073588:2280631:A:ATT	cg18044113	-7.41967	8.48275e-12	4.3708e-09	-0.199755
rs6963853:1858725:G:A	cg11611357	7.41747	8.58597e-12	4.42022e-09	0.264862
rs872465:2034349:G:A	cg01436487	7.41691	8.61252e-12	4.42635e-09	0.191502
rs35745518:2053538:G:A	cg01436487	7.41691	8.61252e-12	4.42635e-09	0.191502
rs13311111:1943296:C:T	cg25011577	-7.41673	8.62103e-12	4.42696e-09	-0.327367
rs4721429:2171704:T:C	cg11078731	-7.41519	8.69455e-12	4.46093e-09	-0.162763
rs11982455:1911458:A:C	cg19624444	-7.41242	8.82795e-12	4.5217e-09	-0.621329
rs11973114:1913270:G:A	cg19624444	-7.41242	8.82795e-12	4.5217e-09	-0.621329
rs4602777:1898075:C:T	cg11601967	-7.40518	9.18648e-12	4.69829e-09	-0.62738
rs4994763:1928823:C:T	cg25011577	-7.40514	9.18825e-12	4.69829e-09	-0.313682
rs111519111:1910705:T:C	cg01436487	-7.40343	9.27502e-12	4.72271e-09	-0.181633
rs35349665:1911166:C:T	cg01436487	-7.40343	9.27502e-12	4.72271e-09	-0.181633
rs13221208:1913856:A:G	cg01436487	-7.40343	9.27502e-12	4.72271e-09	-0.181633
rs13224015:1913869:T:C	cg01436487	-7.40343	9.27502e-12	4.72271e-09	-0.181633
rs4719330:1914613:A:G	cg01436487	-7.40343	9.27502e-12	4.72271e-09	-0.181633
rs6461026:1978539:G:A	cg25011577	-7.40215	9.34083e-12	4.75221e-09	-0.325321
rs11763813:1896690:C:T	cg19624444	-7.39251	9.84898e-12	5.00653e-09	-0.631749
rs12699570:2051543:G:A	cg01436487	7.39081	9.9411e-12	5.04911e-09	0.190206
rs7792631:1982779:C:T	cg05863683	7.38971	1.00016e-11	5.0756e-09	0.240556
rs140364877:1885178:C:T	cg05863683	7.38516	1.02543e-11	5.19945e-09	0.244497
rs7785626:2103005:A:G	cg18302629	-7.3828	1.03882e-11	5.26293e-09	-0.260565
rs35797753:1954914:G:A	cg05863683	7.38072	1.05074e-11	5.31888e-09	0.230915
rs3857706	cg02272667	7.37976	1.0563e-11	5.34254e-09	0.221752
rs871925:2047875:G:A	cg19624444	-7.37736	1.07031e-11	5.40437e-09	-0.530343
rs13227554:2048220:G:C	cg19624444	-7.37736	1.07031e-11	5.40437e-09	-0.530343
rs13234909:1866931:G:A	cg11611357	7.37458	1.08677e-11	5.47529e-09	0.268767
rs34739081:2191428:A:C	cg00963171	-7.37456	1.08688e-11	5.47529e-09	-0.20433
rs12699483:1975624:C:G	cg05863683	7.37407	1.08979e-11	5.47529e-09	0.24093
rs1801368:1976457:C:T	cg05863683	7.37407	1.08979e-11	5.47529e-09	0.24093
rs2280550:1976556:G:A	cg05863683	7.37407	1.08979e-11	5.47529e-09	0.24093
rs2280548:1976667:G:T	cg05863683	7.37407	1.08979e-11	5.47529e-09	0.24093
rs10479762:2045351:T:C	cg19624444	-7.37061	1.11068e-11	5.57101e-09	-0.535033
rs10266703:1918941:C:A	cg25011577	-7.37061	1.11068e-11	5.57101e-09	-0.317615
rs4721139:1917337:T:C	cg01436487	-7.36787	1.12752e-11	5.64612e-09	-0.182104
rs4721143:1918179:T:G	cg01436487	-7.36787	1.12752e-11	5.64612e-09	-0.182104
rs4236277:1942270:C:T	cg25011577	-7.36722	1.13157e-11	5.65703e-09	-0.327655
rs12699439:1942866:T:C	cg25011577	-7.36722	1.13157e-11	5.65703e-09	-0.327655
rs13225346:1866916:T:C	cg02272667	-7.3662	1.13788e-11	5.66983e-09	-0.227732
rs34373690:1869473:T:A	cg02272667	-7.3662	1.13788e-11	5.66983e-09	-0.227732
rs35641411:1870242:T:C	cg02272667	-7.3662	1.13788e-11	5.66983e-09	-0.227732
rs61164094:1874264:T:C	cg02272667	-7.3662	1.13788e-11	5.66983e-09	-0.227732
rs13225346:1866916:T:C	cg11601967	7.36472	1.14717e-11	5.69733e-09	0.6055
rs34373690:1869473:T:A	cg11601967	7.36472	1.14717e-11	5.69733e-09	0.6055
rs35641411:1870242:T:C	cg11601967	7.36472	1.14717e-11	5.69733e-09	0.6055
rs61164094:1874264:T:C	cg11601967	7.36472	1.14717e-11	5.69733e-09	0.6055
rs6944660:2083782:A:G	cg18583276	-7.36392	1.15224e-11	5.71781e-09	-0.207628
rs4610628:1903100:C:T	cg12073833	-7.35684	1.19778e-11	5.9341e-09	-0.19826
rs11761670:1904709:C:T	cg12073833	-7.35684	1.19778e-11	5.9341e-09	-0.19826
rs34290436:1951260:G:C	cg11601967	7.35602	1.20322e-11	5.95613e-09	0.607428
rs7810386:1952031:T:A	cg11601967	7.35198	1.23017e-11	6.0796e-09	0.600922
rs35327420:1952799:C:A	cg11601967	7.35198	1.23017e-11	6.0796e-09	0.600922
rs10950448:1966492:G:C	cg25011577	-7.35125	1.23506e-11	6.09882e-09	-0.332236
rs60238952:1914350:A:G	cg18302629	-7.34845	1.25417e-11	6.18811e-09	-0.290186
rs34074205:1948948:G:A	cg11601967	7.34724	1.26251e-11	6.22421e-09	0.599292
rs34008721:1959975:T:C	cg25011577	7.34235	1.29683e-11	6.38818e-09	0.314859
rs35971246:1942318:C:CCT	cg11601967	-7.34108	1.30585e-11	6.42738e-09	-0.59616
rs61252329:1896373:G:T	cg19487819	7.33874	1.32272e-11	6.50513e-09	0.215726
rs4994763:1928823:C:T	cg01436487	-7.33696	1.33566e-11	6.56344e-09	-0.183315
rs11768637:2092536:T:C	cg18583276	-7.33665	1.33791e-11	6.56913e-09	-0.204254
rs34961072:1948620:G:C	cg05863683	7.33413	1.35647e-11	6.65487e-09	0.22582
rs112376589:1860132:A:AG	cg11601967	7.33231	1.37006e-11	6.71465e-09	0.689767
rs10950411:1909153:A:G	cg01436487	-7.3322	1.37088e-11	6.71465e-09	-0.179153
rs34647879:1960646:G:A	cg18302629	7.33111	1.3791e-11	6.73854e-09	0.24701
rs1464541:1960887:A:G	cg18302629	7.33111	1.3791e-11	6.73854e-09	0.24701
rs62442906:1964675:C:T	cg18302629	7.33111	1.3791e-11	6.73854e-09	0.24701
rs11771451:1945678:T:C	cg05863683	7.33051	1.38365e-11	6.73988e-09	0.222259
rs13245479:1947390:T:A	cg18302629	7.33023	1.38574e-11	6.73988e-09	0.243669
rs13242597:1947392:A:C	cg18302629	7.33023	1.38574e-11	6.73988e-09	0.243669
rs10268797:1873756:C:G	cg19624444	7.328	1.40277e-11	6.73988e-09	0.628108
rs4721096:1877311:T:C	cg19624444	7.328	1.40277e-11	6.73988e-09	0.628108
rs3889573:1878377:A:G	cg19624444	7.328	1.40277e-11	6.73988e-09	0.628108
rs10228189:1879843:A:G	cg19624444	7.328	1.40277e-11	6.73988e-09	0.628108
rs4721098:1881527:G:C	cg19624444	7.328	1.40277e-11	6.73988e-09	0.628108
rs73046323:1882795:G:A	cg19624444	-7.328	1.40277e-11	6.73988e-09	-0.628108
rs58169303:1883274:T:C	cg19624444	-7.328	1.40277e-11	6.73988e-09	-0.628108
rs62435127:1884937:A:G	cg19624444	-7.328	1.40277e-11	6.73988e-09	-0.628108
rs73046334:1887037:T:C	cg19624444	-7.328	1.40277e-11	6.73988e-09	-0.628108
rs11766944:1888051:G:A	cg19624444	-7.328	1.40277e-11	6.73988e-09	-0.628108
rs73046339:1889300:G:A	cg19624444	-7.328	1.40277e-11	6.73988e-09	-0.628108
rs62435130:1890002:C:T	cg19624444	-7.328	1.40277e-11	6.73988e-09	-0.628108
rs56070303:1891015:C:T	cg19624444	-7.328	1.40277e-11	6.73988e-09	-0.628108
rs62435132:1891315:C:T	cg19624444	-7.328	1.40277e-11	6.73988e-09	-0.628108
rs11764124:1891723:C:G	cg19624444	-7.328	1.40277e-11	6.73988e-09	-0.628108
rs11764337	cg19624444	-7.328	1.40277e-11	6.73988e-09	-0.628108
rs56256289:1892529:C:T	cg19624444	-7.328	1.40277e-11	6.73988e-09	-0.628108
rs62435134:1895463:T:G	cg19624444	-7.328	1.40277e-11	6.73988e-09	-0.628108
rs10240470:1949971:G:T	cg19624444	7.32729	1.40827e-11	6.74488e-09	0.613374
rs6947019:1950337:G:A	cg19624444	-7.32729	1.40827e-11	6.74488e-09	-0.613374
rs4332037	cg19624444	-7.32729	1.40827e-11	6.74488e-09	-0.613374
rs6461009:1952139:T:C	cg19624444	7.32729	1.40827e-11	6.74488e-09	0.613374
rs12699477	cg12073833	-7.32572	1.42038e-11	6.79749e-09	-0.189504
rs7786367:1863828:G:A	cg11601967	7.32476	1.42791e-11	6.80302e-09	0.595996
rs10807761:1945428:G:A	cg05863683	7.32398	1.43398e-11	6.80302e-09	0.223801
rs12537348:1948172:C:G	cg05863683	7.32398	1.43398e-11	6.80302e-09	0.223801
rs12537914:1948359:C:T	cg05863683	7.32398	1.43398e-11	6.80302e-09	0.223801
rs34269264:1948712:C:T	cg05863683	7.32398	1.43398e-11	6.80302e-09	0.223801
rs35582663:1948756:G:A	cg05863683	7.32398	1.43398e-11	6.80302e-09	0.223801
rs11764960:1950532:G:A	cg05863683	7.32398	1.43398e-11	6.80302e-09	0.223801
rs4721184:1950784:T:C	cg05863683	7.32398	1.43398e-11	6.80302e-09	0.223801
rs12536261:1953571:G:A	cg05863683	7.32398	1.43398e-11	6.80302e-09	0.223801
rs13224989:1953766:C:G	cg05863683	7.32398	1.43398e-11	6.80302e-09	0.223801
rs2056478:1953897:C:T	cg05863683	7.32398	1.43398e-11	6.80302e-09	0.223801
rs10950423:1926639:A:G	cg18583276	-7.32385	1.43503e-11	6.80302e-09	-0.192607
rs11770899:1979425:C:T	cg01436487	-7.32357	1.43722e-11	6.80808e-09	-0.181026
rs61150432:1967887:C:T	cg11601967	7.32284	1.44292e-11	6.81907e-09	0.600956
rs34976285:1968226:C:T	cg11601967	7.32284	1.44292e-11	6.81907e-09	0.600956
rs34419870:1968851:C:T	cg11601967	7.32284	1.44292e-11	6.81907e-09	0.600956
rs4385369:1852166:G:A	cg11611357	7.3187	1.47604e-11	6.97015e-09	0.261684
rs10950429:1942499:C:A	cg11601967	-7.31778	1.48343e-11	6.99958e-09	-0.596865
rs7786367:1863828:G:A	cg02272667	-7.315	1.50617e-11	7.10134e-09	-0.223905
rs34256344:1861460:G:C	cg11601967	7.31062	1.54272e-11	7.2189e-09	0.592813
rs148264991:1861824:AAAAC:A	cg11601967	7.31062	1.54272e-11	7.2189e-09	0.592813
rs10950400:1882470:C:T	cg05863683	7.31015	1.54662e-11	7.2189e-09	0.239048
rs4449693:1884630:G:C	cg05863683	7.31015	1.54662e-11	7.2189e-09	0.239048
rs6977733:1886725:T:A	cg05863683	7.31015	1.54662e-11	7.2189e-09	0.239048
rs6954521:1886865:C:A	cg05863683	7.31015	1.54662e-11	7.2189e-09	0.239048
rs6978048:1886872:T:G	cg05863683	7.31015	1.54662e-11	7.2189e-09	0.239048
rs4719319:1888094:G:A	cg05863683	7.31015	1.54662e-11	7.2189e-09	0.239048
rs10260585:1889521:G:A	cg05863683	7.31015	1.54662e-11	7.2189e-09	0.239048
rs4256490:1890764:G:A	cg05863683	7.31015	1.54662e-11	7.2189e-09	0.239048
rs4601204:1890925:C:T	cg05863683	7.31015	1.54662e-11	7.2189e-09	0.239048
rs12699404:1894022:A:T	cg05863683	7.31015	1.54662e-11	7.2189e-09	0.239048
rs11768541:1894884:G:A	cg05863683	7.31015	1.54662e-11	7.2189e-09	0.239048
rs7801421:1989888:C:G	cg18302629	7.30586	1.58336e-11	7.38467e-09	0.251444
rs6949794:1908727:G:A	cg12073833	-7.30373	1.60191e-11	7.46543e-09	-0.195929
rs140660754:2139234:TGAGCGCATCGGGCTGGGAGACAGCC:T	cg09174162	-7.30176	1.6192e-11	7.52861e-09	-0.324924
rs35876604:2145406:G:A	cg09174162	-7.30176	1.6192e-11	7.52861e-09	-0.324924
rs3778971:2146254:C:A	cg09174162	-7.30176	1.6192e-11	7.52861e-09	-0.324924
rs12671113:1965255:G:A	cg11601967	-7.29865	1.64697e-11	7.65188e-09	-0.668157
rs55651714:1867070:G:C	cg02272667	-7.29834	1.64977e-11	7.659e-09	-0.22512
rs3996330:2018823:C:A	cg02272667	7.29511	1.67909e-11	7.78914e-09	0.221307
rs35145970:2112549:G:A	cg09174162	-7.29101	1.71714e-11	7.95344e-09	-0.324483
rs13227446:2113062:G:A	cg09174162	-7.29101	1.71714e-11	7.95344e-09	-0.324483
rs2280552:1976263:C:T	cg01436487	7.28774	1.74811e-11	8.09067e-09	0.181956
rs3996328:2034017:C:T	cg01436487	7.28612	1.76365e-11	8.15015e-09	0.189643
rs13246996:2046188:G:C	cg01436487	7.28612	1.76365e-11	8.15015e-09	0.189643
rs34116866:1953656:TC:T	cg11601967	-7.28403	1.78388e-11	8.23732e-09	-0.618967
rs12531315:1953650:C:G	cg05863683	7.28203	1.80341e-11	8.32116e-09	0.223545
rs10950425:1926964:C:G	cg18583276	-7.27948	1.82867e-11	8.41846e-09	-0.193621
rs12667946:1927126:T:C	cg18583276	-7.27948	1.82867e-11	8.41846e-09	-0.193621
rs12673799:1927165:C:G	cg18583276	-7.27948	1.82867e-11	8.41846e-09	-0.193621
rs4588735:1852193:A:G	cg11601967	7.27903	1.83319e-11	8.42003e-09	0.704542
rs4370428:1852269:T:C	cg11601967	7.27903	1.83319e-11	8.42003e-09	0.704542
rs6965428:1858991:C:G	cg11601967	7.27903	1.83319e-11	8.42003e-09	0.704542
rs146496198:1862363:AT:A	cg19487819	7.27695	1.85408e-11	8.50954e-09	0.201523
rs1403174:2032865:A:T	cg02272667	7.27098	1.91549e-11	8.78473e-09	0.217771
rs13437894:1927668:A:G	cg18583276	-7.26571	1.97136e-11	9.0341e-09	-0.194588
rs4639400:1917806:G:T	cg18583276	-7.26391	1.99077e-11	9.11612e-09	-0.194268
rs6972752:2196551:G:A	cg18044113	7.26361	1.99406e-11	9.12431e-09	0.198933
rs71525361:2159777:T:C	cg00963171	-7.26256	2.0055e-11	9.16972e-09	-0.212338
rs11770498:1944980:T:C	cg18302629	-7.26203	2.01132e-11	9.18936e-09	-0.272898
rs6461188:2190452:C:T	cg00963171	-7.26063	2.0267e-11	9.25118e-09	-0.200219
rs10275045	cg05863683	7.26018	2.03169e-11	9.25118e-09	0.217353
rs10244946:1921068:G:A	cg05863683	7.26018	2.03169e-11	9.25118e-09	0.217353
rs34296663:1935245:C:T	cg11601967	-7.25983	2.03556e-11	9.25118e-09	-0.649306
rs11761818:1935273:C:T	cg11601967	-7.25983	2.03556e-11	9.25118e-09	-0.649306
rs34922657:1938655:C:T	cg11601967	-7.25983	2.03556e-11	9.25118e-09	-0.649306
rs12669937:1939765:C:T	cg11601967	-7.25983	2.03556e-11	9.25118e-09	-0.649306
rs4721162:1930350:A:G	cg18583276	-7.25929	2.04153e-11	9.27135e-09	-0.192817
rs4721302:2049854:A:G	cg01436487	-7.25807	2.05519e-11	9.32639e-09	-0.185111
rs34296663:1935245:C:T	cg12073833	-7.2565	2.07288e-11	9.37853e-09	-0.19111
rs11761818:1935273:C:T	cg12073833	-7.2565	2.07288e-11	9.37853e-09	-0.19111
rs34922657:1938655:C:T	cg12073833	-7.2565	2.07288e-11	9.37853e-09	-0.19111
rs12669937:1939765:C:T	cg12073833	-7.2565	2.07288e-11	9.37853e-09	-0.19111
rs62442900:1950613:G:A	cg18302629	7.25398	2.1015e-11	9.48673e-09	0.245914
rs79693194:1950616:G:A	cg18302629	7.25398	2.1015e-11	9.48673e-09	0.245914
rs76626455:1950617:G:T	cg18302629	7.25398	2.1015e-11	9.48673e-09	0.245914
rs57234495:1906466:G:A	cg19624444	-7.2492	2.1569e-11	9.72955e-09	-0.62252
rs61252329:1896373:G:T	cg18302629	7.24843	2.16599e-11	9.76331e-09	0.256182
rs34008721:1959975:T:C	cg11601967	7.24658	2.18793e-11	9.85485e-09	0.607119
rs13228407:1859327:C:T	cg19487819	7.24593	2.19565e-11	9.88227e-09	0.206042
rs2056479:1954273:G:A	cg11601967	-7.23968	2.27167e-11	1.02168e-08	-0.600551
rs13244345:1973004:A:G	cg25011577	-7.231	2.38155e-11	1.0703e-08	-0.31314
rs62442910:1969133:T:A	cg19624444	-7.22777	2.42381e-11	1.08849e-08	-0.607559
rs61252329:1896373:G:T	cg11601967	7.22702	2.4337e-11	1.09212e-08	0.626496
rs12666575	cg05863683	7.22598	2.44745e-11	1.09504e-08	0.227247
rs11766575:2005747:T:C	cg05863683	7.22598	2.44745e-11	1.09504e-08	0.227247
rs12668156:2019875:G:A	cg05863683	7.22598	2.44745e-11	1.09504e-08	0.227247
rs79950306:2022063:C:G	cg05863683	7.22598	2.44745e-11	1.09504e-08	0.227247
rs34302027:1947342:G:A	cg18302629	7.22464	2.4654e-11	1.10225e-08	0.249407
GSA-rs10950503	cg17545141	7.22428	2.47023e-11	1.1036e-08	0.430786
rs3778946:2118448:G:A	cg07143303	-7.22156	2.50707e-11	1.11758e-08	-0.203163
rs3800877:2118772:T:C	cg07143303	-7.22156	2.50707e-11	1.11758e-08	-0.203163
rs3800881	cg07143303	-7.22156	2.50707e-11	1.11758e-08	-0.203163
rs57460298:2042448:C:T	cg18583276	7.21717	2.56758e-11	1.14287e-08	0.203088
rs112027685:2043189:AG:A	cg18583276	7.21717	2.56758e-11	1.14287e-08	0.203088
rs4618595:1946106:A:G	cg11601967	-7.2164	2.57831e-11	1.1468e-08	-0.587917
rs55956596:1922620:C:T	cg11601967	-7.21596	2.58452e-11	1.14872e-08	-0.579298
rs4588735:1852193:A:G	cg25011577	7.21422	2.60912e-11	1.1571e-08	0.359491
rs4370428:1852269:T:C	cg25011577	7.21422	2.60912e-11	1.1571e-08	0.359491
rs6965428:1858991:C:G	cg25011577	7.21422	2.60912e-11	1.1571e-08	0.359491
GSA-rs10950503	cg02272667	7.21393	2.61315e-11	1.15804e-08	0.21866
rs11762448:1943199:G:A	cg11601967	-7.21308	2.62532e-11	1.16258e-08	-0.594093
rs57193069:1862417:A:G	cg11601967	7.21139	2.64961e-11	1.17248e-08	0.593309
rs12155225:1899479:T:C	cg12073833	-7.20915	2.682e-11	1.18595e-08	-0.189522
rs4721089:1872921:C:T	cg18302629	7.20528	2.73898e-11	1.20937e-08	0.295449
rs10268294:1873406:C:A	cg18302629	7.20528	2.73898e-11	1.20937e-08	0.295449
rs111246669:1863991:CTT:C	cg11601967	7.20305	2.77237e-11	1.21173e-08	0.59193
rs7806394:1864129:A:G	cg11601967	7.20305	2.77237e-11	1.21173e-08	0.59193
rs4631355:1864245:C:A	cg11601967	7.20305	2.77237e-11	1.21173e-08	0.59193
rs4455739:1864356:T:G	cg11601967	7.20305	2.77237e-11	1.21173e-08	0.59193
rs4379359:1864415:A:T	cg11601967	7.20305	2.77237e-11	1.21173e-08	0.59193
rs4255035:1864444:C:T	cg11601967	7.20305	2.77237e-11	1.21173e-08	0.59193
rs35091011:1865174:A:T	cg11601967	7.20305	2.77237e-11	1.21173e-08	0.59193
rs34074471:1865249:C:T	cg11601967	7.20305	2.77237e-11	1.21173e-08	0.59193
rs35406566:1865527:C:T	cg11601967	7.20305	2.77237e-11	1.21173e-08	0.59193
rs6955652:1865583:A:G	cg11601967	7.20305	2.77237e-11	1.21173e-08	0.59193
rs6974455:1865921:C:T	cg11601967	7.20305	2.77237e-11	1.21173e-08	0.59193
rs28661143:1866395:T:C	cg11601967	7.20305	2.77237e-11	1.21173e-08	0.59193
rs60028779:1874478:A:G	cg11601967	7.20305	2.77237e-11	1.21173e-08	0.59193
rs145889746:1874495:C:G	cg11601967	7.20305	2.77237e-11	1.21173e-08	0.59193
rs55651714:1867070:G:C	cg11601967	7.2027	2.7777e-11	1.21319e-08	0.592845
rs34116866:1953656:TC:T	cg05863683	7.20007	2.81751e-11	1.22969e-08	0.213884
rs6461005:1947687:A:G	cg25011577	-7.19861	2.84005e-11	1.23863e-08	-0.302522
rs6461158:2153541:G:A	cg09174162	-7.19678	2.86845e-11	1.25011e-08	-0.320416
rs34256344:1861460:G:C	cg25011577	7.19608	2.8793e-11	1.25304e-08	0.300959
rs148264991:1861824:AAAAC:A	cg25011577	7.19608	2.8793e-11	1.25304e-08	0.300959
rs12699547:2015970:C:T	cg01436487	7.19591	2.88197e-11	1.2533e-08	0.186864
rs28689585:1945049:T:C	cg05863683	7.19105	2.959e-11	1.28587e-08	0.239223
rs11765639:1986738:G:A	cg05863683	7.19021	2.9725e-11	1.29081e-08	0.224258
rs34296663:1935245:C:T	cg05863683	7.18916	2.98958e-11	1.29451e-08	0.224666
rs11761818:1935273:C:T	cg05863683	7.18916	2.98958e-11	1.29451e-08	0.224666
rs34922657:1938655:C:T	cg05863683	7.18916	2.98958e-11	1.29451e-08	0.224666
rs12669937:1939765:C:T	cg05863683	7.18916	2.98958e-11	1.29451e-08	0.224666
rs10260386:1937407:T:C	cg01436487	-7.18703	3.0242e-11	1.30576e-08	-0.178371
rs10257349:1937500:A:G	cg01436487	-7.18703	3.0242e-11	1.30576e-08	-0.178371
rs4721175:1939202:T:C	cg01436487	-7.18703	3.0242e-11	1.30576e-08	-0.178371
rs4721176:1939564:T:C	cg01436487	-7.18703	3.0242e-11	1.30576e-08	-0.178371
rs55900835:1927648:C:CAT	cg25011577	-7.18403	3.0738e-11	1.3164e-08	-0.30744
rs111246669:1863991:CTT:C	cg02272667	-7.18358	3.08147e-11	1.3164e-08	-0.222149
rs7806394:1864129:A:G	cg02272667	-7.18358	3.08147e-11	1.3164e-08	-0.222149
rs4631355:1864245:C:A	cg02272667	-7.18358	3.08147e-11	1.3164e-08	-0.222149
rs4455739:1864356:T:G	cg02272667	-7.18358	3.08147e-11	1.3164e-08	-0.222149
rs4379359:1864415:A:T	cg02272667	-7.18358	3.08147e-11	1.3164e-08	-0.222149
rs4255035:1864444:C:T	cg02272667	-7.18358	3.08147e-11	1.3164e-08	-0.222149
rs35091011:1865174:A:T	cg02272667	-7.18358	3.08147e-11	1.3164e-08	-0.222149
rs34074471:1865249:C:T	cg02272667	-7.18358	3.08147e-11	1.3164e-08	-0.222149
rs35406566:1865527:C:T	cg02272667	-7.18358	3.08147e-11	1.3164e-08	-0.222149
rs6955652:1865583:A:G	cg02272667	-7.18358	3.08147e-11	1.3164e-08	-0.222149
rs6974455:1865921:C:T	cg02272667	-7.18358	3.08147e-11	1.3164e-08	-0.222149
rs28661143:1866395:T:C	cg02272667	-7.18358	3.08147e-11	1.3164e-08	-0.222149
rs60028779:1874478:A:G	cg02272667	-7.18358	3.08147e-11	1.3164e-08	-0.222149
rs145889746:1874495:C:G	cg02272667	-7.18358	3.08147e-11	1.3164e-08	-0.222149
rs10950473:1999453:G:A	cg05863683	7.18242	3.10086e-11	1.32374e-08	0.226099
rs13312316:1899935:C:T	cg12073833	-7.17844	3.16847e-11	1.35166e-08	-0.194649
rs34447895:1923708:CGA:C	cg17179570	-7.17577	3.21477e-11	1.37044e-08	-0.227452
rs55956596:1922620:C:T	cg11611357	-7.17526	3.22361e-11	1.37324e-08	-0.249913
rs4721142:1918079:T:C	cg19624444	-7.17372	3.25065e-11	1.38378e-08	-0.603052
rs1107592:2041432:A:G	cg19624444	7.17115	3.29631e-11	1.39732e-08	0.549854
rs12670737:2046830:C:T	cg19624444	7.17115	3.29631e-11	1.39732e-08	0.549854
rs871924:2047845:A:G	cg19624444	7.17115	3.29631e-11	1.39732e-08	0.549854
rs4719391:2048136:T:C	cg19624444	7.17115	3.29631e-11	1.39732e-08	0.549854
rs2008263:2048335:A:G	cg19624444	7.17115	3.29631e-11	1.39732e-08	0.549854
rs5881916:2048406:A:AG	cg19624444	7.17115	3.29631e-11	1.39732e-08	0.549854
rs3800876	cg09174162	-7.17089	3.3008e-11	1.39825e-08	-0.315182
rs7786367:1863828:G:A	cg25011577	7.17018	3.31354e-11	1.40266e-08	0.301339
rs6461049	cg11601967	7.167	3.37125e-11	1.42609e-08	0.615501
rs71523266:1909992:T:C	cg05863683	7.165	3.40801e-11	1.43262e-08	0.21287
rs79610527:1910628:T:C	cg05863683	7.165	3.40801e-11	1.43262e-08	0.21287
rs10950413:1912988:A:G	cg05863683	7.165	3.40801e-11	1.43262e-08	0.21287
rs10950415:1914477:A:G	cg05863683	7.165	3.40801e-11	1.43262e-08	0.21287
rs12669758:1914757:C:T	cg05863683	7.165	3.40801e-11	1.43262e-08	0.21287
rs10269191:1915731:A:G	cg05863683	7.165	3.40801e-11	1.43262e-08	0.21287
rs4719336:1916397:T:C	cg05863683	7.165	3.40801e-11	1.43262e-08	0.21287
rs34728278:1918208:T:TAA	cg05863683	7.165	3.40801e-11	1.43262e-08	0.21287
rs10265944:1918337:C:T	cg05863683	7.165	3.40801e-11	1.43262e-08	0.21287
rs13438766:1927572:C:T	cg18583276	-7.16194	3.46496e-11	1.45454e-08	-0.191407
rs4994764:1928662:C:G	cg18583276	-7.16194	3.46496e-11	1.45454e-08	-0.191407
rs10267825:1974112:C:G	cg17545141	-7.15744	3.55049e-11	1.48587e-08	-0.433349
rs10260386:1937407:T:C	cg11601967	-7.15736	3.55186e-11	1.48587e-08	-0.588431
rs10257349:1937500:A:G	cg11601967	-7.15736	3.55186e-11	1.48587e-08	-0.588431
rs4721175:1939202:T:C	cg11601967	-7.15736	3.55186e-11	1.48587e-08	-0.588431
rs4721176:1939564:T:C	cg11601967	-7.15736	3.55186e-11	1.48587e-08	-0.588431
rs13311111:1943296:C:T	cg05863683	7.15623	3.57371e-11	1.49397e-08	0.216365
rs2067948:1976749:G:A	cg01436487	7.15466	3.60421e-11	1.50568e-08	0.180374
rs11770899:1979425:C:T	cg17179570	-7.1514	3.66852e-11	1.53149e-08	-0.225308
rs62435159:1911281:G:A	cg18302629	-7.14986	3.69911e-11	1.5432e-08	-0.28004
rs6950455	cg11601967	7.14839	3.72868e-11	1.55446e-08	0.630799
rs34296663:1935245:C:T	cg25011577	-7.14627	3.77167e-11	1.56806e-08	-0.329631
rs11761818:1935273:C:T	cg25011577	-7.14627	3.77167e-11	1.56806e-08	-0.329631
rs34922657:1938655:C:T	cg25011577	-7.14627	3.77167e-11	1.56806e-08	-0.329631
rs12669937:1939765:C:T	cg25011577	-7.14627	3.77167e-11	1.56806e-08	-0.329631
rs2280552:1976263:C:T	cg17179570	7.13861	3.93128e-11	1.63299e-08	0.226981
rs10950411:1909153:A:G	cg18583276	-7.13842	3.93535e-11	1.63299e-08	-0.188956
rs11770899:1979425:C:T	cg25011577	-7.13839	3.93602e-11	1.63299e-08	-0.301909
rs4719364:1975849:T:C	cg01436487	-7.13827	3.93864e-11	1.63299e-08	-0.180841
rs7810038:1894116:T:C	cg05863683	7.13591	3.98924e-11	1.65283e-08	0.231689
rs4721170:1936272:A:G	cg11601967	-7.12854	4.15148e-11	1.71888e-08	-0.583685
rs4721122:1893311:C:G	cg05863683	7.12783	4.16729e-11	1.71999e-08	0.233972
rs1614599:2186013:A:C	cg09174162	7.12763	4.17182e-11	1.71999e-08	0.318074
rs111519111:1910705:T:C	cg18583276	-7.12753	4.17406e-11	1.71999e-08	-0.190006
rs35349665:1911166:C:T	cg18583276	-7.12753	4.17406e-11	1.71999e-08	-0.190006
rs13221208:1913856:A:G	cg18583276	-7.12753	4.17406e-11	1.71999e-08	-0.190006
rs13224015:1913869:T:C	cg18583276	-7.12753	4.17406e-11	1.71999e-08	-0.190006
rs4719330:1914613:A:G	cg18583276	-7.12753	4.17406e-11	1.71999e-08	-0.190006
rs2280552:1976263:C:T	cg17545141	-7.12097	4.32465e-11	1.78083e-08	-0.438031
rs59347657:1867103:G:C	cg02272667	-7.12075	4.32984e-11	1.78175e-08	-0.219722
rs7783715	cg18583276	-7.11752	4.40611e-11	1.8119e-08	-0.191966
rs6963853:1858725:G:A	cg18302629	7.1167	4.4256e-11	1.81868e-08	0.24196
rs34961072:1948620:G:C	cg11601967	-7.11497	4.46718e-11	1.83452e-08	-0.633568
rs10230383:1950113:T:C	cg11601967	-7.11128	4.55703e-11	1.86635e-08	-0.588163
rs10227517:1950292:A:T	cg11601967	-7.11128	4.55703e-11	1.86635e-08	-0.588163
rs10243920:1950385:G:A	cg11601967	-7.11128	4.55703e-11	1.86635e-08	-0.588163
rs10274300:1950405:C:G	cg11601967	-7.11128	4.55703e-11	1.86635e-08	-0.588163
rs36054673:1956056:G:T	cg25011577	7.10914	4.61003e-11	1.88678e-08	0.301476
rs11771973:1950440:C:G	cg05863683	7.10889	4.61627e-11	1.88806e-08	0.218922
rs10950407:1895666:T:G	cg05863683	7.10076	4.82339e-11	1.97144e-08	0.234541
rs12154473:1982181:A:G	cg25011577	7.09845	4.88392e-11	1.99483e-08	0.312972
rs6461168:2170759:A:G	cg00963171	-7.09719	4.91713e-11	2.00704e-08	-0.177067
rs13438766:1927572:C:T	cg17179570	-7.09668	4.9309e-11	2.00995e-08	-0.223839
rs4994764:1928662:C:G	cg17179570	-7.09668	4.9309e-11	2.00995e-08	-0.223839
rs34111510:2169815:C:T	cg09174162	-7.09629	4.9412e-11	2.01279e-08	-0.312934
rs1403174:2032865:A:T	cg17545141	7.0951	4.97304e-11	2.0244e-08	0.420868
rs10807751:1883476:G:C	cg25011577	-7.09137	5.07398e-11	2.0641e-08	-0.303828
rs12154473:1982181:A:G	cg11601967	7.08723	5.18858e-11	2.1093e-08	0.608618
rs10807760:1945161:A:G	cg11601967	-7.08582	5.22816e-11	2.12396e-08	-0.585306
rs62442919:1978384:A:G	cg17545141	7.08533	5.24198e-11	2.12815e-08	0.429049
rs1626670	cg18044113	-7.08299	5.30866e-11	2.14801e-08	-0.192286
rs1637728:2269552:G:T	cg18044113	-7.08299	5.30866e-11	2.14801e-08	-0.192286
rs1639915:2258084:C:G	cg18044113	-7.08299	5.30866e-11	2.14801e-08	-0.192286
rs1624785:2258139:T:C	cg18044113	-7.08299	5.30866e-11	2.14801e-08	-0.192286
rs1639916:2258899:G:A	cg18044113	-7.08299	5.30866e-11	2.14801e-08	-0.192286
rs58764929:1903646:CTACT:C	cg01436487	-7.08119	5.3602e-11	2.16741e-08	-0.180765
rs57633152:2042547:C:G	cg19624444	7.08055	5.37886e-11	2.17351e-08	0.554659
rs4421257:1955152:T:C	cg05863683	7.07918	5.41865e-11	2.18812e-08	0.21833
rs10807751:1883476:G:C	cg02272667	7.07797	5.45409e-11	2.20096e-08	0.222133
rs6969587:2018037:C:T	cg01436487	7.07227	5.62437e-11	2.26666e-08	0.183463
rs12699561:2018418:G:T	cg01436487	7.07227	5.62437e-11	2.26666e-08	0.183463
rs62442919:1978384:A:G	cg01436487	-7.06971	5.70236e-11	2.29656e-08	-0.174907
rs55789728:2107649:A:G	cg18302629	-7.06526	5.84067e-11	2.34913e-08	-0.28213
rs17132130:2108036:G:C	cg18302629	-7.06526	5.84067e-11	2.34913e-08	-0.28213
rs11770899:1979425:C:T	cg17545141	7.06503	5.84791e-11	2.35048e-08	0.431677
rs12668848:2020995:G:A	cg11601967	-7.0646	5.86148e-11	2.35437e-08	-0.610516
rs11763870:2027448:T:C	cg19624444	-7.06284	5.91709e-11	2.37513e-08	-0.524857
rs13225346:1866916:T:C	cg25011577	7.06173	5.95277e-11	2.38313e-08	0.301482
rs34373690:1869473:T:A	cg25011577	7.06173	5.95277e-11	2.38313e-08	0.301482
rs35641411:1870242:T:C	cg25011577	7.06173	5.95277e-11	2.38313e-08	0.301482
rs61164094:1874264:T:C	cg25011577	7.06173	5.95277e-11	2.38313e-08	0.301482
rs55900835:1927648:C:CAT	cg17179570	-7.06027	5.99955e-11	2.40026e-08	-0.226179
rs10650434:2025096:A:ACT	cg19624444	-7.05968	6.01876e-11	2.40636e-08	-0.530152
rs4721164:1932629:C:G	cg19624444	-7.05928	6.03159e-11	2.40989e-08	-0.590593
rs4721139:1917337:T:C	cg18583276	-7.05629	6.12944e-11	2.44576e-08	-0.189742
rs4721143:1918179:T:G	cg18583276	-7.05629	6.12944e-11	2.44576e-08	-0.189742
rs55900835:1927648:C:CAT	cg18583276	-7.05597	6.14005e-11	2.44838e-08	-0.192008
rs62442919:1978384:A:G	cg11601967	-7.05437	6.19329e-11	2.45528e-08	-0.57784
rs34008721:1959975:T:C	cg18583276	7.05319	6.23263e-11	2.45528e-08	0.193449
rs34411636:1870068:C:T	cg01436487	7.05313	6.23448e-11	2.45528e-08	0.179705
rs62435122:1872904:A:T	cg01436487	7.05313	6.23448e-11	2.45528e-08	0.179705
rs6947937:1876503:A:G	cg01436487	7.05313	6.23448e-11	2.45528e-08	0.179705
rs35610003:1881265:C:T	cg01436487	7.05313	6.23448e-11	2.45528e-08	0.179705
rs35375366:1881564:A:T	cg01436487	7.05313	6.23448e-11	2.45528e-08	0.179705
rs10231456:1886174:A:G	cg01436487	-7.05313	6.23448e-11	2.45528e-08	-0.179705
rs10234557:1886333:A:G	cg01436487	-7.05313	6.23448e-11	2.45528e-08	-0.179705
rs4719317:1887871:T:C	cg01436487	-7.05313	6.23448e-11	2.45528e-08	-0.179705
rs4719320:1888294:C:G	cg01436487	-7.05313	6.23448e-11	2.45528e-08	-0.179705
rs4721112:1889466:T:C	cg01436487	-7.05313	6.23448e-11	2.45528e-08	-0.179705
rs10250550:1889599:T:C	cg01436487	-7.05313	6.23448e-11	2.45528e-08	-0.179705
rs10247428:1889622:A:G	cg01436487	-7.05313	6.23448e-11	2.45528e-08	-0.179705
rs10260968:1889773:G:A	cg01436487	-7.05313	6.23448e-11	2.45528e-08	-0.179705
rs4236272:1890751:T:C	cg01436487	-7.05313	6.23448e-11	2.45528e-08	-0.179705
rs4721118:1891303:A:G	cg01436487	-7.05313	6.23448e-11	2.45528e-08	-0.179705
rs4719322:1891403:A:T	cg01436487	-7.05313	6.23448e-11	2.45528e-08	-0.179705
rs4719323:1891483:A:G	cg01436487	-7.05313	6.23448e-11	2.45528e-08	-0.179705
rs59574136:2036460:T:C	cg19624444	7.04994	6.34269e-11	2.48818e-08	0.541969
rs4721294:2036550:T:C	cg19624444	7.04994	6.34269e-11	2.48818e-08	0.541969
rs4721295	cg19624444	7.04994	6.34269e-11	2.48818e-08	0.541969
rs55689856:2037215:G:A	cg19624444	7.04994	6.34269e-11	2.48818e-08	0.541969
rs1107591:2041638:G:A	cg19624444	7.04994	6.34269e-11	2.48818e-08	0.541969
rs11771625:2050401:C:T	cg19624444	7.04994	6.34269e-11	2.48818e-08	0.541969
rs6951956:1934131:G:A	cg19624444	-7.04972	6.35001e-11	2.48943e-08	-0.589561
rs59347657:1867103:G:C	cg11601967	7.04796	6.41059e-11	2.51156e-08	0.579823
rs13312332:1900012:C:T	cg05863683	7.04596	6.47966e-11	2.53697e-08	0.221601
rs35971246:1942318:C:CCT	cg25011577	-7.04146	6.63835e-11	2.59705e-08	-0.296893
rs35740617:1906979:A:AC	cg12073833	-7.04137	6.64168e-11	2.59705e-08	-0.194747
rs6976858:1943930:G:A	cg19624444	-7.03986	6.69562e-11	2.61645e-08	-0.58619
rs34967784:1949507:T:G	cg11601967	-7.03758	6.77848e-11	2.63351e-08	-0.582511
rs4721185:1951109:T:C	cg11601967	-7.03758	6.77848e-11	2.63351e-08	-0.582511
rs12699449:1951227:G:C	cg11601967	-7.03758	6.77848e-11	2.63351e-08	-0.582511
rs11772205:1951236:C:T	cg11601967	-7.03758	6.77848e-11	2.63351e-08	-0.582511
rs6944877:1952582:T:G	cg11601967	-7.03758	6.77848e-11	2.63351e-08	-0.582511
rs12699453:1953056:C:T	cg11601967	-7.03758	6.77848e-11	2.63351e-08	-0.582511
rs6950151:1953521:T:C	cg11601967	-7.03758	6.77848e-11	2.63351e-08	-0.582511
rs6964522:1953523:C:T	cg11601967	-7.03758	6.77848e-11	2.63351e-08	-0.582511
rs6950330:1953606:T:C	cg11601967	-7.03758	6.77848e-11	2.63351e-08	-0.582511
rs6952727:1947958:A:G	cg11050988	-7.03481	6.88009e-11	2.66273e-08	-0.156237
rs6970033:1948087:G:A	cg11050988	-7.03481	6.88009e-11	2.66273e-08	-0.156237
rs6970034:1948088:G:A	cg11050988	-7.03481	6.88009e-11	2.66273e-08	-0.156237
rs10280993:1948096:T:C	cg11050988	-7.03481	6.88009e-11	2.66273e-08	-0.156237
rs60605830:1949198:A:G	cg11050988	-7.03481	6.88009e-11	2.66273e-08	-0.156237
rs73048162:1949328:T:C	cg11050988	-7.03481	6.88009e-11	2.66273e-08	-0.156237
rs7778752	cg18583276	-7.03036	7.04653e-11	2.72498e-08	-0.201549
rs35971246:1942318:C:CCT	cg18583276	-7.03027	7.04994e-11	2.72498e-08	-0.187698
rs11770899:1979425:C:T	cg11601967	-7.02946	7.0806e-11	2.73196e-08	-0.581085
rs62442900:1950613:G:A	cg11601967	7.02932	7.08606e-11	2.73196e-08	0.588762
rs79693194:1950616:G:A	cg11601967	7.02932	7.08606e-11	2.73196e-08	0.588762
rs76626455:1950617:G:T	cg11601967	7.02932	7.08606e-11	2.73196e-08	0.588762
rs10260386:1937407:T:C	cg18583276	-7.02781	7.1435e-11	2.7471e-08	-0.188712
rs10257349:1937500:A:G	cg18583276	-7.02781	7.1435e-11	2.7471e-08	-0.188712
rs4721175:1939202:T:C	cg18583276	-7.02781	7.1435e-11	2.7471e-08	-0.188712
rs4721176:1939564:T:C	cg18583276	-7.02781	7.1435e-11	2.7471e-08	-0.188712
rs12537865:2144323:C:T	cg11078731	-7.02648	7.19469e-11	2.76327e-08	-0.156129
rs3800902:2144378:C:T	cg11078731	-7.02648	7.19469e-11	2.76327e-08	-0.156129
rs71523267:1910011:T:C	cg05863683	7.02586	7.21905e-11	2.76911e-08	0.23205
rs71523268:1910017:T:C	cg05863683	7.02586	7.21905e-11	2.76911e-08	0.23205
rs13437894:1927668:A:G	cg17179570	-7.02549	7.23309e-11	2.77274e-08	-0.223459
rs35273555:1851205:A:G	cg11611357	7.01967	7.46284e-11	2.859e-08	0.251865
rs11766945:1888054:G:A	cg18302629	-7.01915	7.48386e-11	2.86524e-08	-0.307814
rs34647879:1960646:G:A	cg17545141	-7.01722	7.56173e-11	2.88956e-08	-0.433719
rs1464541:1960887:A:G	cg17545141	-7.01722	7.56173e-11	2.88956e-08	-0.433719
rs62442906:1964675:C:T	cg17545141	-7.01722	7.56173e-11	2.88956e-08	-0.433719
rs4994763:1928823:C:T	cg17179570	-7.01401	7.69306e-11	2.9379e-08	-0.224574
rs138512190:2081742:G:GCA	cg02825527	-7.01051	7.83861e-11	2.99159e-08	-0.181786
rs12672286:1907009:G:A	cg12073833	-7.00858	7.92021e-11	3.02082e-08	-0.190388
rs36054673:1956056:G:T	cg18583276	7.00844	7.92635e-11	3.02126e-08	0.188797
rs10950429:1942499:C:A	cg25011577	-7.00671	8.00018e-11	3.04749e-08	-0.296834
rs6965294:1858898:C:T	cg25011577	7.00618	8.02312e-11	3.0543e-08	0.333325
rs34734787:1874753:CAA:C	cg05863683	7.0042	8.10874e-11	3.08495e-08	0.230548
rs58227534:2046328:A:G	cg19624444	7.00408	8.11403e-11	3.08502e-08	0.540521
rs1860827:2113327:T:C	cg07143303	-7.00275	8.17198e-11	3.10511e-08	-0.202828
rs6973622:2063476:T:C	cg18583276	-7.00256	8.18037e-11	3.10634e-08	-0.20207
rs2895202:2131829:T:C	cg11078731	-6.99961	8.31066e-11	3.13418e-08	-0.155816
rs3778964:2138109:C:T	cg11078731	-6.99961	8.31066e-11	3.13418e-08	-0.155816
rs3778965:2138296:G:A	cg11078731	-6.99961	8.31066e-11	3.13418e-08	-0.155816
rs73038441:2139286:T:C	cg11078731	-6.99961	8.31066e-11	3.13418e-08	-0.155816
rs73038442:2139457:C:T	cg11078731	-6.99961	8.31066e-11	3.13418e-08	-0.155816
rs3778969:2139990:G:A	cg11078731	-6.99961	8.31066e-11	3.13418e-08	-0.155816
rs4719436:2141239:G:A	cg11078731	-6.99961	8.31066e-11	3.13418e-08	-0.155816
rs112637791:2141919:C:T	cg11078731	-6.99961	8.31066e-11	3.13418e-08	-0.155816
rs3778970:2143208:C:A	cg11078731	-6.99961	8.31066e-11	3.13418e-08	-0.155816
rs3778978:2159817:A:G	cg11078731	-6.99961	8.31066e-11	3.13418e-08	-0.155816
rs4719443:2161099:A:G	cg11078731	-6.99961	8.31066e-11	3.13418e-08	-0.155816
rs10235664:2086814:T:C	cg18302629	-6.99746	8.40723e-11	3.16665e-08	-0.278317
rs10276536:2086960:C:T	cg18302629	-6.99746	8.40723e-11	3.16665e-08	-0.278317
rs10950429:1942499:C:A	cg18583276	-6.99518	8.51051e-11	3.20355e-08	-0.187652
rs17186614:2231002:G:A	cg18044113	6.99492	8.52228e-11	3.20599e-08	0.198444
rs55669426:2090129:G:C	cg18302629	-6.99182	8.66517e-11	3.25569e-08	-0.2775
rs7787359:2090849:A:G	cg18302629	-6.99182	8.66517e-11	3.25569e-08	-0.2775
rs6951956:1934131:G:A	cg19487819	-6.99049	8.72695e-11	3.27687e-08	-0.232258
rs13312332:1900012:C:T	cg12073833	-6.98907	8.79341e-11	3.29978e-08	-0.186073
rs10479762:2045351:T:C	cg11601967	6.98594	8.9424e-11	3.35361e-08	0.598718
rs7810386:1952031:T:A	cg25011577	6.98546	8.96514e-11	3.35797e-08	0.297153
rs35327420:1952799:C:A	cg25011577	6.98546	8.96514e-11	3.35797e-08	0.297153
rs4721217:1973579:C:T	cg25011577	-6.9836	9.05494e-11	3.38951e-08	-0.337128
rs4721264:2012997:G:A	cg05863683	6.98326	9.07131e-11	3.39354e-08	0.222191
rs13242649:1869102:G:A	cg01436487	6.98186	9.13999e-11	3.41079e-08	0.177379
rs62435120:1871102:C:A	cg01436487	6.98186	9.13999e-11	3.41079e-08	0.177379
rs13237891:1879687:C:T	cg01436487	6.98186	9.13999e-11	3.41079e-08	0.177379
rs7783948:1880736:C:T	cg01436487	6.98186	9.13999e-11	3.41079e-08	0.177379
rs4644136:1900208:C:T	cg12073833	-6.97999	9.23186e-11	3.44295e-08	-0.175139
rs4236273:1896341:G:A	cg18583276	-6.97699	9.38134e-11	3.49654e-08	-0.189711
rs11762448:1943199:G:A	cg18583276	-6.97632	9.41472e-11	3.50682e-08	-0.188392
rs3800917:2167939:G:A	cg11078731	-6.97497	9.48337e-11	3.53022e-08	-0.152921
rs13245479:1947390:T:A	cg11601967	6.9745	9.50694e-11	3.53464e-08	0.575521
rs13242597:1947392:A:C	cg11601967	6.9745	9.50694e-11	3.53464e-08	0.575521
rs10950410:1909086:C:G	cg18583276	-6.97203	9.63381e-11	3.57961e-08	-0.190033
rs34279734:1923718:T:C	cg18583276	-6.97164	9.6536e-11	3.58315e-08	-0.189631
rs35603667:1918367:TCCC:T	cg05863683	6.97161	9.65536e-11	3.58315e-08	0.20008
rs10255204:1932092:A:C	cg18583276	-6.9715	9.66111e-11	3.58315e-08	-0.187983
rs4994763:1928823:C:T	cg18583276	-6.97115	9.67922e-11	3.58767e-08	-0.189855
rs34074205:1948948:G:A	cg25011577	6.97043	9.71667e-11	3.59935e-08	0.296006
rs6952727:1947958:A:G	cg11601967	-6.9683	9.82764e-11	3.62712e-08	-0.577206
rs6970033:1948087:G:A	cg11601967	-6.9683	9.82764e-11	3.62712e-08	-0.577206
rs6970034:1948088:G:A	cg11601967	-6.9683	9.82764e-11	3.62712e-08	-0.577206
rs10280993:1948096:T:C	cg11601967	-6.9683	9.82764e-11	3.62712e-08	-0.577206
rs60605830:1949198:A:G	cg11601967	-6.9683	9.82764e-11	3.62712e-08	-0.577206
rs73048162:1949328:T:C	cg11601967	-6.9683	9.82764e-11	3.62712e-08	-0.577206
rs146496198:1862363:AT:A	cg11611357	6.96775	9.85675e-11	3.63565e-08	0.248261
rs12699415:1909479:A:G	cg11601967	-6.96719	9.88614e-11	3.64427e-08	-0.549363
rs10260386:1937407:T:C	cg13165778	-6.96512	9.9962e-11	3.67588e-08	-0.236746
rs10257349:1937500:A:G	cg13165778	-6.96512	9.9962e-11	3.67588e-08	-0.236746
rs4721175:1939202:T:C	cg13165778	-6.96512	9.9962e-11	3.67588e-08	-0.236746
rs4721176:1939564:T:C	cg13165778	-6.96512	9.9962e-11	3.67588e-08	-0.236746
rs2280549:1976635:G:A	cg18583276	6.9638	1.00674e-10	3.69974e-08	0.190682
rs2056480:1954301:G:A	cg12073833	-6.96357	1.00794e-10	3.69974e-08	-0.18431
rs2056481:1955435:A:G	cg12073833	-6.96357	1.00794e-10	3.69974e-08	-0.18431
rs6951956:1934131:G:A	cg01436487	-6.95965	1.02928e-10	3.77578e-08	-0.205466
rs33997793:2081469:G:GT	cg18583276	-6.95655	1.04652e-10	3.83334e-08	-0.19947
rs10255204:1932092:A:C	cg17179570	-6.95645	1.04707e-10	3.83334e-08	-0.220978
rs871925:2047875:G:A	cg11601967	6.95637	1.04751e-10	3.83334e-08	0.591182
rs13227554:2048220:G:C	cg11601967	6.95637	1.04751e-10	3.83334e-08	0.591182
rs35273555:1851205:A:G	cg18583276	6.95402	1.06076e-10	3.87937e-08	0.18768
rs55651714:1867070:G:C	cg25011577	6.95391	1.06137e-10	3.87937e-08	0.296609
rs17790613:2233457:G:A	cg00963171	-6.95201	1.07219e-10	3.91181e-08	-0.195792
rs35865023:2237661:C:T	cg00963171	-6.95201	1.07219e-10	3.91181e-08	-0.195792
rs749991:2241862:G:C	cg00963171	-6.95201	1.07219e-10	3.91181e-08	-0.195792
rs6944660:2083782:A:G	cg11601967	-6.95113	1.07729e-10	3.92805e-08	-0.611853
rs6944886:2141670:A:G	cg09174162	-6.95069	1.07981e-10	3.93487e-08	-0.311606
rs34961072:1948620:G:C	cg25011577	-6.94775	1.09688e-10	3.99467e-08	-0.319668
rs6978209:1931544:G:A	cg18583276	-6.94751	1.0983e-10	3.99744e-08	-0.186997
rs61150432:1967887:C:T	cg25011577	6.94523	1.11174e-10	4.03908e-08	0.296742
rs34976285:1968226:C:T	cg25011577	6.94523	1.11174e-10	4.03908e-08	0.296742
rs34419870:1968851:C:T	cg25011577	6.94523	1.11174e-10	4.03908e-08	0.296742
rs144250944:2081856:GCACA:G	cg01436487	-6.94136	1.13499e-10	4.11614e-08	-0.201343
rs12673687:2081873:C:T	cg01436487	-6.94136	1.13499e-10	4.11614e-08	-0.201343
rs1533829:2082841:A:G	cg01436487	-6.94136	1.13499e-10	4.11614e-08	-0.201343
rs6978209:1931544:G:A	cg17179570	-6.93684	1.16271e-10	4.21414e-08	-0.219921
rs62443025:2199541:T:C	cg00963171	-6.93427	1.17876e-10	4.26207e-08	-0.193586
rs190413248:2200805:T:G	cg00963171	-6.93427	1.17876e-10	4.26207e-08	-0.193586
rs181579001:2200813:C:T	cg00963171	-6.93427	1.17876e-10	4.26207e-08	-0.193586
rs34875122:2213543:C:T	cg00963171	-6.93427	1.17876e-10	4.26207e-08	-0.193586
rs3800882:2120758:G:A	cg11078731	-6.93136	1.19718e-10	4.3261e-08	-0.1545
rs12540201:1945050:G:A	cg05863683	6.92483	1.23965e-10	4.4769e-08	0.233024
rs10230383:1950113:T:C	cg11050988	-6.92357	1.24805e-10	4.49648e-08	-0.15493
rs10227517:1950292:A:T	cg11050988	-6.92357	1.24805e-10	4.49648e-08	-0.15493
rs10243920:1950385:G:A	cg11050988	-6.92357	1.24805e-10	4.49648e-08	-0.15493
rs10274300:1950405:C:G	cg11050988	-6.92357	1.24805e-10	4.49648e-08	-0.15493
rs4618595:1946106:A:G	cg25011577	-6.91959	1.27479e-10	4.5901e-08	-0.292635
rs13225225:1984066:C:T	cg11611357	6.91851	1.28214e-10	4.61381e-08	0.274352
rs56247048:2228379:G:A	cg00963171	-6.91685	1.29358e-10	4.6522e-08	-0.19492
rs146496198:1862363:AT:A	cg18302629	6.91321	1.31889e-10	4.74042e-08	0.232438
rs10232234:1948110:G:T	cg11050988	-6.91288	1.3212e-10	4.74589e-08	-0.153904
rs6963853:1858725:G:A	cg19487819	6.91175	1.32922e-10	4.77188e-08	0.197523
rs3800869:2109933:C:T	cg11601967	6.91039	1.33888e-10	4.80096e-08	0.612766
rs34008721:1959975:T:C	cg17545141	-6.91038	1.33891e-10	4.80096e-08	-0.433648
rs11768637:2092536:T:C	cg11601967	-6.90922	1.34725e-10	4.82799e-08	-0.600797
rs3800883:2120894:A:G	cg07143303	-6.908	1.35602e-10	4.8548e-08	-0.200401
rs6461005:1947687:A:G	cg12073833	-6.90796	1.35633e-10	4.8548e-08	-0.168149
rs12699547:2015970:C:T	cg17545141	-6.90682	1.36453e-10	4.88127e-08	-0.44379
rs1316716:1992822:G:A	cg18302629	6.89922	1.42094e-10	5.07722e-08	0.237384
rs10268797:1873756:C:G	cg24189917	6.8966	1.44092e-10	5.07722e-08	0.205725
rs4721096:1877311:T:C	cg24189917	6.8966	1.44092e-10	5.07722e-08	0.205725
rs3889573:1878377:A:G	cg24189917	6.8966	1.44092e-10	5.07722e-08	0.205725
rs10228189:1879843:A:G	cg24189917	6.8966	1.44092e-10	5.07722e-08	0.205725
rs4721098:1881527:G:C	cg24189917	6.8966	1.44092e-10	5.07722e-08	0.205725
rs73046323:1882795:G:A	cg24189917	-6.8966	1.44092e-10	5.07722e-08	-0.205725
rs58169303:1883274:T:C	cg24189917	-6.8966	1.44092e-10	5.07722e-08	-0.205725
rs62435127:1884937:A:G	cg24189917	-6.8966	1.44092e-10	5.07722e-08	-0.205725
rs73046334:1887037:T:C	cg24189917	-6.8966	1.44092e-10	5.07722e-08	-0.205725
rs11766944:1888051:G:A	cg24189917	-6.8966	1.44092e-10	5.07722e-08	-0.205725
rs73046339:1889300:G:A	cg24189917	-6.8966	1.44092e-10	5.07722e-08	-0.205725
rs62435130:1890002:C:T	cg24189917	-6.8966	1.44092e-10	5.07722e-08	-0.205725
rs56070303:1891015:C:T	cg24189917	-6.8966	1.44092e-10	5.07722e-08	-0.205725
rs62435132:1891315:C:T	cg24189917	-6.8966	1.44092e-10	5.07722e-08	-0.205725
rs11764124:1891723:C:G	cg24189917	-6.8966	1.44092e-10	5.07722e-08	-0.205725
rs11764337	cg24189917	-6.8966	1.44092e-10	5.07722e-08	-0.205725
rs56256289:1892529:C:T	cg24189917	-6.8966	1.44092e-10	5.07722e-08	-0.205725
rs62435134:1895463:T:G	cg24189917	-6.8966	1.44092e-10	5.07722e-08	-0.205725
rs57460298:2042448:C:T	cg11601967	6.89649	1.44171e-10	5.07722e-08	0.603793
rs112027685:2043189:AG:A	cg11601967	6.89649	1.44171e-10	5.07722e-08	0.603793
rs34967784:1949507:T:G	cg11050988	-6.89613	1.44449e-10	5.07722e-08	-0.154177
rs4721185:1951109:T:C	cg11050988	-6.89613	1.44449e-10	5.07722e-08	-0.154177
rs12699449:1951227:G:C	cg11050988	-6.89613	1.44449e-10	5.07722e-08	-0.154177
rs11772205:1951236:C:T	cg11050988	-6.89613	1.44449e-10	5.07722e-08	-0.154177
rs6944877:1952582:T:G	cg11050988	-6.89613	1.44449e-10	5.07722e-08	-0.154177
rs12699453:1953056:C:T	cg11050988	-6.89613	1.44449e-10	5.07722e-08	-0.154177
rs6950151:1953521:T:C	cg11050988	-6.89613	1.44449e-10	5.07722e-08	-0.154177
rs6964522:1953523:C:T	cg11050988	-6.89613	1.44449e-10	5.07722e-08	-0.154177
rs6950330:1953606:T:C	cg11050988	-6.89613	1.44449e-10	5.07722e-08	-0.154177
rs7801421:1989888:C:G	cg01436487	6.89565	1.44822e-10	5.08736e-08	0.178375
rs58120505	cg19624444	6.89331	1.46635e-10	5.14809e-08	0.5176
rs12674189:1900003:G:C	cg12073833	-6.89217	1.47527e-10	5.17639e-08	-0.183355
rs12699570:2051543:G:A	cg17545141	-6.89076	1.48638e-10	5.21234e-08	-0.442154
rs4721140:1917635:A:T	cg19624444	-6.89035	1.48967e-10	5.21782e-08	-0.575773
rs10278591:1921362:C:T	cg19624444	-6.89035	1.48967e-10	5.21782e-08	-0.575773
rs12699570:2051543:G:A	cg11601967	6.88902	1.50021e-10	5.25171e-08	0.597327
rs6461168:2170759:A:G	cg09174162	-6.88799	1.50846e-10	5.27754e-08	-0.302497
rs1637762:2209563:T:C	cg00963171	-6.88599	1.52458e-10	5.33086e-08	-0.193088
rs34290436:1951260:G:C	cg18583276	6.88502	1.53249e-10	5.3554e-08	0.18798
rs4721089:1872921:C:T	cg19624444	6.88457	1.53615e-10	5.35912e-08	0.60101
rs10268294:1873406:C:A	cg19624444	6.88457	1.53615e-10	5.35912e-08	0.60101
rs35797753:1954914:G:A	cg12073833	-6.88453	1.53651e-10	5.35912e-08	-0.185228
rs10650434:2025096:A:ACT	cg11601967	6.88445	1.5371e-10	5.35912e-08	0.605751
rs35971246:1942318:C:CCT	cg01436487	-6.87978	1.57581e-10	5.49095e-08	-0.171651
rs4721170:1936272:A:G	cg01436487	-6.87856	1.58602e-10	5.52334e-08	-0.171723
rs13244345:1973004:A:G	cg11601967	-6.87805	1.59035e-10	5.53406e-08	-0.587252
rs10260386:1937407:T:C	cg25011577	-6.87766	1.59368e-10	5.53406e-08	-0.293327
rs10257349:1937500:A:G	cg25011577	-6.87766	1.59368e-10	5.53406e-08	-0.293327
rs4721175:1939202:T:C	cg25011577	-6.87766	1.59368e-10	5.53406e-08	-0.293327
rs4721176:1939564:T:C	cg25011577	-6.87766	1.59368e-10	5.53406e-08	-0.293327
rs34008721:1959975:T:C	cg17179570	6.87732	1.59649e-10	5.54065e-08	0.223483
rs4386875:1928020:G:A	cg17545141	6.87664	1.60233e-10	5.55774e-08	0.409054
rs34782622:2195132:A:G	cg00963171	-6.87355	1.62882e-10	5.59191e-08	-0.193373
rs34513550:2200291:A:G	cg00963171	-6.87355	1.62882e-10	5.59191e-08	-0.193373
rs62443026:2200698:T:G	cg00963171	-6.87355	1.62882e-10	5.59191e-08	-0.193373
rs201995671:2201867:G:A	cg00963171	-6.87355	1.62882e-10	5.59191e-08	-0.193373
rs13226690:2206318:G:A	cg00963171	-6.87355	1.62882e-10	5.59191e-08	-0.193373
rs13229741:2206581:G:A	cg00963171	-6.87355	1.62882e-10	5.59191e-08	-0.193373
rs13244625:2206690:A:G	cg00963171	-6.87355	1.62882e-10	5.59191e-08	-0.193373
rs35324681:2209085:G:A	cg00963171	-6.87355	1.62882e-10	5.59191e-08	-0.193373
rs12699750:2211937:G:A	cg00963171	-6.87355	1.62882e-10	5.59191e-08	-0.193373
rs62443041:2213287:A:G	cg00963171	-6.87355	1.62882e-10	5.59191e-08	-0.193373
rs17186327:2216549:G:A	cg00963171	-6.87355	1.62882e-10	5.59191e-08	-0.193373
rs13233029:2219528:C:A	cg00963171	-6.87355	1.62882e-10	5.59191e-08	-0.193373
rs35102115:2219602:G:A	cg00963171	-6.87355	1.62882e-10	5.59191e-08	-0.193373
rs35413321:2219954:G:A	cg00963171	-6.87355	1.62882e-10	5.59191e-08	-0.193373
rs13224212:2221032:A:G	cg00963171	-6.87355	1.62882e-10	5.59191e-08	-0.193373
rs62442470:2222575:C:T	cg00963171	-6.87355	1.62882e-10	5.59191e-08	-0.193373
rs71525362:2223277:T:C	cg00963171	-6.87355	1.62882e-10	5.59191e-08	-0.193373
rs62442473:2227289:A:T	cg00963171	-6.87355	1.62882e-10	5.59191e-08	-0.193373
rs10950448:1966492:G:C	cg11601967	-6.87201	1.64226e-10	5.63483e-08	-0.61514
rs12668848:2020995:G:A	cg19624444	6.87074	1.65339e-10	5.66981e-08	0.513437
rs4721170:1936272:A:G	cg18583276	-6.86711	1.68551e-10	5.7743e-08	-0.184506
rs2056477:2079744:G:C	cg18302629	-6.86709	1.68577e-10	5.7743e-08	-0.272277
rs34302027:1947342:G:A	cg18583276	6.86572	1.69806e-10	5.81312e-08	0.191284
rs2280552:1976263:C:T	cg25011577	6.86355	1.71774e-10	5.87715e-08	0.295702
GSA-rs6461108	cg07568296	-6.86309	1.72196e-10	5.88825e-08	-0.267535
rs10479762:2045351:T:C	cg25011577	6.86269	1.72561e-10	5.8974e-08	0.303411
rs12699570:2051543:G:A	cg18583276	6.8623	1.72919e-10	5.90633e-08	0.193624
rs3779013:2210844:G:A	cg18044113	6.8613	1.73835e-10	5.93424e-08	0.197915
rs34116866:1953656:TC:T	cg12073833	-6.86119	1.73944e-10	5.93461e-08	-0.174275
rs4721170:1936272:A:G	cg13165778	-6.85961	1.75406e-10	5.98114e-08	-0.23284
rs1637742:2236432:G:A	cg14964181	-6.85747	1.77405e-10	6.04587e-08	-0.28189
rs10263703:1895629:G:C	cg00589581	-6.85587	1.7892e-10	6.09407e-08	-0.206499
rs3996325:2053747:T:C	cg18302629	-6.85341	1.81278e-10	6.1709e-08	-0.255823
rs3800890:2122643:G:A	cg07143303	-6.85319	1.8149e-10	6.17466e-08	-0.194574
rs10950425:1926964:C:G	cg17179570	-6.85157	1.83049e-10	6.21723e-08	-0.217877
rs12667946:1927126:T:C	cg17179570	-6.85157	1.83049e-10	6.21723e-08	-0.217877
rs12673799:1927165:C:G	cg17179570	-6.85157	1.83049e-10	6.21723e-08	-0.217877
rs11762448:1943199:G:A	cg25011577	-6.85096	1.83651e-10	6.23415e-08	-0.293584
rs11763870:2027448:T:C	cg11601967	6.84934	1.85231e-10	6.28428e-08	0.597179
rs4721170:1936272:A:G	cg25011577	-6.84883	1.85729e-10	6.29764e-08	-0.290908
rs4721347:2092885:G:A	cg11601967	-6.84709	1.87452e-10	6.3525e-08	-0.599429
rs871925:2047875:G:A	cg25011577	6.84593	1.88616e-10	6.38479e-08	0.299993
rs13227554:2048220:G:C	cg25011577	6.84593	1.88616e-10	6.38479e-08	0.299993
rs34290436:1951260:G:C	cg25011577	6.84484	1.89709e-10	6.41668e-08	0.295669
rs4721190:1954732:G:A	cg05863683	6.84475	1.89799e-10	6.41668e-08	0.204927
rs3800924:2188249:C:T	cg11078731	-6.84461	1.89941e-10	6.41668e-08	-0.16084
rs1637750:2227811:G:A	cg14964181	-6.84457	1.89983e-10	6.41668e-08	-0.277578
rs872464:2034562:A:G	cg17545141	6.84009	1.94546e-10	6.56715e-08	0.407704
rs6461005:1947687:A:G	cg11050988	-6.83877	1.95917e-10	6.60974e-08	-0.152319
rs4721162:1930350:A:G	cg17179570	-6.83741	1.97332e-10	6.65031e-08	-0.217076
rs151034593:2081006:GGCTGGGGAAGGGGAGCAGGA:G	cg02825527	-6.8374	1.9734e-10	6.65031e-08	-0.179098
rs4618595:1946106:A:G	cg18583276	-6.83654	1.98245e-10	6.6771e-08	-0.183539
rs7778752	cg11601967	-6.83601	1.98806e-10	6.69226e-08	-0.606967
rs882948	cg11601967	6.83583	1.98994e-10	6.69486e-08	0.588183
rs12699547:2015970:C:T	cg11601967	6.83509	1.99772e-10	6.7029e-08	0.594925
rs4721282:2025040:A:G	cg05863683	6.83455	2.00341e-10	6.7029e-08	0.221558
rs11765550:2027324:G:A	cg05863683	6.83455	2.00341e-10	6.7029e-08	0.221558
rs11773316:2027354:C:T	cg05863683	6.83455	2.00341e-10	6.7029e-08	0.221558
rs4721287:2028663:A:C	cg05863683	6.83455	2.00341e-10	6.7029e-08	0.221558
rs60432611:2029629:G:C	cg05863683	6.83455	2.00341e-10	6.7029e-08	0.221558
rs56727870:2029940:T:C	cg05863683	6.83455	2.00341e-10	6.7029e-08	0.221558
rs60995052:2030007:G:C	cg05863683	6.83455	2.00341e-10	6.7029e-08	0.221558
rs60755037:2030104:G:A	cg05863683	6.83455	2.00341e-10	6.7029e-08	0.221558
rs57216949:2030287:G:T	cg05863683	6.83455	2.00341e-10	6.7029e-08	0.221558
rs4618595:1946106:A:G	cg01436487	-6.83357	2.01386e-10	6.73417e-08	-0.170552
rs11762413:2090387:C:G	cg18302629	-6.83042	2.04784e-10	6.84398e-08	-0.27094
rs4552798:1928001:C:T	cg11601967	-6.82568	2.09991e-10	7.01413e-08	-0.545857
rs4721164:1932629:C:G	cg01436487	-6.82556	2.10119e-10	7.01455e-08	-0.202611
rs4421257:1955152:T:C	cg11601967	-6.82371	2.12191e-10	7.07979e-08	-0.609326
rs33997793:2081469:G:GT	cg11601967	-6.8227	2.13325e-10	7.11371e-08	-0.604592
rs11762448:1943199:G:A	cg01436487	-6.82161	2.14565e-10	7.15114e-08	-0.172172
rs4721190:1954732:G:A	cg25011577	-6.82044	2.15895e-10	7.1915e-08	-0.301193
rs7792631:1982779:C:T	cg25011577	-6.81687	2.20012e-10	7.32458e-08	-0.333807
rs11768637:2092536:T:C	cg17179570	-6.81601	2.21014e-10	7.35392e-08	-0.227623
rs7810386:1952031:T:A	cg18583276	6.81377	2.2366e-10	7.4306e-08	0.184578
rs35327420:1952799:C:A	cg18583276	6.81377	2.2366e-10	7.4306e-08	0.184578
rs34074205:1948948:G:A	cg13165778	6.81374	2.23687e-10	7.4306e-08	0.2326
rs1639909:2233045:A:C	cg14964181	-6.81322	2.24308e-10	7.44712e-08	-0.277646
rs62442900:1950613:G:A	cg18583276	6.81201	2.25746e-10	7.48254e-08	0.186923
rs79693194:1950616:G:A	cg18583276	6.81201	2.25746e-10	7.48254e-08	0.186923
rs76626455:1950617:G:T	cg18583276	6.81201	2.25746e-10	7.48254e-08	0.186923
rs4719364:1975849:T:C	cg17179570	-6.80988	2.28313e-10	7.56348e-08	-0.22109
rs3778946:2118448:G:A	cg18641463	-6.80941	2.28871e-10	7.56955e-08	-0.3318
rs3800877:2118772:T:C	cg18641463	-6.80941	2.28871e-10	7.56955e-08	-0.3318
rs3800881	cg18641463	-6.80941	2.28871e-10	7.56955e-08	-0.3318
rs12538674:1925166:C:G	cg18583276	-6.80853	2.29944e-10	7.60086e-08	-0.181223
rs4639400:1917806:G:T	cg17179570	-6.80825	2.30288e-10	7.60807e-08	-0.217897
rs12699596:2065828:A:G	cg18583276	6.80787	2.30753e-10	7.6193e-08	0.195941
rs34074205:1948948:G:A	cg18583276	6.80588	2.33193e-10	7.69565e-08	0.184001
rs57193069:1862417:A:G	cg25011577	6.80512	2.34131e-10	7.72241e-08	0.291755
rs35613646:1906095:CA:C	cg18583276	-6.80449	2.34911e-10	7.74388e-08	-0.185227
rs10950410:1909086:C:G	cg17179570	-6.80287	2.36931e-10	7.80622e-08	-0.219628
rs3800869:2109933:C:T	cg18583276	6.80152	2.38629e-10	7.85789e-08	0.196828
rs6944660:2083782:A:G	cg17179570	-6.8011	2.39168e-10	7.87134e-08	-0.23037
rs34008721:1959975:T:C	cg01436487	6.80085	2.39483e-10	7.87717e-08	0.174939
rs4721190:1954732:G:A	cg12073833	-6.80066	2.39721e-10	7.87717e-08	-0.172273
rs4552798:1928001:C:T	cg25011577	-6.80065	2.39735e-10	7.87717e-08	-0.279584
rs4721347:2092885:G:A	cg17179570	-6.79944	2.41266e-10	7.92317e-08	-0.22824
rs3800872:2110272:C:G	cg18302629	-6.79857	2.42385e-10	7.93495e-08	-0.271542
rs17734969:2110517:T:C	cg18302629	-6.79857	2.42385e-10	7.93495e-08	-0.271542
rs879672:2161978:C:A	cg07143303	-6.79852	2.42442e-10	7.93495e-08	-0.202329
rs4719308:1877502:T:G	cg05863683	6.79793	2.43199e-10	7.93495e-08	0.210912
rs4721097:1877503:G:T	cg05863683	6.79793	2.43199e-10	7.93495e-08	0.210912
rs1078112:1878453:T:A	cg05863683	6.79793	2.43199e-10	7.93495e-08	0.210912
rs13234214:1878860:C:T	cg05863683	6.79793	2.43199e-10	7.93495e-08	0.210912
rs13233509:1878965:G:T	cg05863683	6.79793	2.43199e-10	7.93495e-08	0.210912
rs10228057:1879779:A:T	cg05863683	6.79793	2.43199e-10	7.93495e-08	0.210912
rs10950399:1880699:C:T	cg05863683	6.79793	2.43199e-10	7.93495e-08	0.210912
rs4236271:1881369:C:T	cg05863683	6.79793	2.43199e-10	7.93495e-08	0.210912
rs4719311:1881813:C:T	cg05863683	6.79793	2.43199e-10	7.93495e-08	0.210912
rs10950423:1926639:A:G	cg17179570	-6.79662	2.44899e-10	7.9861e-08	-0.214453
rs2056479:1954273:G:A	cg11050988	-6.79597	2.4574e-10	8.00922e-08	-0.153919
rs62442912	cg18302629	-6.7939	2.48447e-10	8.09308e-08	-0.278419
rs4721282:2025040:A:G	cg19624444	6.78894	2.55045e-10	8.26253e-08	0.543167
rs11765550:2027324:G:A	cg19624444	6.78894	2.55045e-10	8.26253e-08	0.543167
rs11773316:2027354:C:T	cg19624444	6.78894	2.55045e-10	8.26253e-08	0.543167
rs4721287:2028663:A:C	cg19624444	6.78894	2.55045e-10	8.26253e-08	0.543167
rs60432611:2029629:G:C	cg19624444	6.78894	2.55045e-10	8.26253e-08	0.543167
rs56727870:2029940:T:C	cg19624444	6.78894	2.55045e-10	8.26253e-08	0.543167
rs60995052:2030007:G:C	cg19624444	6.78894	2.55045e-10	8.26253e-08	0.543167
rs60755037:2030104:G:A	cg19624444	6.78894	2.55045e-10	8.26253e-08	0.543167
rs57216949:2030287:G:T	cg19624444	6.78894	2.55045e-10	8.26253e-08	0.543167
rs34279734:1923718:T:C	cg17179570	-6.78893	2.55054e-10	8.26253e-08	-0.218829
rs11762448:1943199:G:A	cg17179570	-6.78886	2.55151e-10	8.26253e-08	-0.217289
rs7783715	cg17179570	-6.78803	2.56264e-10	8.29077e-08	-0.218093
rs872465:2034349:G:A	cg11601967	6.78791	2.56435e-10	8.29077e-08	0.593149
rs35745518:2053538:G:A	cg11601967	6.78791	2.56435e-10	8.29077e-08	0.593149
rs3857706	cg17545141	6.78767	2.56753e-10	8.29664e-08	0.409984
rs1004643:2185324:G:C	cg07143303	6.78683	2.57892e-10	8.32898e-08	0.189673
rs6461049	cg25011577	6.78327	2.62797e-10	8.48287e-08	0.303312
rs4719462:2266384:A:G	cg14964181	-6.78302	2.6314e-10	8.48941e-08	-0.27517
rs4721110:1888063:T:C	cg18583276	-6.7822	2.64278e-10	8.52158e-08	-0.187894
rs11763813:1896690:C:T	cg24189917	-6.78175	2.64907e-10	8.53733e-08	-0.202988
rs57460298:2042448:C:T	cg17179570	6.78132	2.65509e-10	8.54762e-08	0.228187
rs112027685:2043189:AG:A	cg17179570	6.78132	2.65509e-10	8.54762e-08	0.228187
rs34021847:2037761:G:A	cg17545141	-6.78025	2.67014e-10	8.5915e-08	-0.441185
rs11771973:1950440:C:G	cg12073833	-6.77989	2.67522e-10	8.60324e-08	-0.178451
rs10807760:1945161:A:G	cg18583276	-6.77886	2.68981e-10	8.64557e-08	-0.18403
rs6944660:2083782:A:G	cg25011577	-6.77859	2.69361e-10	8.65319e-08	-0.30833
rs35613646:1906095:CA:C	cg02272667	6.77679	2.71933e-10	8.73119e-08	0.213587
rs61150432:1967887:C:T	cg18583276	6.77342	2.76821e-10	8.874e-08	0.18429
rs34976285:1968226:C:T	cg18583276	6.77342	2.76821e-10	8.874e-08	0.18429
rs34419870:1968851:C:T	cg18583276	6.77342	2.76821e-10	8.874e-08	0.18429
rs10807760:1945161:A:G	cg01436487	-6.77225	2.78533e-10	8.92416e-08	-0.170936
rs2056479:1954273:G:A	cg25011577	-6.77126	2.79995e-10	8.94065e-08	-0.293345
rs71523266:1909992:T:C	cg11050988	-6.7709	2.80526e-10	8.94065e-08	-0.157304
rs79610527:1910628:T:C	cg11050988	-6.7709	2.80526e-10	8.94065e-08	-0.157304
rs10950413:1912988:A:G	cg11050988	-6.7709	2.80526e-10	8.94065e-08	-0.157304
rs10950415:1914477:A:G	cg11050988	-6.7709	2.80526e-10	8.94065e-08	-0.157304
rs12669758:1914757:C:T	cg11050988	-6.7709	2.80526e-10	8.94065e-08	-0.157304
rs10269191:1915731:A:G	cg11050988	-6.7709	2.80526e-10	8.94065e-08	-0.157304
rs4719336:1916397:T:C	cg11050988	-6.7709	2.80526e-10	8.94065e-08	-0.157304
rs34728278:1918208:T:TAA	cg11050988	-6.7709	2.80526e-10	8.94065e-08	-0.157304
rs10265944:1918337:C:T	cg11050988	-6.7709	2.80526e-10	8.94065e-08	-0.157304
rs2398705:2164995:G:A	cg11078731	-6.76951	2.82597e-10	8.9521e-08	-0.150639
rs3778982:2166233:T:C	cg11078731	-6.76951	2.82597e-10	8.9521e-08	-0.150639
rs3778984:2166514:T:C	cg11078731	-6.76951	2.82597e-10	8.9521e-08	-0.150639
rs6972374:2003043:C:T	cg11601967	6.76911	2.83184e-10	8.9521e-08	0.570954
rs111246669:1863991:CTT:C	cg25011577	6.76887	2.83549e-10	8.9521e-08	0.290142
rs7806394:1864129:A:G	cg25011577	6.76887	2.83549e-10	8.9521e-08	0.290142
rs4631355:1864245:C:A	cg25011577	6.76887	2.83549e-10	8.9521e-08	0.290142
rs4455739:1864356:T:G	cg25011577	6.76887	2.83549e-10	8.9521e-08	0.290142
rs4379359:1864415:A:T	cg25011577	6.76887	2.83549e-10	8.9521e-08	0.290142
rs4255035:1864444:C:T	cg25011577	6.76887	2.83549e-10	8.9521e-08	0.290142
rs35091011:1865174:A:T	cg25011577	6.76887	2.83549e-10	8.9521e-08	0.290142
rs34074471:1865249:C:T	cg25011577	6.76887	2.83549e-10	8.9521e-08	0.290142
rs35406566:1865527:C:T	cg25011577	6.76887	2.83549e-10	8.9521e-08	0.290142
rs6955652:1865583:A:G	cg25011577	6.76887	2.83549e-10	8.9521e-08	0.290142
rs6974455:1865921:C:T	cg25011577	6.76887	2.83549e-10	8.9521e-08	0.290142
rs28661143:1866395:T:C	cg25011577	6.76887	2.83549e-10	8.9521e-08	0.290142
rs60028779:1874478:A:G	cg25011577	6.76887	2.83549e-10	8.9521e-08	0.290142
rs145889746:1874495:C:G	cg25011577	6.76887	2.83549e-10	8.9521e-08	0.290142
rs62442919:1978384:A:G	cg18583276	-6.76871	2.8378e-10	8.95471e-08	-0.182079
rs11765549:2027311:G:T	cg19624444	6.76809	2.84717e-10	8.97173e-08	0.543771
rs2056480:1954301:G:A	cg11601967	-6.76806	2.84764e-10	8.97173e-08	-0.612614
rs2056481:1955435:A:G	cg11601967	-6.76806	2.84764e-10	8.97173e-08	-0.612614
rs4421257:1955152:T:C	cg12073833	-6.76656	2.87025e-10	9.03532e-08	-0.178257
rs1113737:1993078:G:A	cg18302629	6.76652	2.87081e-10	9.03532e-08	0.245493
rs55956596:1922620:C:T	cg17545141	6.76638	2.87298e-10	9.03743e-08	0.408483
rs10950429:1942499:C:A	cg01436487	-6.76463	2.89954e-10	9.11626e-08	-0.170057
rs34290436:1951260:G:C	cg01436487	6.76204	2.93941e-10	9.23679e-08	0.172356
rs10570929:1945685:CAAA:C	cg17179570	-6.76003	2.97071e-10	9.33033e-08	-0.250253
rs3996328:2034017:C:T	cg11601967	6.75899	2.98719e-10	9.37235e-08	0.593162
rs13246996:2046188:G:C	cg11601967	6.75899	2.98719e-10	9.37235e-08	0.593162
rs2280552:1976263:C:T	cg11601967	6.75873	2.99115e-10	9.3799e-08	0.569008
rs7801421:1989888:C:G	cg13165778	6.75768	3.00784e-10	9.42734e-08	0.238668
rs7791637:1915423:G:A	cg19624444	-6.75727	3.0143e-10	9.44271e-08	-0.578332
rs111979702:1925120:GGT:G	cg12073833	-6.7557	3.03944e-10	9.51653e-08	-0.164675
rs11770498:1944980:T:C	cg19487819	-6.75354	3.07411e-10	9.62009e-08	-0.215637
GSA-rs7804190	cg17545141	6.75146	3.1081e-10	9.72144e-08	0.407023
rs11762834:1895641:C:T	cg00589581	-6.75107	3.11451e-10	9.73337e-08	-0.211704
rs34116866:1953656:TC:T	cg25011577	-6.75103	3.11513e-10	9.73337e-08	-0.300295
rs6969587:2018037:C:T	cg17545141	-6.75081	3.11878e-10	9.73471e-08	-0.433768
rs12699561:2018418:G:T	cg17545141	-6.75081	3.11878e-10	9.73471e-08	-0.433768
rs2067948:1976749:G:A	cg17179570	6.74993	3.13329e-10	9.77495e-08	0.218662
rs140364877:1885178:C:T	cg12073833	-6.74823	3.16142e-10	9.85764e-08	-0.193076
rs6965294:1858898:C:T	cg11601967	6.74425	3.22836e-10	1.00612e-07	0.630489
rs4721164:1932629:C:G	cg19487819	-6.74024	3.29731e-10	1.02708e-07	-0.22609
rs4721428:2170606:G:A	cg07143303	-6.73929	3.31385e-10	1.0317e-07	-0.190728
rs7795126:2076626:G:A	cg02272667	6.73911	3.31688e-10	1.03211e-07	0.208248
rs3800869:2109933:C:T	cg17179570	6.73878	3.32279e-10	1.03342e-07	0.230117
rs4719415:2105760:A:G	cg17179570	-6.73695	3.35494e-10	1.04288e-07	-0.224752
rs36054673:1956056:G:T	cg01436487	6.73636	3.36535e-10	1.04558e-07	0.170305
rs58764929:1903646:CTACT:C	cg18583276	-6.73584	3.37457e-10	1.04791e-07	-0.187251
rs6951956:1934131:G:A	cg17179570	-6.73561	3.37859e-10	1.04861e-07	-0.253872
rs6461115:2103668:A:G	cg18302629	-6.73472	3.39449e-10	1.05139e-07	-0.272696
rs11773643:2104063:A:G	cg18302629	-6.73472	3.39449e-10	1.05139e-07	-0.272696
rs56072378:2104364:A:G	cg18302629	-6.73472	3.39449e-10	1.05139e-07	-0.272696
rs62444917:2107262:A:C	cg18302629	-6.73472	3.39449e-10	1.05139e-07	-0.272696
rs61252329:1896373:G:T	cg25011577	6.73305	3.42436e-10	1.0601e-07	0.305091
rs58802890:1860455:C:T	cg01436487	6.73192	3.4448e-10	1.06479e-07	0.171444
rs13239969:1862404:C:G	cg01436487	6.73192	3.4448e-10	1.06479e-07	0.171444
rs58582974:1862533:G:A	cg01436487	6.73192	3.4448e-10	1.06479e-07	0.171444
rs6948912:2076701:T:C	cg19624444	-6.72947	3.48958e-10	1.07724e-07	-0.537726
rs62434666:1865260:G:A	cg24189917	-6.72913	3.49577e-10	1.07724e-07	-0.220714
rs62434668:1866901:G:A	cg24189917	-6.72913	3.49577e-10	1.07724e-07	-0.220714
rs62434669:1866946:G:A	cg24189917	-6.72913	3.49577e-10	1.07724e-07	-0.220714
rs56758848:1868727:A:G	cg24189917	-6.72913	3.49577e-10	1.07724e-07	-0.220714
rs59410940:1872622:C:G	cg24189917	-6.72913	3.49577e-10	1.07724e-07	-0.220714
rs55956596:1922620:C:T	cg19487819	-6.72836	3.51e-10	1.07868e-07	-0.187113
rs4721321:2068470:A:G	cg01436487	-6.7282	3.51292e-10	1.07868e-07	-0.197577
rs59096822:2078374:CCTG:C	cg01436487	-6.7282	3.51292e-10	1.07868e-07	-0.197577
rs3996323:2079428:G:T	cg01436487	-6.7282	3.51292e-10	1.07868e-07	-0.197577
rs10241537:2083358:A:G	cg01436487	-6.7282	3.51292e-10	1.07868e-07	-0.197577
rs7797112:2085165:T:C	cg01436487	-6.7282	3.51292e-10	1.07868e-07	-0.197577
rs7801349:2085553:T:C	cg01436487	-6.7282	3.51292e-10	1.07868e-07	-0.197577
rs10807760:1945161:A:G	cg25011577	-6.72757	3.52465e-10	1.08174e-07	-0.289061
rs939946:2056253:C:G	cg12073833	-6.72662	3.54217e-10	1.08656e-07	-0.17896
rs6975354:2044096:G:C	cg11601967	6.72619	3.5503e-10	1.08822e-07	0.583368
rs4719415:2105760:A:G	cg11601967	-6.72614	3.55118e-10	1.08822e-07	-0.586419
rs13245479:1947390:T:A	cg13165778	6.72594	3.55503e-10	1.0883e-07	0.229893
rs13242597:1947392:A:C	cg13165778	6.72594	3.55503e-10	1.0883e-07	0.229893
rs11768637:2092536:T:C	cg17545141	6.72543	3.56445e-10	1.09063e-07	0.435607
rs10265061:1944948:A:G	cg19624444	-6.72236	3.62251e-10	1.10783e-07	-0.63028
rs11766468:2082604:G:A	cg02825527	-6.72039	3.66028e-10	1.11826e-07	-0.177241
rs62444906:2083161:G:T	cg02825527	-6.72039	3.66028e-10	1.11826e-07	-0.177241
rs6973622:2063476:T:C	cg11601967	-6.71927	3.68184e-10	1.12427e-07	-0.602377
rs4721405:2143165:T:G	cg07143303	-6.71917	3.68369e-10	1.12427e-07	-0.197402
rs12699415:1909479:A:G	cg25011577	-6.71873	3.69228e-10	1.12633e-07	-0.27449
rs10267825:1974112:C:G	cg01436487	6.71483	3.76879e-10	1.14909e-07	0.168628
rs2280549:1976635:G:A	cg17179570	6.71468	3.77182e-10	1.14939e-07	0.218385
rs10263703:1895629:G:C	cg25814293	-6.71457	3.77391e-10	1.14939e-07	-0.362456
rs7778752	cg17545141	6.71449	3.77548e-10	1.14939e-07	0.443096
rs34302027:1947342:G:A	cg11601967	6.71157	3.8338e-10	1.16563e-07	0.578273
rs10260386:1937407:T:C	cg17179570	-6.71134	3.83845e-10	1.16563e-07	-0.214567
rs10257349:1937500:A:G	cg17179570	-6.71134	3.83845e-10	1.16563e-07	-0.214567
rs4721175:1939202:T:C	cg17179570	-6.71134	3.83845e-10	1.16563e-07	-0.214567
rs4721176:1939564:T:C	cg17179570	-6.71134	3.83845e-10	1.16563e-07	-0.214567
rs10807761:1945428:G:A	cg12073833	-6.7082	3.90233e-10	1.1791e-07	-0.177005
rs12537348:1948172:C:G	cg12073833	-6.7082	3.90233e-10	1.1791e-07	-0.177005
rs12537914:1948359:C:T	cg12073833	-6.7082	3.90233e-10	1.1791e-07	-0.177005
rs34269264:1948712:C:T	cg12073833	-6.7082	3.90233e-10	1.1791e-07	-0.177005
rs35582663:1948756:G:A	cg12073833	-6.7082	3.90233e-10	1.1791e-07	-0.177005
rs11764960:1950532:G:A	cg12073833	-6.7082	3.90233e-10	1.1791e-07	-0.177005
rs4721184:1950784:T:C	cg12073833	-6.7082	3.90233e-10	1.1791e-07	-0.177005
[truncated: 39,152 more rows]

## Sheet: mQTL_Recall_Stats_3_CpGs
CpG	Depr. SNP placement	Depr. SNP name	Top 10 Variants	LD with depr. SNPs
cg02825527	32 33 45 63 66 87	rs11772627:2109821:G:C rs3823624:2110346:T:C rs61409925:1971226:G:A rs11514731:2051503:C:G rs2056477:2079744:G:C rs56072378:2104364:A:G	rs138512190:2081742:G:GCA rs151034593:2081006:GGCTGGGGAAGGGGAGCAGGA:G rs11766468:2082604:G:A rs62444906:2083161:G:T rs11772463:2078132:A:C rs56226325:2078981:C:T rs62444907:2083267:C:T rs9639202:2087315:G:A rs55770986:2087823:T:C rs9969125:2088460:C:T	No No No No No No No No No No
cg18302629	165 174 247 336 337 377	rs2056477:2079744:G:C rs56072378:2104364:A:G rs61409925:1971226:G:A rs11772627:2109821:G:C rs3823624:2110346:T:C rs11514731:2051503:C:G	rs34447895:1923708:CGA:C rs13437894:1927668:A:G rs4721162:1930350:A:G rs34279734:1923718:T:C rs10950425:1926964:C:G rs12667946:1927126:T:C rs12673799:1927165:C:G rs7783715 rs13438766:1927572:C:T rs4994764:1928662:C:G	No No No No No No No No No No
cg19624444	16 17 26 50 54 120	rs11772627:2109821:G:C rs3823624:2110346:T:C rs11514731:2051503:C:G rs2056477:2079744:G:C rs56072378:2104364:A:G rs61409925:1971226:G:A	rs55988458:2059761:G:A rs56016347:2060126:C:T rs11762545:2060775:C:T rs11762636:2061111:C:A rs55773130:2070554:T:C rs55952733:2070680:G:A rs55993248:2071132:A:G rs4470910:2071723:C:T rs28528997:2074122:A:G rs1533827:2074290:C:T	Yes Yes Yes Yes Yes Yes Yes Yes Yes Yes

## Sheet: mQTL_Recall_Stats_Depr_SNPs
SNP	Top CpG placement	CpG name
rs11514731:2051503:C:G	1 3 9	cg19624444 cg02825527 cg18302629
rs11772627:2109821:G:C	1 3 8	cg19624444 cg02825527 cg18302629
rs2056477:2079744:G:C	1 2 3	cg19624444 cg18302629 cg02825527
rs3823624:2110346:T:C	1 3 8	cg19624444 cg02825527 cg18302629
rs56072378:2104364:A:G	1 2 6	cg19624444 cg18302629 cg02825527
rs61409925:1971226:G:A	1 3 7	cg19624444 cg02825527 cg18302629
