# Supplementary material for: Methylation in MAD1L1 is associated with the severity of suicide attempt and phenotypes of depression
Source: Clin Epigenetics. 2023 Jan 4;15:1. doi: 10.1186/s13148-022-01394-5 (PMC9811786; doi:10.1186/s13148-022-01394-5)
Supplement: Supplementary file 14 — Additional file 14: Table S6. Coefficients for binary logistic regression models, where depression diagnosis is a dependent outcome variable depending on methylation at cg02825527 (M value) or cg18302629 (M value) in glial cells adjusted for confounders. Statistics for the models were calculated using a native implementation of the binary logistic regression model in the R programming language. [file 13148_2022_1394_MOESM14_ESM.xlsx]

## Sheet: Sheet1
Study	Coef.	β	95% CI β	exp(β)	Std. Error β	Z.value	P.value
Depression glial. E-GEOD-41826	Intercept	12.62	4.61 – 22.312	302549.446	4.445	2.839	0.005
	cg02825527	-3.2	-5.645 – -1.198	0.041	1.116	-2.866	0.004
	Gender: male	0.011	-1.156 – 1.187	1.011	0.592	0.019	0.985
	Age	-0.008	-0.046 – 0.029	0.992	0.019	-0.432	0.666
	Ethnicity: Asian	-16.578	NA – 279.44	0	1455.398	-0.011	0.991
	Ethnicity: Caucasian	-0.689	-2.296 – 0.8	0.502	0.775	-0.889	0.374
	Coef.	β	95% CI β	exp(β)	Std. Error β	Z.value	P.value
	Intercept	-9.569	-18.744 – -1.641	0	4.297	-2.227	0.026
	cg18302629	4.032	0.764 – 7.83	56.374	1.775	2.271	0.023
	Gender: male	0.026	-1.097 – 1.159	1.026	0.571	0.046	0.963
	Age	0.001	-0.034 – 0.038	1.001	0.018	0.07	0.944
	Ethnicity: Asian	-15.598	NA – 280.532	0	1455.398	-0.011	0.991
	Ethnicity: Caucasian	-0.078	-1.535 – 1.356	0.925	0.724	-0.108	0.914
