# Supplementary material for: Methylation in MAD1L1 is associated with the severity of suicide attempt and phenotypes of depression
Source: Clin Epigenetics. 2023 Jan 4;15:1. doi: 10.1186/s13148-022-01394-5 (PMC9811786; doi:10.1186/s13148-022-01394-5)
Supplement: Supplementary file 15 — Additional file 15: Table S7. Results for gene ontology analysis for MAD1L interacting partners based on the STRING database data. For further information, please refer to the STRING database. Analysis was conducted with default settings. Abbreviations: TFAMP1, transcription factor A, mitochondrial pseudogene 1; ELFN1, extracellular leucine-rich repeat and fibronectin type III domain containing 1; ELFN1-AS1, ELFN1 antisense RNA 1; MAD1L1, mitotic arrest deficient 1 like 1; SNORA114, small nucleolar RNA, H/ACA Box 114; LOC105375303, homo sapiens uncharacterized LOC105375303; MIR4655, microRNA 4655; MRM2, mitochondrial RRNA methyltransferase 2; NUDT1, nudix hydrolase 1; MIR6836, microRNA 6836; SNX8, sorting nexin 8; EIF3B, eukaryotic translation initiation factor 3 subunit B; CHST12, carbohydrate sulfotransferase 12; GRIFIN, galectin-related inter-fiber protein; PAX5, paired box 5; EP300, E1A binding protein p300; SP4, sp4 transcription factor; BRAG, brain angular gyrus; BRAC, brain anterior caudate; BRCG, brain cingulate gyrus; BRGM, brain germinal matrix; BRHM, brain hippocampus middle; BITL, brain inferior temporal lobe; BDPC, brain dorsolateral prefrontal cortex; BRSN, brain substantia nigra. [file 13148_2022_1394_MOESM15_ESM.xlsx]

## Sheet: Sheet1
Enrichment GO cellular component
#term ID	term description	observed gene count	background gene count	strength	false discovery rate	matching proteins in your network (labels)
GO:0000776	Kinetochore	6	134	1.86	1.82e-07	ZW10,MAD2L1,TPR,TTK,SIN3A,MAD1L1
GO:0098687	Chromosomal region	7	318	1.55	2.04e-07	ZW10,MAD2L1,TPR,TTK,RNF8,SIN3A,MAD1L1
GO:0005819	Spindle	7	353	1.51	2.78e-07	ZW10,MAD2L1,TPR,TTK,CDC20,MAD1L1,MAD2L1BP
GO:0044615	Nuclear pore nuclear basket	3	12	2.61	2.71e-05	MAD2L1,TPR,MAD1L1
GO:0000922	Spindle pole	4	161	1.61	0.00063	ZW10,MAD2L1,CDC20,MAD1L1
GO:0099080	Supramolecular complex	7	1261	0.96	0.00063	ZW10,MAD2L1,TPR,TTK,NEBL,SIN3A,MAD1L1
GO:0005856	Cytoskeleton	8	2221	0.77	0.0017	ZW10,MAD2L1,TPR,TTK,CDC20,NEBL,MAD1L1,MAD2L1BP
GO:0000777	Condensed chromosome kinetochore	3	106	1.66	0.005	ZW10,MAD2L1,MAD1L1
GO:0043232	Intracellular non-membrane-bounded organelle	10	4880	0.52	0.005	ZW10,MAD2L1,TPR,TTK,CDC20,RNF8,NEBL,SIN3A,MAD1L1,MAD2L1BP
GO:0072686	Mitotic spindle	3	121	1.61	0.0058	MAD2L1,TPR,MAD1L1
GO:0005635	Nuclear envelope	4	472	1.14	0.0146	MAD2L1,TPR,MAD1L1,MAD2L1BP
Enrichment GO molecular function
#term ID	term description	observed gene count	background gene count	strength	false discovery rate	matching proteins in your network (labels)
GO:0043515	Kinetochore binding	2	6	2.74	0.0312	TTK,MAD1L1
Enrichment GO Biological processes
#term ID	term description	observed gene count	background gene count	strength	false discovery rate	matching proteins in your network (labels)
GO:0007094	Mitotic spindle assembly checkpoint	6	23	2.63	7.17e-11	ZW10,MAD2L1,TPR,TTK,CDC20,MAD1L1
GO:2001251	Negative regulation of chromosome organization	7	137	1.92	6.61e-10	ZW10,MAD2L1,TPR,TTK,CDC20,SIN3A,MAD1L1
GO:0007093	Mitotic cell cycle checkpoint	7	156	1.86	1.26e-09	ZW10,MAD2L1,TPR,TTK,CDC20,MAD1L1,MAD2L1BP
GO:0007088	Regulation of mitotic nuclear division	7	162	1.85	1.55e-09	ZW10,MAD2L1,TPR,TTK,CDC20,MAD1L1,MAD2L1BP
GO:1901990	Regulation of mitotic cell cycle phase transition	8	416	1.5	1.07e-08	ZW10,MAD2L1,TPR,TTK,CDC20,SIN3A,MAD1L1,MAD2L1BP
GO:0098813	Nuclear chromosome segregation	5	209	1.59	3.47e-05	ZW10,MAD2L1,TTK,CDC20,MAD1L1
GO:0033043	Regulation of organelle organization	8	1306	1	4.79e-05	ZW10,MAD2L1,TPR,TTK,CDC20,SIN3A,MAD1L1,MAD2L1BP
GO:0007049	Cell cycle	8	1313	1	4.87e-05	ZW10,MAD2L1,TPR,TTK,CDC20,RNF8,MAD1L1,MAD2L1BP
GO:0051301	Cell division	6	493	1.3	6.3e-05	ZW10,MAD2L1,TPR,CDC20,RNF8,MAD1L1
GO:0000070	Mitotic sister chromatid segregation	4	108	1.78	0.00014	ZW10,MAD2L1,CDC20,MAD1L1
GO:0000280	Nuclear division	5	291	1.45	0.00015	ZW10,MAD2L1,TTK,CDC20,MAD1L1
GO:1902850	Microtubule cytoskeleton organization involved in mitosis	4	112	1.77	0.00015	ZW10,MAD2L1,TTK,CDC20
GO:0090267	Positive regulation of mitotic cell cycle spindle assembly checkpoint	2	7	2.67	0.003	MAD2L1,TPR
GO:0051276	Chromosome organization	6	1066	0.96	0.0042	ZW10,MAD2L1,CDC20,RNF8,SIN3A,MAD1L1
GO:0006996	Organelle organization	9	3450	0.63	0.0048	ZW10,MAD2L1,TPR,TTK,CDC20,RNF8,NEBL,SIN3A,MAD1L1
GO:0034501	Protein localization to kinetochore	2	14	2.37	0.009	ZW10,TTK
GO:0007096	Regulation of exit from mitosis	2	17	2.28	0.0119	ZW10,MAD2L1BP
GO:0045931	Positive regulation of mitotic cell cycle	3	156	1.5	0.0217	MAD2L1,TPR,SIN3A
GO:1904666	Regulation of ubiquitin protein ligase activity	2	26	2.1	0.0251	MAD2L1,CDC20
GO:0000132	Establishment of mitotic spindle orientation	2	32	2.01	0.0361	ZW10,MAD2L1
GO:0040020	Regulation of meiotic nuclear division	2	32	2.01	0.0361	TTK,CDC20
Enrichment KEGG pathways
#term ID	term description	observed gene count	background gene count	strength	false discovery rate	matching proteins in your network (labels)
hsa04110	Cell cycle	4	120	1.74	0.00025	MAD2L1,TTK,CDC20,MAD1L1
hsa04114	Oocyte meiosis	3	120	1.61	0.0086	MAD2L1,CDC20,MAD1L1
hsa05166	Human T-cell leukemia virus 1 infection	3	211	1.37	0.0295	MAD2L1,CDC20,MAD1L1
