# Supplementary material for: Methylation in MAD1L1 is associated with the severity of suicide attempt and phenotypes of depression
Source: Clin Epigenetics. 2023 Jan 4;15:1. doi: 10.1186/s13148-022-01394-5 (PMC9811786; doi:10.1186/s13148-022-01394-5)
Supplement: Supplementary file 16 — Additional file 16: Table S8. Coefficients for candidate CpGs in the transcriptome–methylation association analysis in GSE49065. The expression of MAD1L1 was regressed against a candidate CpG site and age. Each row shows coefficients and estimates with statistics obtained from individual linear models. The models were implemented in R, using the standard implementation of linear regression. Confidence intervals were calculated with the R package stats. [file 13148_2022_1394_MOESM16_ESM.xlsx]

## Sheet: Sheet 1
CpG	β	95% CI β	Std. Error β	T.value	P.value
cg02825527	-1.5465	-10.0269 – 6.9338	3.5863	-0.4312	0.679270872530573
cg18302629	3.4585	-6.3818 – 13.2987	4.1614	0.8311	0.433361619558959
cg19624444	0.2824	-1.3849 – 1.9496	0.7051	0.4005	0.700763592621387
