# Supplementary material for: Methylation in MAD1L1 is associated with the severity of suicide attempt and phenotypes of depression
Source: Clin Epigenetics. 2023 Jan 4;15:1. doi: 10.1186/s13148-022-01394-5 (PMC9811786; doi:10.1186/s13148-022-01394-5)
Supplement: Supplementary file 17 — Additional file 17: Table S9. 9.1 The source publications of stress-related CpG sites. 9.2 CpG–CpG associations in the SKI. The models were calculated, using the standard implementation of linear regression. The covariates are specific for every cohort (see methods). The p values were adjusted with the false discovery rate method. The Stress CpG genes were obtained from Illumina annotation files for HumanMethylation450 and MethylationEPIC arrays. 9.3 CpG–CpG associations in the Grady sample. 9.4 CpG–CpG associations in the E-GEOD-41826 (glia) sample. 9.5 CpG–CpG associations in the GSE88890 (BA11) sample. 9.6 CpG–CpG associations in the GSE88890 (BA25) sample. 9.7 Pooled CpG–CpG associations that were nominally significant and detected more than once. 9.8 Pooled CpG–CpG associations that were nominally significant, were detected more than once, and had matching directions for beta coefficients. [file 13148_2022_1394_MOESM17_ESM.xlsx]

## Sheet: CpG-Papers
CpG	PMID
cg01700569	34799556
cg06868375	34799556
cg06309855	34799556
cg05277169	34799556
cg05730092	34799556
cg16207883	34799556
cg01020356	34799556
cg20355257	34799556
cg22388954	34799556
cg09450823	34799556
cg04299914	34799556
cg11943190	34799556
cg01998039	34799556
cg08848660	34799556
cg23307744	34799556
cg01855601	34799556
cg18026072	34799556
cg22820726	34799556
cg05617790	34799556
cg13109115	34799556
cg20813374	34533092
cg00130530	34533092
cg27512205	26997371
cg05608730	26997371
cg26179948	26997371
cg10782349	34050117
cg25895971	34050117
cg06993329	34050117
cg21654314	34050117
cg12282311	34050117
cg15703221	34050117
cg10449839	34050117
cg22219248	34050117
cg06092834	34050117
cg20919844	34050117
ch.1.897769F	34050117

## Sheet: SKI
Cohort	Formula	Response CpG	Coef.	β	95% CI β	Std. Error β	T-value	P-value	Adj. P	Pair	Stress CpG gene
SKI	cg02825527 ~ cg08848660 + Sex + Age + Batch + Other.pers.dis + Alcohol	cg02825527	cg08848660	0.333	0.09 – 0.576	0.122	2.724	0.00790226229724168	0.189654	cg02825527 ~ cg08848660	MCEE
SKI	cg19624444 ~ cg08848660 + Sex + Age + Batch + Other.pers.dis + Alcohol	cg19624444	cg08848660	1.172	0.338 – 2.006	0.419	2.797	0.00643539466412471	0.189654	cg19624444 ~ cg08848660	MCEE
SKI	cg02825527 ~ cg21654314 + Sex + Age + Batch + Other.pers.dis + Alcohol	cg02825527	cg21654314	-0.174	-0.301 – -0.048	0.064	-2.742	0.00750691308096429	0.189654	cg02825527 ~ cg21654314	CHMP6
SKI	cg02825527 ~ cg20919844 + Sex + Age + Batch + Other.pers.dis + Alcohol	cg02825527	cg20919844	-0.292	-0.501 – -0.083	0.105	-2.784	0.00667950351203451	0.189654	cg02825527 ~ cg20919844	TUSC4;CYB561D2
SKI	cg02825527 ~ cg20355257 + Sex + Age + Batch + Other.pers.dis + Alcohol	cg02825527	cg20355257	-0.086	-0.161 – -0.01	0.038	-2.246	0.0274178418924196	0.292457	cg02825527 ~ cg20355257	EPB41L1
SKI	cg02825527 ~ cg11943190 + Sex + Age + Batch + Other.pers.dis + Alcohol	cg02825527	cg11943190	0.26	0.037 – 0.483	0.112	2.316	0.0230937360800967	0.292457	cg02825527 ~ cg11943190	USP49
SKI	cg19624444 ~ cg01855601 + Sex + Age + Batch + Other.pers.dis + Alcohol	cg19624444	cg01855601	-0.596	-1.114 – -0.077	0.26	-2.286	0.0248382311590031	0.292457	cg19624444 ~ cg01855601
SKI	cg02825527 ~ cg18026072 + Sex + Age + Batch + Other.pers.dis + Alcohol	cg02825527	cg18026072	0.27	0.052 – 0.487	0.109	2.47	0.015625940007144	0.292457	cg02825527 ~ cg18026072	PARD3
SKI	cg02825527 ~ cg00130530 + Sex + Age + Batch + Other.pers.dis + Alcohol	cg02825527	cg00130530	0.128	0.018 – 0.239	0.056	2.304	0.0237637310479091	0.292457	cg02825527 ~ cg00130530	FKBP5
SKI	cg18302629 ~ cg18026072 + Sex + Age + Batch + Other.pers.dis + Alcohol	cg18302629	cg18026072	0.331	0.029 – 0.632	0.152	2.182	0.0320310114481626	0.307229	cg18302629 ~ cg18026072	PARD3
SKI	cg19624444 ~ cg05617790 + Sex + Age + Batch + Other.pers.dis + Alcohol	cg19624444	cg05617790	0.584	0.042 – 1.127	0.273	2.142	0.0352033318689795	0.307229	cg19624444 ~ cg05617790	OLR1;TMEM52B
SKI	cg18302629 ~ cg20919844 + Sex + Age + Batch + Other.pers.dis + Alcohol	cg18302629	cg20919844	-0.304	-0.598 – -0.011	0.148	-2.062	0.0423789109306468	0.339031	cg18302629 ~ cg20919844	TUSC4;CYB561D2
SKI	cg02825527 ~ cg16207883 + Sex + Age + Batch + Other.pers.dis + Alcohol	cg02825527	cg16207883	0.125	-0.005 – 0.255	0.065	1.914	0.0591191711804417	0.405389	cg02825527 ~ cg16207883	CRTC3-AS1
SKI	cg18302629 ~ cg06993329 + Sex + Age + Batch + Other.pers.dis + Alcohol	cg18302629	cg06993329	0.276	-0.006 – 0.557	0.142	1.946	0.0550774610503142	0.405389	cg18302629 ~ cg06993329	CHID1
SKI	cg18302629 ~ cg16207883 + Sex + Age + Batch + Other.pers.dis + Alcohol	cg18302629	cg16207883	0.16	-0.02 – 0.339	0.09	1.772	0.0802069515700725	0.462186	cg18302629 ~ cg16207883	CRTC3-AS1
SKI	cg18302629 ~ cg04299914 + Sex + Age + Batch + Other.pers.dis + Alcohol	cg18302629	cg04299914	-0.112	-0.239 – 0.015	0.064	-1.755	0.0830024193026312	0.462186	cg18302629 ~ cg04299914
SKI	cg18302629 ~ cg05608730 + Sex + Age + Batch + Other.pers.dis + Alcohol	cg18302629	cg05608730	0.186	-0.027 – 0.4	0.107	1.734	0.0866380361173042	0.462186	cg18302629 ~ cg05608730	C1QTNF2
SKI	cg19624444 ~ cg05608730 + Sex + Age + Batch + Other.pers.dis + Alcohol	cg19624444	cg05608730	0.465	-0.068 – 0.997	0.268	1.734	0.0866598953525815	0.462186	cg19624444 ~ cg05608730	C1QTNF2
SKI	cg02825527 ~ cg05277169 + Sex + Age + Batch + Other.pers.dis + Alcohol	cg02825527	cg05277169	-0.126	-0.276 – 0.023	0.075	-1.68	0.0967485167242854	0.488835	cg02825527 ~ cg05277169	GCLC
SKI	cg02825527 ~ cg25895971 + Sex + Age + Batch + Other.pers.dis + Alcohol	cg02825527	cg25895971	0.165	-0.044 – 0.374	0.105	1.571	0.120157572243511	0.576756	cg02825527 ~ cg25895971
SKI	cg19624444 ~ cg05730092 + Sex + Age + Batch + Other.pers.dis + Alcohol	cg19624444	cg05730092	-0.335	-0.792 – 0.122	0.23	-1.459	0.148527364532629	0.611786	cg19624444 ~ cg05730092	BEGAIN
SKI	cg18302629 ~ cg13109115 + Sex + Age + Batch + Other.pers.dis + Alcohol	cg18302629	cg13109115	0.158	-0.06 – 0.375	0.109	1.443	0.152946600990745	0.611786	cg18302629 ~ cg13109115
SKI	cg02825527 ~ cg12282311 + Sex + Age + Batch + Other.pers.dis + Alcohol	cg02825527	cg12282311	-0.102	-0.239 – 0.035	0.069	-1.486	0.141196782577622	0.611786	cg02825527 ~ cg12282311	ZNF2
SKI	cg18302629 ~ cg12282311 + Sex + Age + Batch + Other.pers.dis + Alcohol	cg18302629	cg12282311	-0.142	-0.33 – 0.046	0.095	-1.504	0.136557465982972	0.611786	cg18302629 ~ cg12282311	ZNF2
SKI	cg18302629 ~ cg05277169 + Sex + Age + Batch + Other.pers.dis + Alcohol	cg18302629	cg05277169	-0.129	-0.336 – 0.079	0.104	-1.231	0.222067199458554	0.761373	cg18302629 ~ cg05277169	GCLC
SKI	cg19624444 ~ cg01020356 + Sex + Age + Batch + Other.pers.dis + Alcohol	cg19624444	cg01020356	0.324	-0.195 – 0.844	0.261	1.242	0.217821702792042	0.761373	cg19624444 ~ cg01020356	LINC01006
SKI	cg19624444 ~ cg18026072 + Sex + Age + Batch + Other.pers.dis + Alcohol	cg19624444	cg18026072	0.476	-0.291 – 1.243	0.385	1.236	0.220212888911337	0.761373	cg19624444 ~ cg18026072	PARD3
SKI	cg02825527 ~ cg06092834 + Sex + Age + Batch + Other.pers.dis + Alcohol	cg02825527	cg06092834	-0.215	-0.547 – 0.118	0.167	-1.284	0.202860572366324	0.761373	cg02825527 ~ cg06092834	MPPE1
SKI	cg02825527 ~ cg05730092 + Sex + Age + Batch + Other.pers.dis + Alcohol	cg02825527	cg05730092	0.061	-0.073 – 0.195	0.067	0.908	0.366322626692051	0.778804	cg02825527 ~ cg05730092	BEGAIN
SKI	cg18302629 ~ cg05730092 + Sex + Age + Batch + Other.pers.dis + Alcohol	cg18302629	cg05730092	-0.105	-0.289 – 0.079	0.093	-1.133	0.260389448056879	0.778804	cg18302629 ~ cg05730092	BEGAIN
SKI	cg19624444 ~ cg16207883 + Sex + Age + Batch + Other.pers.dis + Alcohol	cg19624444	cg16207883	0.213	-0.24 – 0.667	0.228	0.935	0.352586009965375	0.778804	cg19624444 ~ cg16207883	CRTC3-AS1
SKI	cg18302629 ~ cg20355257 + Sex + Age + Batch + Other.pers.dis + Alcohol	cg18302629	cg20355257	-0.052	-0.159 – 0.055	0.054	-0.971	0.334512930101266	0.778804	cg18302629 ~ cg20355257	EPB41L1
SKI	cg02825527 ~ cg22388954 + Sex + Age + Batch + Other.pers.dis + Alcohol	cg02825527	cg22388954	0.053	-0.075 – 0.181	0.064	0.822	0.413739377315328	0.778804	cg02825527 ~ cg22388954	ADCYAP1
SKI	cg19624444 ~ cg09450823 + Sex + Age + Batch + Other.pers.dis + Alcohol	cg19624444	cg09450823	-0.272	-0.861 – 0.318	0.296	-0.917	0.361847153535243	0.778804	cg19624444 ~ cg09450823	BRSK2
SKI	cg19624444 ~ cg04299914 + Sex + Age + Batch + Other.pers.dis + Alcohol	cg19624444	cg04299914	-0.152	-0.472 – 0.168	0.161	-0.943	0.348314834026241	0.778804	cg19624444 ~ cg04299914
SKI	cg18302629 ~ cg11943190 + Sex + Age + Batch + Other.pers.dis + Alcohol	cg18302629	cg11943190	0.135	-0.181 – 0.45	0.159	0.848	0.399108920945855	0.778804	cg18302629 ~ cg11943190	USP49
SKI	cg02825527 ~ cg01998039 + Sex + Age + Batch + Other.pers.dis + Alcohol	cg02825527	cg01998039	0.066	-0.06 – 0.192	0.063	1.041	0.301039526596445	0.778804	cg02825527 ~ cg01998039	DOK5
SKI	cg18302629 ~ cg23307744 + Sex + Age + Batch + Other.pers.dis + Alcohol	cg18302629	cg23307744	-0.137	-0.4 – 0.125	0.132	-1.043	0.300233774140828	0.778804	cg18302629 ~ cg23307744	CTNNA3
SKI	cg18302629 ~ cg01855601 + Sex + Age + Batch + Other.pers.dis + Alcohol	cg18302629	cg01855601	-0.121	-0.334 – 0.092	0.107	-1.132	0.261166076186276	0.778804	cg18302629 ~ cg01855601
SKI	cg02825527 ~ cg20813374 + Sex + Age + Batch + Other.pers.dis + Alcohol	cg02825527	cg20813374	0.051	-0.062 – 0.163	0.056	0.9	0.370625830561755	0.778804	cg02825527 ~ cg20813374	FKBP5
SKI	cg19624444 ~ cg00130530 + Sex + Age + Batch + Other.pers.dis + Alcohol	cg19624444	cg00130530	-0.164	-0.556 – 0.228	0.197	-0.833	0.407014184933616	0.778804	cg19624444 ~ cg00130530	FKBP5
SKI	cg18302629 ~ cg27512205 + Sex + Age + Batch + Other.pers.dis + Alcohol	cg18302629	cg27512205	-0.097	-0.277 – 0.083	0.09	-1.071	0.287532730592943	0.778804	cg18302629 ~ cg27512205	KITLG
SKI	cg02825527 ~ cg05608730 + Sex + Age + Batch + Other.pers.dis + Alcohol	cg02825527	cg05608730	0.087	-0.07 – 0.243	0.079	1.101	0.274170755090675	0.778804	cg02825527 ~ cg05608730	C1QTNF2
SKI	cg02825527 ~ cg06993329 + Sex + Age + Batch + Other.pers.dis + Alcohol	cg02825527	cg06993329	0.113	-0.095 – 0.321	0.104	1.081	0.282884259904488	0.778804	cg02825527 ~ cg06993329	CHID1
SKI	cg19624444 ~ cg12282311 + Sex + Age + Batch + Other.pers.dis + Alcohol	cg19624444	cg12282311	-0.203	-0.677 – 0.272	0.238	-0.85	0.397821306377102	0.778804	cg19624444 ~ cg12282311	ZNF2
SKI	cg02825527 ~ cg15703221 + Sex + Age + Batch + Other.pers.dis + Alcohol	cg02825527	cg15703221	-0.069	-0.231 – 0.092	0.081	-0.854	0.39562256931936	0.778804	cg02825527 ~ cg15703221	PLA2R1
SKI	cg19624444 ~ cg15703221 + Sex + Age + Batch + Other.pers.dis + Alcohol	cg19624444	cg15703221	0.257	-0.299 – 0.813	0.279	0.92	0.360402958969928	0.778804	cg19624444 ~ cg15703221	PLA2R1
SKI	cg02825527 ~ cg10449839 + Sex + Age + Batch + Other.pers.dis + Alcohol	cg02825527	cg10449839	-0.124	-0.402 – 0.155	0.14	-0.884	0.379396547099875	0.778804	cg02825527 ~ cg10449839	SNX15
SKI	cg02825527 ~ cg22219248 + Sex + Age + Batch + Other.pers.dis + Alcohol	cg02825527	cg22219248	0.035	-0.036 – 0.107	0.036	0.979	0.330721297486973	0.778804	cg02825527 ~ cg22219248	SYT1
SKI	cg18302629 ~ cg22219248 + Sex + Age + Batch + Other.pers.dis + Alcohol	cg18302629	cg22219248	0.041	-0.058 – 0.14	0.05	0.832	0.40793631694237	0.778804	cg18302629 ~ cg22219248	SYT1
SKI	cg18302629 ~ cg06092834 + Sex + Age + Batch + Other.pers.dis + Alcohol	cg18302629	cg06092834	-0.191	-0.652 – 0.27	0.232	-0.825	0.411705362163826	0.778804	cg18302629 ~ cg06092834	MPPE1
SKI	cg19624444 ~ cg23307744 + Sex + Age + Batch + Other.pers.dis + Alcohol	cg19624444	cg23307744	-0.261	-0.917 – 0.395	0.33	-0.791	0.431260387787886	0.781151	cg19624444 ~ cg23307744	CTNNA3
SKI	cg18302629 ~ cg21654314 + Sex + Age + Batch + Other.pers.dis + Alcohol	cg18302629	cg21654314	-0.072	-0.254 – 0.109	0.091	-0.794	0.429641857308198	0.781151	cg18302629 ~ cg21654314	CHMP6
SKI	cg19624444 ~ cg06993329 + Sex + Age + Batch + Other.pers.dis + Alcohol	cg19624444	cg06993329	0.279	-0.437 – 0.996	0.36	0.775	0.440446169150089	0.783015	cg19624444 ~ cg06993329	CHID1
SKI	cg02825527 ~ cg04299914 + Sex + Age + Batch + Other.pers.dis + Alcohol	cg02825527	cg04299914	-0.033	-0.127 – 0.06	0.047	-0.712	0.478408777447865	0.835041	cg02825527 ~ cg04299914
SKI	cg18302629 ~ cg08848660 + Sex + Age + Batch + Other.pers.dis + Alcohol	cg18302629	cg08848660	0.121	-0.228 – 0.47	0.175	0.691	0.491738300352423	0.84298	cg18302629 ~ cg08848660	MCEE
SKI	cg18302629 ~ cg06868375 + Sex + Age + Batch + Other.pers.dis + Alcohol	cg18302629	cg06868375	0.078	-0.169 – 0.326	0.125	0.629	0.531240501819067	0.864391	cg18302629 ~ cg06868375
SKI	cg19624444 ~ cg21654314 + Sex + Age + Batch + Other.pers.dis + Alcohol	cg19624444	cg21654314	-0.144	-0.597 – 0.309	0.228	-0.632	0.529473564649087	0.864391	cg19624444 ~ cg21654314	CHMP6
SKI	cg19624444 ~ cg06092834 + Sex + Age + Batch + Other.pers.dis + Alcohol	cg19624444	cg06092834	0.378	-0.774 – 1.53	0.579	0.653	0.515920205082613	0.864391	cg19624444 ~ cg06092834	MPPE1
SKI	cg19624444 ~ cg06868375 + Sex + Age + Batch + Other.pers.dis + Alcohol	cg19624444	cg06868375	0.188	-0.43 – 0.807	0.311	0.606	0.546285034754823	0.874056	cg19624444 ~ cg06868375
SKI	cg02825527 ~ cg06868375 + Sex + Age + Batch + Other.pers.dis + Alcohol	cg02825527	cg06868375	0.041	-0.139 – 0.221	0.091	0.452	0.65271596303898	0.898453	cg02825527 ~ cg06868375
SKI	cg02825527 ~ cg06309855 + Sex + Age + Batch + Other.pers.dis + Alcohol	cg02825527	cg06309855	0.036	-0.119 – 0.191	0.078	0.461	0.645724939634177	0.898453	cg02825527 ~ cg06309855	FEZ1
SKI	cg18302629 ~ cg06309855 + Sex + Age + Batch + Other.pers.dis + Alcohol	cg18302629	cg06309855	0.039	-0.175 – 0.253	0.107	0.364	0.716895587702192	0.898453	cg18302629 ~ cg06309855	FEZ1
SKI	cg19624444 ~ cg05277169 + Sex + Age + Batch + Other.pers.dis + Alcohol	cg19624444	cg05277169	-0.067	-0.59 – 0.456	0.263	-0.255	0.799145571741444	0.898453	cg19624444 ~ cg05277169	GCLC
SKI	cg02825527 ~ cg01020356 + Sex + Age + Batch + Other.pers.dis + Alcohol	cg02825527	cg01020356	0.04	-0.112 – 0.193	0.077	0.526	0.600153182436546	0.898453	cg02825527 ~ cg01020356	LINC01006
SKI	cg19624444 ~ cg20355257 + Sex + Age + Batch + Other.pers.dis + Alcohol	cg19624444	cg20355257	-0.036	-0.305 – 0.233	0.135	-0.267	0.790369125578092	0.898453	cg19624444 ~ cg20355257	EPB41L1
SKI	cg18302629 ~ cg22388954 + Sex + Age + Batch + Other.pers.dis + Alcohol	cg18302629	cg22388954	-0.034	-0.211 – 0.143	0.089	-0.383	0.703087388579497	0.898453	cg18302629 ~ cg22388954	ADCYAP1
SKI	cg19624444 ~ cg22388954 + Sex + Age + Batch + Other.pers.dis + Alcohol	cg19624444	cg22388954	0.062	-0.381 – 0.504	0.222	0.277	0.782534917882795	0.898453	cg19624444 ~ cg22388954	ADCYAP1
SKI	cg02825527 ~ cg09450823 + Sex + Age + Batch + Other.pers.dis + Alcohol	cg02825527	cg09450823	0.03	-0.142 – 0.203	0.087	0.351	0.726806978468495	0.898453	cg02825527 ~ cg09450823	BRSK2
SKI	cg18302629 ~ cg09450823 + Sex + Age + Batch + Other.pers.dis + Alcohol	cg18302629	cg09450823	0.052	-0.185 – 0.289	0.119	0.439	0.661695136873625	0.898453	cg18302629 ~ cg09450823	BRSK2
SKI	cg18302629 ~ cg01998039 + Sex + Age + Batch + Other.pers.dis + Alcohol	cg18302629	cg01998039	0.034	-0.14 – 0.208	0.088	0.388	0.699247575311673	0.898453	cg18302629 ~ cg01998039	DOK5
SKI	cg19624444 ~ cg01998039 + Sex + Age + Batch + Other.pers.dis + Alcohol	cg19624444	cg01998039	0.054	-0.381 – 0.489	0.219	0.248	0.804792816496952	0.898453	cg19624444 ~ cg01998039	DOK5
SKI	cg02825527 ~ cg23307744 + Sex + Age + Batch + Other.pers.dis + Alcohol	cg02825527	cg23307744	0.032	-0.159 – 0.224	0.096	0.336	0.737798652547027	0.898453	cg02825527 ~ cg23307744	CTNNA3
SKI	cg02825527 ~ cg01855601 + Sex + Age + Batch + Other.pers.dis + Alcohol	cg02825527	cg01855601	0.024	-0.131 – 0.179	0.078	0.307	0.759557254102128	0.898453	cg02825527 ~ cg01855601
SKI	cg02825527 ~ cg05617790 + Sex + Age + Batch + Other.pers.dis + Alcohol	cg02825527	cg05617790	0.032	-0.13 – 0.194	0.081	0.392	0.695916409900316	0.898453	cg02825527 ~ cg05617790	OLR1;TMEM52B
SKI	cg19624444 ~ cg13109115 + Sex + Age + Batch + Other.pers.dis + Alcohol	cg19624444	cg13109115	0.068	-0.481 – 0.618	0.276	0.248	0.804864262590615	0.898453	cg19624444 ~ cg13109115
SKI	cg18302629 ~ cg20813374 + Sex + Age + Batch + Other.pers.dis + Alcohol	cg18302629	cg20813374	0.04	-0.116 – 0.195	0.078	0.509	0.612021041289918	0.898453	cg18302629 ~ cg20813374	FKBP5
SKI	cg18302629 ~ cg00130530 + Sex + Age + Batch + Other.pers.dis + Alcohol	cg18302629	cg00130530	0.029	-0.129 – 0.187	0.079	0.367	0.714821987497156	0.898453	cg18302629 ~ cg00130530	FKBP5
SKI	cg02825527 ~ cg27512205 + Sex + Age + Batch + Other.pers.dis + Alcohol	cg02825527	cg27512205	-0.035	-0.167 – 0.096	0.066	-0.537	0.592572134449792	0.898453	cg02825527 ~ cg27512205	KITLG
SKI	cg02825527 ~ cg26179948 + Sex + Age + Batch + Other.pers.dis + Alcohol	cg02825527	cg26179948	0.029	-0.168 – 0.225	0.099	0.29	0.772401906695947	0.898453	cg02825527 ~ cg26179948	JAZF1
SKI	cg18302629 ~ cg26179948 + Sex + Age + Batch + Other.pers.dis + Alcohol	cg18302629	cg26179948	-0.063	-0.333 – 0.208	0.136	-0.462	0.64516346345757	0.898453	cg18302629 ~ cg26179948	JAZF1
SKI	cg19624444 ~ cg26179948 + Sex + Age + Batch + Other.pers.dis + Alcohol	cg19624444	cg26179948	0.178	-0.496 – 0.853	0.339	0.526	0.600083555580943	0.898453	cg19624444 ~ cg26179948	JAZF1
SKI	cg18302629 ~ cg25895971 + Sex + Age + Batch + Other.pers.dis + Alcohol	cg18302629	cg25895971	0.045	-0.246 – 0.337	0.147	0.31	0.75751553180415	0.898453	cg18302629 ~ cg25895971
SKI	cg19624444 ~ cg25895971 + Sex + Age + Batch + Other.pers.dis + Alcohol	cg19624444	cg25895971	0.147	-0.58 – 0.875	0.366	0.403	0.688082090071121	0.898453	cg19624444 ~ cg25895971
SKI	cg18302629 ~ cg15703221 + Sex + Age + Batch + Other.pers.dis + Alcohol	cg18302629	cg15703221	0.062	-0.162 – 0.285	0.112	0.548	0.585224301816954	0.898453	cg18302629 ~ cg15703221	PLA2R1
SKI	cg19624444 ~ cg20919844 + Sex + Age + Batch + Other.pers.dis + Alcohol	cg19624444	cg20919844	-0.155	-0.906 – 0.595	0.377	-0.411	0.681851154808561	0.898453	cg19624444 ~ cg20919844	TUSC4;CYB561D2
SKI	cg19624444 ~ cg06309855 + Sex + Age + Batch + Other.pers.dis + Alcohol	cg19624444	cg06309855	-0.049	-0.583 – 0.485	0.268	-0.183	0.855336375540527	0.943234	cg19624444 ~ cg06309855	FEZ1
SKI	cg18302629 ~ cg01020356 + Sex + Age + Batch + Other.pers.dis + Alcohol	cg18302629	cg01020356	-0.017	-0.227 – 0.193	0.106	-0.159	0.873886397167568	0.943234	cg18302629 ~ cg01020356	LINC01006
SKI	cg02825527 ~ cg13109115 + Sex + Age + Batch + Other.pers.dis + Alcohol	cg02825527	cg13109115	-0.013	-0.173 – 0.147	0.08	-0.159	0.874456481143576	0.943234	cg02825527 ~ cg13109115
SKI	cg18302629 ~ cg05617790 + Sex + Age + Batch + Other.pers.dis + Alcohol	cg18302629	cg05617790	0.01	-0.214 – 0.233	0.112	0.087	0.931124251601806	0.950935	cg18302629 ~ cg05617790	OLR1;TMEM52B
SKI	cg19624444 ~ cg20813374 + Sex + Age + Batch + Other.pers.dis + Alcohol	cg19624444	cg20813374	0.026	-0.362 – 0.414	0.195	0.131	0.895930152549359	0.950935	cg19624444 ~ cg20813374	FKBP5
SKI	cg19624444 ~ cg27512205 + Sex + Age + Batch + Other.pers.dis + Alcohol	cg19624444	cg27512205	-0.024	-0.476 – 0.428	0.227	-0.106	0.915599034106452	0.950935	cg19624444 ~ cg27512205	KITLG
SKI	cg18302629 ~ cg10449839 + Sex + Age + Batch + Other.pers.dis + Alcohol	cg18302629	cg10449839	0.024	-0.361 – 0.409	0.193	0.123	0.902318778471421	0.950935	cg18302629 ~ cg10449839	SNX15
SKI	cg19624444 ~ cg22219248 + Sex + Age + Batch + Other.pers.dis + Alcohol	cg19624444	cg22219248	-0.011	-0.259 – 0.237	0.125	-0.09	0.928243107889626	0.950935	cg19624444 ~ cg22219248	SYT1
SKI	cg19624444 ~ cg11943190 + Sex + Age + Batch + Other.pers.dis + Alcohol	cg19624444	cg11943190	-0.007	-0.799 – 0.784	0.398	-0.019	0.98523169164444	0.985232	cg19624444 ~ cg11943190	USP49
SKI	cg19624444 ~ cg10449839 + Sex + Age + Batch + Other.pers.dis + Alcohol	cg19624444	cg10449839	-0.013	-0.973 – 0.947	0.483	-0.027	0.97891626980223	0.985232	cg19624444 ~ cg10449839	SNX15

## Sheet: Grady
Cohort	Formula	Response CpG	Coef.	β	95% CI β	Std. Error β	T-value	P-value	Adj. P	Pair	Stress CpG gene
E-GEOD-72680	cg19624444 ~ cg06309855 + Sex + Age + Ethn. + BMI + Cell Prop.	cg19624444	cg06309855	0.301	0.127 – 0.474	0.088	3.404	0.000737318665947334	0.0287554	cg19624444 ~ cg06309855	FEZ1
E-GEOD-72680	cg18302629 ~ cg10782349 + Sex + Age + Ethn. + BMI + Cell Prop.	cg18302629	cg10782349	-0.1	-0.177 – -0.023	0.039	-2.549	0.0112077438653723	0.218551	cg18302629 ~ cg10782349	ZNF701
E-GEOD-72680	cg18302629 ~ cg05608730 + Sex + Age + Ethn. + BMI + Cell Prop.	cg18302629	cg05608730	-0.186	-0.351 – -0.021	0.084	-2.213	0.0275167872119498	0.268203	cg18302629 ~ cg05608730	C1QTNF2
E-GEOD-72680	cg19624444 ~ cg15703221 + Sex + Age + Ethn. + BMI + Cell Prop.	cg19624444	cg15703221	-0.168	-0.321 – -0.016	0.078	-2.173	0.0304311956092888	0.268203	cg19624444 ~ cg15703221	PLA2R1
E-GEOD-72680	cg02825527 ~ cg06092834 + Sex + Age + Ethn. + BMI + Cell Prop.	cg02825527	cg06092834	0.248	0.018 – 0.478	0.117	2.123	0.0343849367269138	0.268203	cg02825527 ~ cg06092834	MPPE1
E-GEOD-72680	cg02825527 ~ cg22388954 + Sex + Age + Ethn. + BMI + Cell Prop.	cg02825527	cg22388954	0.228	-0.044 – 0.5	0.138	1.648	0.100123071928065	0.6508	cg02825527 ~ cg22388954	ADCYAP1
E-GEOD-72680	cg02825527 ~ cg06309855 + Sex + Age + Ethn. + BMI + Cell Prop.	cg02825527	cg06309855	0.506	-0.255 – 1.267	0.387	1.307	0.192142921341927	0.664959	cg02825527 ~ cg06309855	FEZ1
E-GEOD-72680	cg18302629 ~ cg22388954 + Sex + Age + Ethn. + BMI + Cell Prop.	cg18302629	cg22388954	-0.039	-0.097 – 0.019	0.029	-1.323	0.186745130812077	0.664959	cg18302629 ~ cg22388954	ADCYAP1
E-GEOD-72680	cg19624444 ~ cg27512205 + Sex + Age + Ethn. + BMI + Cell Prop.	cg19624444	cg27512205	-0.078	-0.183 – 0.028	0.053	-1.451	0.147692401870319	0.664959	cg19624444 ~ cg27512205	KITLG
E-GEOD-72680	cg02825527 ~ cg10782349 + Sex + Age + Ethn. + BMI + Cell Prop.	cg02825527	cg10782349	0.25	-0.115 – 0.616	0.186	1.349	0.178263388599866	0.664959	cg02825527 ~ cg10782349	ZNF701
E-GEOD-72680	cg19624444 ~ cg21654314 + Sex + Age + Ethn. + BMI + Cell Prop.	cg19624444	cg21654314	-0.067	-0.174 – 0.04	0.055	-1.225	0.221452328945143	0.664959	cg19624444 ~ cg21654314	CHMP6
E-GEOD-72680	cg18302629 ~ cg12282311 + Sex + Age + Ethn. + BMI + Cell Prop.	cg18302629	cg12282311	0.028	-0.02 – 0.075	0.024	1.148	0.251651398054459	0.664959	cg18302629 ~ cg12282311	ZNF2
E-GEOD-72680	cg02825527 ~ cg15703221 + Sex + Age + Ethn. + BMI + Cell Prop.	cg02825527	cg15703221	-0.384	-1.046 – 0.279	0.337	-1.138	0.255753502214175	0.664959	cg02825527 ~ cg15703221	PLA2R1
E-GEOD-72680	cg02825527 ~ cg10449839 + Sex + Age + Ethn. + BMI + Cell Prop.	cg02825527	cg10449839	-0.172	-0.452 – 0.109	0.143	-1.202	0.229940172389708	0.664959	cg02825527 ~ cg10449839	SNX15
E-GEOD-72680	cg18302629 ~ cg10449839 + Sex + Age + Ethn. + BMI + Cell Prop.	cg18302629	cg10449839	0.042	-0.018 – 0.101	0.03	1.373	0.170457960365696	0.664959	cg18302629 ~ cg10449839	SNX15
E-GEOD-72680	cg02825527 ~ cg05730092 + Sex + Age + Ethn. + BMI + Cell Prop.	cg02825527	cg05730092	-0.335	-0.941 – 0.272	0.308	-1.086	0.278310307863938	0.674836	cg02825527 ~ cg05730092	BEGAIN
E-GEOD-72680	cg18302629 ~ cg05730092 + Sex + Age + Ethn. + BMI + Cell Prop.	cg18302629	cg05730092	0.062	-0.067 – 0.191	0.066	0.946	0.344759226124261	0.674836	cg18302629 ~ cg05730092	BEGAIN
E-GEOD-72680	cg18302629 ~ cg09450823 + Sex + Age + Ethn. + BMI + Cell Prop.	cg18302629	cg09450823	0.052	-0.074 – 0.177	0.064	0.813	0.41689172937171	0.674836	cg18302629 ~ cg09450823	BRSK2
E-GEOD-72680	cg19624444 ~ cg09450823 + Sex + Age + Ethn. + BMI + Cell Prop.	cg19624444	cg09450823	0.066	-0.07 – 0.203	0.069	0.954	0.340711053993779	0.674836	cg19624444 ~ cg09450823	BRSK2
E-GEOD-72680	cg19624444 ~ cg20813374 + Sex + Age + Ethn. + BMI + Cell Prop.	cg19624444	cg20813374	0.111	-0.13 – 0.353	0.123	0.906	0.365264185975659	0.674836	cg19624444 ~ cg20813374	FKBP5
E-GEOD-72680	cg02825527 ~ cg05608730 + Sex + Age + Ethn. + BMI + Cell Prop.	cg02825527	cg05608730	-0.365	-1.147 – 0.417	0.398	-0.917	0.359554335447459	0.674836	cg02825527 ~ cg05608730	C1QTNF2
E-GEOD-72680	cg02825527 ~ cg12282311 + Sex + Age + Ethn. + BMI + Cell Prop.	cg02825527	cg12282311	0.097	-0.125 – 0.32	0.113	0.86	0.390440819826518	0.674836	cg02825527 ~ cg12282311	ZNF2
E-GEOD-72680	cg19624444 ~ cg12282311 + Sex + Age + Ethn. + BMI + Cell Prop.	cg19624444	cg12282311	-0.021	-0.072 – 0.031	0.026	-0.786	0.432587484316152	0.674836	cg19624444 ~ cg12282311	ZNF2
E-GEOD-72680	cg18302629 ~ cg15703221 + Sex + Age + Ethn. + BMI + Cell Prop.	cg18302629	cg15703221	-0.061	-0.201 – 0.08	0.072	-0.845	0.398692730379772	0.674836	cg18302629 ~ cg15703221	PLA2R1
E-GEOD-72680	cg18302629 ~ cg06092834 + Sex + Age + Ethn. + BMI + Cell Prop.	cg18302629	cg06092834	-0.021	-0.071 – 0.028	0.025	-0.861	0.39005720164079	0.674836	cg18302629 ~ cg06092834	MPPE1
E-GEOD-72680	cg18302629 ~ cg21654314 + Sex + Age + Ethn. + BMI + Cell Prop.	cg18302629	cg21654314	-0.034	-0.133 – 0.065	0.05	-0.678	0.498193627574528	0.74729	cg18302629 ~ cg21654314	CHMP6
E-GEOD-72680	cg02825527 ~ cg09450823 + Sex + Age + Ethn. + BMI + Cell Prop.	cg02825527	cg09450823	0.165	-0.425 – 0.756	0.3	0.55	0.582605480414914	0.831586	cg02825527 ~ cg09450823	BRSK2
E-GEOD-72680	cg19624444 ~ cg10782349 + Sex + Age + Ethn. + BMI + Cell Prop.	cg19624444	cg10782349	-0.023	-0.107 – 0.062	0.043	-0.529	0.597036044608565	0.831586	cg19624444 ~ cg10782349	ZNF701
E-GEOD-72680	cg18302629 ~ cg06309855 + Sex + Age + Ethn. + BMI + Cell Prop.	cg18302629	cg06309855	0.037	-0.125 – 0.199	0.082	0.454	0.649995090688249	0.874131	cg18302629 ~ cg06309855	FEZ1
E-GEOD-72680	cg02825527 ~ cg20813374 + Sex + Age + Ethn. + BMI + Cell Prop.	cg02825527	cg20813374	0.196	-0.851 – 1.242	0.532	0.367	0.713558932854214	0.899889	cg02825527 ~ cg20813374	FKBP5
E-GEOD-72680	cg02825527 ~ cg27512205 + Sex + Age + Ethn. + BMI + Cell Prop.	cg02825527	cg27512205	-0.085	-0.541 – 0.371	0.232	-0.365	0.715296206891458	0.899889	cg02825527 ~ cg27512205	KITLG
E-GEOD-72680	cg19624444 ~ cg05608730 + Sex + Age + Ethn. + BMI + Cell Prop.	cg19624444	cg05608730	-0.027	-0.208 – 0.154	0.092	-0.291	0.770981063936356	0.939633	cg19624444 ~ cg05608730	C1QTNF2
E-GEOD-72680	cg19624444 ~ cg05730092 + Sex + Age + Ethn. + BMI + Cell Prop.	cg19624444	cg05730092	-0.009	-0.15 – 0.131	0.071	-0.132	0.895170456075544	0.989766	cg19624444 ~ cg05730092	BEGAIN
E-GEOD-72680	cg18302629 ~ cg20813374 + Sex + Age + Ethn. + BMI + Cell Prop.	cg18302629	cg20813374	0.018	-0.204 – 0.241	0.113	0.163	0.870266345583622	0.989766	cg18302629 ~ cg20813374	FKBP5
E-GEOD-72680	cg18302629 ~ cg27512205 + Sex + Age + Ethn. + BMI + Cell Prop.	cg18302629	cg27512205	0.005	-0.092 – 0.102	0.049	0.109	0.913601110729044	0.989766	cg18302629 ~ cg27512205	KITLG
E-GEOD-72680	cg02825527 ~ cg21654314 + Sex + Age + Ethn. + BMI + Cell Prop.	cg02825527	cg21654314	0.026	-0.439 – 0.491	0.236	0.109	0.91363018911887	0.989766	cg02825527 ~ cg21654314	CHMP6
E-GEOD-72680	cg19624444 ~ cg22388954 + Sex + Age + Ethn. + BMI + Cell Prop.	cg19624444	cg22388954	0.001	-0.063 – 0.064	0.032	0.017	0.986361920979619	0.99383	cg19624444 ~ cg22388954	ADCYAP1
E-GEOD-72680	cg19624444 ~ cg10449839 + Sex + Age + Ethn. + BMI + Cell Prop.	cg19624444	cg10449839	-0.001	-0.066 – 0.064	0.033	-0.036	0.971281627841087	0.99383	cg19624444 ~ cg10449839	SNX15
E-GEOD-72680	cg19624444 ~ cg06092834 + Sex + Age + Ethn. + BMI + Cell Prop.	cg19624444	cg06092834	0	-0.054 – 0.053	0.027	-0.008	0.993829795220755	0.99383	cg19624444 ~ cg06092834	MPPE1

## Sheet: E-GEOD-41826 (glia)
Cohort	Formula	Response CpG	Coef.	β	95% CI β	Std. Error β	T-value	P-value	Adj. P	Pair	Stress CpG gene
E-GEOD-41826 (glia)	cg18302629 ~ cg05608730 + Sex + Age + Ethnicity	cg18302629	cg05608730	0.282	0.124 – 0.441	0.079	3.573	0.000771940479103151	0.0486323	cg18302629 ~ cg05608730	C1QTNF2
E-GEOD-41826 (glia)	cg19624444 ~ cg06309855 + Sex + Age + Ethnicity	cg19624444	cg06309855	-0.526	-0.917 – -0.135	0.195	-2.7	0.00934552949724761	0.141683	cg19624444 ~ cg06309855	FEZ1
E-GEOD-41826 (glia)	cg18302629 ~ cg11943190 + Sex + Age + Ethnicity	cg18302629	cg11943190	0.295	0.07 – 0.521	0.112	2.629	0.0112446676346915	0.141683	cg18302629 ~ cg11943190	USP49
E-GEOD-41826 (glia)	cg19624444 ~ cg00130530 + Sex + Age + Ethnicity	cg19624444	cg00130530	0.513	0.152 – 0.874	0.18	2.851	0.0062329377917077	0.141683	cg19624444 ~ cg00130530	FKBP5
E-GEOD-41826 (glia)	cg18302629 ~ cg12282311 + Sex + Age + Ethnicity	cg18302629	cg12282311	0.241	0.061 – 0.421	0.09	2.685	0.00971629476944048	0.141683	cg18302629 ~ cg12282311	ZNF2
E-GEOD-41826 (glia)	cg18302629 ~ cg22388954 + Sex + Age + Ethnicity	cg18302629	cg22388954	0.186	0.023 – 0.348	0.081	2.287	0.0263024931071156	0.195062	cg18302629 ~ cg22388954	ADCYAP1
E-GEOD-41826 (glia)	cg19624444 ~ cg22388954 + Sex + Age + Ethnicity	cg19624444	cg22388954	0.312	0.045 – 0.58	0.133	2.343	0.0229929380383511	0.195062	cg19624444 ~ cg22388954	ADCYAP1
E-GEOD-41826 (glia)	cg02825527 ~ cg20813374 + Sex + Age + Ethnicity	cg02825527	cg20813374	0.552	0.049 – 1.056	0.251	2.202	0.0321429889130059	0.195062	cg02825527 ~ cg20813374	FKBP5
E-GEOD-41826 (glia)	cg19624444 ~ cg26179948 + Sex + Age + Ethnicity	cg19624444	cg26179948	-0.365	-0.676 – -0.054	0.155	-2.357	0.0222428851987055	0.195062	cg19624444 ~ cg26179948	JAZF1
E-GEOD-41826 (glia)	cg18302629 ~ cg06993329 + Sex + Age + Ethnicity	cg18302629	cg06993329	-0.23	-0.443 – -0.018	0.106	-2.177	0.034058439711672	0.195062	cg18302629 ~ cg06993329	CHID1
E-GEOD-41826 (glia)	cg18302629 ~ cg10449839 + Sex + Age + Ethnicity	cg18302629	cg10449839	-0.228	-0.434 – -0.022	0.103	-2.221	0.0307146328623059	0.195062	cg18302629 ~ cg10449839	SNX15
E-GEOD-41826 (glia)	cg18302629 ~ cg00130530 + Sex + Age + Ethnicity	cg18302629	cg00130530	0.237	0.011 – 0.463	0.113	2.1	0.0405980627982022	0.201458	cg18302629 ~ cg00130530	FKBP5
E-GEOD-41826 (glia)	cg18302629 ~ cg27512205 + Sex + Age + Ethnicity	cg18302629	cg27512205	0.273	0.007 – 0.54	0.133	2.056	0.0447683765322733	0.201458	cg18302629 ~ cg27512205	KITLG
E-GEOD-41826 (glia)	cg19624444 ~ cg06993329 + Sex + Age + Ethnicity	cg19624444	cg06993329	-0.361	-0.712 – -0.01	0.175	-2.061	0.0442781577478146	0.201458	cg19624444 ~ cg06993329	CHID1
E-GEOD-41826 (glia)	cg19624444 ~ cg09450823 + Sex + Age + Ethnicity	cg19624444	cg09450823	-0.533	-1.078 – 0.013	0.272	-1.958	0.055552829692049	0.226067	cg19624444 ~ cg09450823	BRSK2
E-GEOD-41826 (glia)	cg19624444 ~ cg10449839 + Sex + Age + Ethnicity	cg19624444	cg10449839	0.332	-0.011 – 0.675	0.171	1.943	0.0574138667592331	0.226067	cg19624444 ~ cg10449839	SNX15
E-GEOD-41826 (glia)	cg19624444 ~ cg25895971 + Sex + Age + Ethnicity	cg19624444	cg25895971	0.262	-0.021 – 0.546	0.141	1.856	0.0691556243298861	0.256283	cg19624444 ~ cg25895971
E-GEOD-41826 (glia)	cg19624444 ~ cg20813374 + Sex + Age + Ethnicity	cg19624444	cg20813374	0.313	-0.162 – 0.788	0.237	1.323	0.191618592279634	0.670665	cg19624444 ~ cg20813374	FKBP5
E-GEOD-41826 (glia)	cg02825527 ~ cg06309855 + Sex + Age + Ethnicity	cg02825527	cg06309855	0.255	-0.195 – 0.704	0.224	1.138	0.26034480640975	0.781034	cg02825527 ~ cg06309855	FEZ1
E-GEOD-41826 (glia)	cg02825527 ~ cg10782349 + Sex + Age + Ethnicity	cg02825527	cg10782349	0.283	-0.211 – 0.777	0.246	1.149	0.256015085334206	0.781034	cg02825527 ~ cg10782349	ZNF701
E-GEOD-41826 (glia)	cg18302629 ~ cg06092834 + Sex + Age + Ethnicity	cg18302629	cg06092834	-0.173	-0.467 – 0.12	0.146	-1.185	0.241600884386399	0.781034	cg18302629 ~ cg06092834	MPPE1
E-GEOD-41826 (glia)	cg18302629 ~ cg09450823 + Sex + Age + Ethnicity	cg18302629	cg09450823	0.167	-0.173 – 0.507	0.17	0.986	0.32881970000476	0.784736	cg18302629 ~ cg09450823	BRSK2
E-GEOD-41826 (glia)	cg18302629 ~ cg01855601 + Sex + Age + Ethnicity	cg18302629	cg01855601	-0.065	-0.188 – 0.058	0.061	-1.068	0.29049005732105	0.784736	cg18302629 ~ cg01855601
E-GEOD-41826 (glia)	cg02825527 ~ cg00130530 + Sex + Age + Ethnicity	cg02825527	cg00130530	-0.207	-0.626 – 0.212	0.209	-0.992	0.325916640132139	0.784736	cg02825527 ~ cg00130530	FKBP5
E-GEOD-41826 (glia)	cg18302629 ~ cg25895971 + Sex + Age + Ethnicity	cg18302629	cg25895971	-0.095	-0.271 – 0.081	0.088	-1.08	0.285295440992803	0.784736	cg18302629 ~ cg25895971
E-GEOD-41826 (glia)	cg19624444 ~ cg21654314 + Sex + Age + Ethnicity	cg19624444	cg21654314	0.141	-0.15 – 0.431	0.145	0.97	0.336315507855413	0.784736	cg19624444 ~ cg21654314	CHMP6
E-GEOD-41826 (glia)	cg02825527 ~ cg06092834 + Sex + Age + Ethnicity	cg02825527	cg06092834	0.257	-0.273 – 0.786	0.264	0.973	0.335125972164792	0.784736	cg02825527 ~ cg06092834	MPPE1
E-GEOD-41826 (glia)	cg02825527 ~ cg05608730 + Sex + Age + Ethnicity	cg02825527	cg05608730	-0.144	-0.459 – 0.171	0.157	-0.919	0.362417951056791	0.81544	cg02825527 ~ cg05608730	C1QTNF2
E-GEOD-41826 (glia)	cg02825527 ~ cg10449839 + Sex + Age + Ethnicity	cg02825527	cg10449839	-0.168	-0.552 – 0.216	0.191	-0.88	0.382967405310051	0.831964	cg02825527 ~ cg10449839	SNX15
E-GEOD-41826 (glia)	cg02825527 ~ cg01855601 + Sex + Age + Ethnicity	cg02825527	cg01855601	0.087	-0.135 – 0.309	0.111	0.784	0.436671770310742	0.88743	cg02825527 ~ cg01855601
E-GEOD-41826 (glia)	cg19624444 ~ cg15703221 + Sex + Age + Ethnicity	cg19624444	cg15703221	0.106	-0.16 – 0.372	0.133	0.801	0.426497305487696	0.88743	cg19624444 ~ cg15703221	PLA2R1
E-GEOD-41826 (glia)	cg18302629 ~ cg06309855 + Sex + Age + Ethnicity	cg18302629	cg06309855	0.062	-0.191 – 0.315	0.126	0.492	0.624699876206967	0.907742	cg18302629 ~ cg06309855	FEZ1
E-GEOD-41826 (glia)	cg02825527 ~ cg05730092 + Sex + Age + Ethnicity	cg02825527	cg05730092	0.116	-0.393 – 0.625	0.254	0.458	0.648969789637952	0.907742	cg02825527 ~ cg05730092	BEGAIN
E-GEOD-41826 (glia)	cg18302629 ~ cg05730092 + Sex + Age + Ethnicity	cg18302629	cg05730092	0.058	-0.226 – 0.342	0.141	0.41	0.683501452377597	0.907742	cg18302629 ~ cg05730092	BEGAIN
E-GEOD-41826 (glia)	cg19624444 ~ cg05730092 + Sex + Age + Ethnicity	cg19624444	cg05730092	0.135	-0.331 – 0.602	0.233	0.581	0.563713417188925	0.907742	cg19624444 ~ cg05730092	BEGAIN
E-GEOD-41826 (glia)	cg02825527 ~ cg22388954 + Sex + Age + Ethnicity	cg02825527	cg22388954	0.11	-0.195 – 0.415	0.152	0.721	0.474210620999003	0.907742	cg02825527 ~ cg22388954	ADCYAP1
E-GEOD-41826 (glia)	cg18302629 ~ cg20813374 + Sex + Age + Ethnicity	cg18302629	cg20813374	-0.064	-0.357 – 0.228	0.146	-0.441	0.661062625681095	0.907742	cg18302629 ~ cg20813374	FKBP5
E-GEOD-41826 (glia)	cg02825527 ~ cg27512205 + Sex + Age + Ethnicity	cg02825527	cg27512205	-0.102	-0.599 – 0.395	0.248	-0.411	0.682835971524279	0.907742	cg02825527 ~ cg27512205	KITLG
E-GEOD-41826 (glia)	cg19624444 ~ cg27512205 + Sex + Age + Ethnicity	cg19624444	cg27512205	-0.129	-0.584 – 0.326	0.227	-0.567	0.572896688035233	0.907742	cg19624444 ~ cg27512205	KITLG
E-GEOD-41826 (glia)	cg02825527 ~ cg26179948 + Sex + Age + Ethnicity	cg02825527	cg26179948	0.092	-0.264 – 0.447	0.177	0.517	0.607529020690832	0.907742	cg02825527 ~ cg26179948	JAZF1
E-GEOD-41826 (glia)	cg18302629 ~ cg26179948 + Sex + Age + Ethnicity	cg18302629	cg26179948	0.054	-0.144 – 0.252	0.099	0.548	0.586098350511096	0.907742	cg18302629 ~ cg26179948	JAZF1
E-GEOD-41826 (glia)	cg19624444 ~ cg10782349 + Sex + Age + Ethnicity	cg19624444	cg10782349	-0.13	-0.587 – 0.327	0.228	-0.571	0.570659482135546	0.907742	cg19624444 ~ cg10782349	ZNF701
E-GEOD-41826 (glia)	cg02825527 ~ cg21654314 + Sex + Age + Ethnicity	cg02825527	cg21654314	-0.086	-0.405 – 0.233	0.159	-0.543	0.589655180780409	0.907742	cg02825527 ~ cg21654314	CHMP6
E-GEOD-41826 (glia)	cg18302629 ~ cg21654314 + Sex + Age + Ethnicity	cg18302629	cg21654314	-0.054	-0.231 – 0.124	0.088	-0.607	0.546166262320187	0.907742	cg18302629 ~ cg21654314	CHMP6
E-GEOD-41826 (glia)	cg19624444 ~ cg12282311 + Sex + Age + Ethnicity	cg19624444	cg12282311	0.073	-0.243 – 0.389	0.158	0.462	0.645958041885011	0.907742	cg19624444 ~ cg12282311	ZNF2
E-GEOD-41826 (glia)	cg18302629 ~ cg15703221 + Sex + Age + Ethnicity	cg18302629	cg15703221	-0.038	-0.2 – 0.125	0.081	-0.464	0.644605221814678	0.907742	cg18302629 ~ cg15703221	PLA2R1
E-GEOD-41826 (glia)	cg02825527 ~ cg22219248 + Sex + Age + Ethnicity	cg02825527	cg22219248	-0.078	-0.463 – 0.308	0.192	-0.404	0.687810793079236	0.907742	cg02825527 ~ cg22219248	SYT1
E-GEOD-41826 (glia)	cg18302629 ~ cg22219248 + Sex + Age + Ethnicity	cg18302629	cg22219248	0.043	-0.172 – 0.257	0.107	0.399	0.691613094453367	0.907742	cg18302629 ~ cg22219248	SYT1
E-GEOD-41826 (glia)	cg02825527 ~ cg06993329 + Sex + Age + Ethnicity	cg02825527	cg06993329	-0.067	-0.465 – 0.331	0.198	-0.339	0.735692732765887	0.924784	cg02825527 ~ cg06993329	CHID1
E-GEOD-41826 (glia)	cg02825527 ~ cg12282311 + Sex + Age + Ethnicity	cg02825527	cg12282311	0.052	-0.293 – 0.397	0.172	0.303	0.76331397060451	0.924784	cg02825527 ~ cg12282311	ZNF2
E-GEOD-41826 (glia)	cg19624444 ~ cg06092834 + Sex + Age + Ethnicity	cg19624444	cg06092834	0.077	-0.412 – 0.567	0.244	0.316	0.753171274884213	0.924784	cg19624444 ~ cg06092834	MPPE1
E-GEOD-41826 (glia)	cg19624444 ~ cg20919844 + Sex + Age + Ethnicity	cg19624444	cg20919844	0.045	-0.231 – 0.321	0.137	0.326	0.745945937271085	0.924784	cg19624444 ~ cg20919844	TUSC4;CYB561D2
E-GEOD-41826 (glia)	cg02825527 ~ cg25895971 + Sex + Age + Ethnicity	cg02825527	cg25895971	-0.039	-0.358 – 0.28	0.159	-0.245	0.807119101499833	0.959406	cg02825527 ~ cg25895971
E-GEOD-41826 (glia)	cg02825527 ~ cg09450823 + Sex + Age + Ethnicity	cg02825527	cg09450823	0.037	-0.579 – 0.653	0.307	0.12	0.904947929846315	0.9663	cg02825527 ~ cg09450823	BRSK2
E-GEOD-41826 (glia)	cg19624444 ~ cg01855601 + Sex + Age + Ethnicity	cg19624444	cg01855601	0.014	-0.191 – 0.219	0.102	0.136	0.892561154934038	0.9663	cg19624444 ~ cg01855601
E-GEOD-41826 (glia)	cg02825527 ~ cg15703221 + Sex + Age + Ethnicity	cg02825527	cg15703221	-0.019	-0.311 – 0.273	0.145	-0.132	0.895531730647141	0.9663	cg02825527 ~ cg15703221	PLA2R1
E-GEOD-41826 (glia)	cg19624444 ~ cg22219248 + Sex + Age + Ethnicity	cg19624444	cg22219248	-0.026	-0.38 – 0.328	0.176	-0.147	0.883812794751561	0.9663	cg19624444 ~ cg22219248	SYT1
E-GEOD-41826 (glia)	cg02825527 ~ cg20919844 + Sex + Age + Ethnicity	cg02825527	cg20919844	0.028	-0.273 – 0.329	0.15	0.187	0.85271586609839	0.9663	cg02825527 ~ cg20919844	TUSC4;CYB561D2
E-GEOD-41826 (glia)	cg18302629 ~ cg20919844 + Sex + Age + Ethnicity	cg18302629	cg20919844	-0.013	-0.181 – 0.155	0.084	-0.155	0.87715239879348	0.9663	cg18302629 ~ cg20919844	TUSC4;CYB561D2
E-GEOD-41826 (glia)	cg02825527 ~ cg11943190 + Sex + Age + Ethnicity	cg02825527	cg11943190	-0.006	-0.437 – 0.425	0.215	-0.027	0.978954404837817	0.989018	cg02825527 ~ cg11943190	USP49
E-GEOD-41826 (glia)	cg19624444 ~ cg11943190 + Sex + Age + Ethnicity	cg19624444	cg11943190	0.004	-0.391 – 0.399	0.197	0.021	0.983165624423096	0.989018	cg19624444 ~ cg11943190	USP49
E-GEOD-41826 (glia)	cg19624444 ~ cg05608730 + Sex + Age + Ethnicity	cg19624444	cg05608730	0.002	-0.289 – 0.293	0.145	0.014	0.989017960398632	0.989018	cg19624444 ~ cg05608730	C1QTNF2
E-GEOD-41826 (glia)	cg18302629 ~ cg10782349 + Sex + Age + Ethnicity	cg18302629	cg10782349	-0.01	-0.288 – 0.269	0.139	-0.069	0.945212900031117	0.989018	cg18302629 ~ cg10782349	ZNF701

## Sheet: GSE88890 (BA11)
Cohort	Formula	Response CpG	Coef.	β	95% CI β	Std. Error β	T-value	P-value	Adj. P	Pair	Stress CpG gene
GSE88890 (BA11)	cg02825527 ~ cg10449839 + Sex + Age + Cell Prop	cg02825527	cg10449839	1.044	0.488 – 1.601	0.274	3.812	0.000552848471908108	0.0315124	cg02825527 ~ cg10449839	SNX15
GSE88890 (BA11)	cg02825527 ~ cg25895971 + Sex + Age + Cell Prop	cg02825527	cg25895971	0.786	0.298 – 1.274	0.24	3.276	0.00242736468517414	0.0691799	cg02825527 ~ cg25895971
GSE88890 (BA11)	cg18302629 ~ cg01855601 + Sex + Age + Cell Prop	cg18302629	cg01855601	-0.254	-0.455 – -0.053	0.099	-2.569	0.0147560434677212	0.165988	cg18302629 ~ cg01855601
GSE88890 (BA11)	cg02825527 ~ cg20813374 + Sex + Age + Cell Prop	cg02825527	cg20813374	-0.937	-1.699 – -0.175	0.375	-2.498	0.0174724579315454	0.165988	cg02825527 ~ cg20813374	FKBP5
GSE88890 (BA11)	cg18302629 ~ cg00130530 + Sex + Age + Cell Prop	cg18302629	cg00130530	0.445	0.114 – 0.776	0.163	2.73	0.00995541444360303	0.165988	cg18302629 ~ cg00130530	FKBP5
GSE88890 (BA11)	cg19624444 ~ cg15703221 + Sex + Age + Cell Prop	cg19624444	cg15703221	0.858	0.196 – 1.519	0.326	2.634	0.0125985925492154	0.165988	cg19624444 ~ cg15703221	PLA2R1
GSE88890 (BA11)	cg02825527 ~ cg21654314 + Sex + Age + Cell Prop	cg02825527	cg21654314	0.72	0.093 – 1.348	0.309	2.334	0.0256157058244977	0.208585	cg02825527 ~ cg21654314	CHMP6
GSE88890 (BA11)	cg02825527 ~ cg00130530 + Sex + Age + Cell Prop	cg02825527	cg00130530	-0.836	-1.605 – -0.068	0.378	-2.213	0.0337495963413756	0.231319	cg02825527 ~ cg00130530	FKBP5
GSE88890 (BA11)	cg18302629 ~ cg12282311 + Sex + Age + Cell Prop	cg18302629	cg12282311	0.458	0.03 – 0.886	0.211	2.177	0.0365240796646259	0.231319	cg18302629 ~ cg12282311	ZNF2
GSE88890 (BA11)	cg19624444 ~ cg05730092 + Sex + Age + Cell Prop	cg19624444	cg05730092	0.716	-0.031 – 1.463	0.367	1.949	0.0595615196378725	0.243826	cg19624444 ~ cg05730092	BEGAIN
GSE88890 (BA11)	cg02825527 ~ cg10782349 + Sex + Age + Cell Prop	cg02825527	cg10782349	0.927	-0.058 – 1.912	0.485	1.913	0.0641647722775166	0.243826	cg02825527 ~ cg10782349	ZNF701
GSE88890 (BA11)	cg18302629 ~ cg21654314 + Sex + Age + Cell Prop	cg18302629	cg21654314	-0.273	-0.558 – 0.012	0.14	-1.943	0.0602801166669167	0.243826	cg18302629 ~ cg21654314	CHMP6
GSE88890 (BA11)	cg02825527 ~ cg12282311 + Sex + Age + Cell Prop	cg02825527	cg12282311	-0.929	-1.903 – 0.046	0.48	-1.936	0.0611852765221163	0.243826	cg02825527 ~ cg12282311	ZNF2
GSE88890 (BA11)	cg19624444 ~ cg12282311 + Sex + Age + Cell Prop	cg19624444	cg12282311	0.988	-0.006 – 1.982	0.489	2.02	0.0513706118132652	0.243826	cg19624444 ~ cg12282311	ZNF2
GSE88890 (BA11)	cg02825527 ~ cg06092834 + Sex + Age + Cell Prop	cg02825527	cg06092834	0.662	0.002 – 1.321	0.324	2.039	0.0492567964740996	0.243826	cg02825527 ~ cg06092834	MPPE1
GSE88890 (BA11)	cg18302629 ~ cg26179948 + Sex + Age + Cell Prop	cg18302629	cg26179948	-0.271	-0.566 – 0.023	0.145	-1.875	0.0694024194080617	0.247246	cg18302629 ~ cg26179948	JAZF1
GSE88890 (BA11)	cg18302629 ~ cg22388954 + Sex + Age + Cell Prop	cg18302629	cg22388954	0.179	-0.023 – 0.381	0.1	1.801	0.0806030332887356	0.270257	cg18302629 ~ cg22388954	ADCYAP1
GSE88890 (BA11)	cg02825527 ~ cg01855601 + Sex + Age + Cell Prop	cg02825527	cg01855601	0.379	-0.097 – 0.855	0.234	1.618	0.114862925055694	0.348728	cg02825527 ~ cg01855601
GSE88890 (BA11)	cg02825527 ~ cg05608730 + Sex + Age + Cell Prop	cg02825527	cg05608730	-0.446	-1.009 – 0.116	0.277	-1.612	0.116242531277264	0.348728	cg02825527 ~ cg05608730	C1QTNF2
GSE88890 (BA11)	cg18302629 ~ cg25895971 + Sex + Age + Cell Prop	cg18302629	cg25895971	-0.186	-0.426 – 0.055	0.118	-1.57	0.125759972877772	0.358416	cg18302629 ~ cg25895971
GSE88890 (BA11)	cg02825527 ~ cg06993329 + Sex + Age + Cell Prop	cg02825527	cg06993329	0.412	-0.133 – 0.958	0.268	1.537	0.133586966279261	0.362593	cg02825527 ~ cg06993329	CHID1
GSE88890 (BA11)	cg19624444 ~ cg11943190 + Sex + Age + Cell Prop	cg19624444	cg11943190	0.402	-0.17 – 0.975	0.282	1.429	0.162060184405242	0.412614	cg19624444 ~ cg11943190	USP49
GSE88890 (BA11)	cg18302629 ~ cg15703221 + Sex + Age + Cell Prop	cg18302629	cg15703221	-0.213	-0.52 – 0.093	0.151	-1.414	0.166493471324258	0.412614	cg18302629 ~ cg15703221	PLA2R1
GSE88890 (BA11)	cg18302629 ~ cg09450823 + Sex + Age + Cell Prop	cg18302629	cg09450823	0.407	-0.246 – 1.059	0.321	1.266	0.214259903619011	0.486995	cg18302629 ~ cg09450823	BRSK2
GSE88890 (BA11)	cg18302629 ~ cg06993329 + Sex + Age + Cell Prop	cg18302629	cg06993329	-0.15	-0.396 – 0.095	0.121	-1.244	0.222138263781175	0.486995	cg18302629 ~ cg06993329	CHID1
GSE88890 (BA11)	cg19624444 ~ cg06993329 + Sex + Age + Cell Prop	cg19624444	cg06993329	0.355	-0.209 – 0.92	0.278	1.279	0.209661118570776	0.486995	cg19624444 ~ cg06993329	CHID1
GSE88890 (BA11)	cg18302629 ~ cg06309855 + Sex + Age + Cell Prop	cg18302629	cg06309855	-0.179	-0.506 – 0.149	0.161	-1.108	0.275691922324185	0.502824	cg18302629 ~ cg06309855	FEZ1
GSE88890 (BA11)	cg19624444 ~ cg22388954 + Sex + Age + Cell Prop	cg19624444	cg22388954	0.279	-0.198 – 0.757	0.235	1.189	0.242770416368952	0.502824	cg19624444 ~ cg22388954	ADCYAP1
GSE88890 (BA11)	cg02825527 ~ cg09450823 + Sex + Age + Cell Prop	cg02825527	cg09450823	-0.823	-2.297 – 0.651	0.725	-1.134	0.26452140283799	0.502824	cg02825527 ~ cg09450823	BRSK2
GSE88890 (BA11)	cg19624444 ~ cg09450823 + Sex + Age + Cell Prop	cg19624444	cg09450823	0.842	-0.669 – 2.352	0.743	1.133	0.265303756534148	0.502824	cg19624444 ~ cg09450823	BRSK2
GSE88890 (BA11)	cg19624444 ~ cg27512205 + Sex + Age + Cell Prop	cg19624444	cg27512205	0.415	-0.37 – 1.201	0.387	1.074	0.290317769245993	0.502824	cg19624444 ~ cg27512205	KITLG
GSE88890 (BA11)	cg18302629 ~ cg05608730 + Sex + Age + Cell Prop	cg18302629	cg05608730	0.135	-0.121 – 0.39	0.126	1.072	0.29110866946328	0.502824	cg18302629 ~ cg05608730	C1QTNF2
GSE88890 (BA11)	cg18302629 ~ cg06092834 + Sex + Age + Cell Prop	cg18302629	cg06092834	-0.163	-0.469 – 0.142	0.15	-1.086	0.285298526671666	0.502824	cg18302629 ~ cg06092834	MPPE1
GSE88890 (BA11)	cg02825527 ~ cg06309855 + Sex + Age + Cell Prop	cg02825527	cg06309855	-0.347	-1.087 – 0.393	0.364	-0.953	0.347209883607419	0.582087	cg02825527 ~ cg06309855	FEZ1
GSE88890 (BA11)	cg02825527 ~ cg15703221 + Sex + Age + Cell Prop	cg02825527	cg15703221	0.315	-0.385 – 1.016	0.345	0.916	0.366319139973465	0.596577	cg02825527 ~ cg15703221	PLA2R1
GSE88890 (BA11)	cg02825527 ~ cg26179948 + Sex + Age + Cell Prop	cg02825527	cg26179948	-0.294	-0.981 – 0.393	0.338	-0.869	0.390856448611904	0.618856	cg02825527 ~ cg26179948	JAZF1
GSE88890 (BA11)	cg18302629 ~ cg10449839 + Sex + Age + Cell Prop	cg18302629	cg10449839	-0.117	-0.41 – 0.176	0.144	-0.814	0.421083584786084	0.648696	cg18302629 ~ cg10449839	SNX15
GSE88890 (BA11)	cg19624444 ~ cg10782349 + Sex + Age + Cell Prop	cg19624444	cg10782349	-0.392	-1.445 – 0.661	0.518	-0.757	0.454526004343116	0.665942	cg19624444 ~ cg10782349	ZNF701
GSE88890 (BA11)	cg19624444 ~ cg25895971 + Sex + Age + Cell Prop	cg19624444	cg25895971	-0.211	-0.779 – 0.357	0.28	-0.755	0.455644848905388	0.665942	cg19624444 ~ cg25895971
GSE88890 (BA11)	cg02825527 ~ cg22388954 + Sex + Age + Cell Prop	cg02825527	cg22388954	0.158	-0.314 – 0.631	0.233	0.681	0.500521480255221	0.695847	cg02825527 ~ cg22388954	ADCYAP1
GSE88890 (BA11)	cg19624444 ~ cg10449839 + Sex + Age + Cell Prop	cg19624444	cg10449839	0.233	-0.443 – 0.91	0.333	0.7	0.488676025931448	0.695847	cg19624444 ~ cg10449839	SNX15
GSE88890 (BA11)	cg19624444 ~ cg20813374 + Sex + Age + Cell Prop	cg19624444	cg20813374	0.229	-0.617 – 1.074	0.416	0.549	0.586261985944482	0.793785	cg19624444 ~ cg20813374	FKBP5
GSE88890 (BA11)	cg02825527 ~ cg27512205 + Sex + Age + Cell Prop	cg02825527	cg27512205	-0.203	-0.979 – 0.574	0.382	-0.531	0.598820336007464	0.793785	cg02825527 ~ cg27512205	KITLG
GSE88890 (BA11)	cg18302629 ~ cg20813374 + Sex + Age + Cell Prop	cg18302629	cg20813374	0.083	-0.284 – 0.451	0.181	0.461	0.647392411206067	0.838667	cg18302629 ~ cg20813374	FKBP5
GSE88890 (BA11)	cg18302629 ~ cg10782349 + Sex + Age + Cell Prop	cg18302629	cg10782349	-0.1	-0.559 – 0.36	0.226	-0.44	0.662750488736852	0.839484	cg18302629 ~ cg10782349	ZNF701
GSE88890 (BA11)	cg19624444 ~ cg06309855 + Sex + Age + Cell Prop	cg19624444	cg06309855	-0.099	-0.866 – 0.668	0.377	-0.263	0.793799015777911	0.893288	cg19624444 ~ cg06309855	FEZ1
GSE88890 (BA11)	cg02825527 ~ cg05730092 + Sex + Age + Cell Prop	cg02825527	cg05730092	-0.088	-0.856 – 0.679	0.378	-0.234	0.816254148528454	0.893288	cg02825527 ~ cg05730092	BEGAIN
GSE88890 (BA11)	cg18302629 ~ cg05730092 + Sex + Age + Cell Prop	cg18302629	cg05730092	-0.038	-0.38 – 0.303	0.168	-0.227	0.82169715778452	0.893288	cg18302629 ~ cg05730092	BEGAIN
GSE88890 (BA11)	cg02825527 ~ cg11943190 + Sex + Age + Cell Prop	cg02825527	cg11943190	0.101	-0.473 – 0.675	0.283	0.357	0.723014871694653	0.893288	cg02825527 ~ cg11943190	USP49
GSE88890 (BA11)	cg19624444 ~ cg00130530 + Sex + Age + Cell Prop	cg19624444	cg00130530	0.1	-0.741 – 0.941	0.414	0.242	0.810388655538949	0.893288	cg19624444 ~ cg00130530	FKBP5
GSE88890 (BA11)	cg18302629 ~ cg27512205 + Sex + Age + Cell Prop	cg18302629	cg27512205	-0.037	-0.383 – 0.31	0.171	-0.216	0.830601427276911	0.893288	cg18302629 ~ cg27512205	KITLG
GSE88890 (BA11)	cg19624444 ~ cg26179948 + Sex + Age + Cell Prop	cg19624444	cg26179948	-0.11	-0.821 – 0.6	0.35	-0.315	0.754605912880682	0.893288	cg19624444 ~ cg26179948	JAZF1
GSE88890 (BA11)	cg19624444 ~ cg21654314 + Sex + Age + Cell Prop	cg19624444	cg21654314	-0.09	-0.782 – 0.601	0.34	-0.265	0.79232125626023	0.893288	cg19624444 ~ cg21654314	CHMP6
GSE88890 (BA11)	cg19624444 ~ cg01855601 + Sex + Age + Cell Prop	cg19624444	cg01855601	-0.048	-0.554 – 0.457	0.249	-0.193	0.847919373365002	0.895026	cg19624444 ~ cg01855601
GSE88890 (BA11)	cg18302629 ~ cg11943190 + Sex + Age + Cell Prop	cg18302629	cg11943190	0.016	-0.24 – 0.271	0.126	0.124	0.902266569597324	0.935076	cg18302629 ~ cg11943190	USP49
GSE88890 (BA11)	cg19624444 ~ cg05608730 + Sex + Age + Cell Prop	cg19624444	cg05608730	0.02	-0.578 – 0.618	0.294	0.069	0.945615164822633	0.962501	cg19624444 ~ cg05608730	C1QTNF2
GSE88890 (BA11)	cg19624444 ~ cg06092834 + Sex + Age + Cell Prop	cg19624444	cg06092834	-0.007	-0.722 – 0.709	0.352	-0.02	0.984322455629491	0.984322	cg19624444 ~ cg06092834	MPPE1

## Sheet: GSE88890 (BA25)
Cohort	Formula	Response CpG	Coef.	β	95% CI β	Std. Error β	T-value	P-value	Adj. P	Pair	Stress CpG gene
GSE88890 (BA25)	cg18302629 ~ cg05730092 + Sex + Age + Cell Prop	cg18302629	cg05730092	0.634	0.345 – 0.922	0.141	4.493	0.000103476857779023	0.00384005	cg18302629 ~ cg05730092	BEGAIN
GSE88890 (BA25)	cg18302629 ~ cg11943190 + Sex + Age + Cell Prop	cg18302629	cg11943190	0.567	0.303 – 0.831	0.129	4.397	0.000134738583055292	0.00384005	cg18302629 ~ cg11943190	USP49
GSE88890 (BA25)	cg18302629 ~ cg10782349 + Sex + Age + Cell Prop	cg18302629	cg10782349	-0.851	-1.312 – -0.39	0.226	-3.772	0.000739921696803203	0.0140585	cg18302629 ~ cg10782349	ZNF701
GSE88890 (BA25)	cg18302629 ~ cg22388954 + Sex + Age + Cell Prop	cg18302629	cg22388954	0.483	0.149 – 0.818	0.164	2.953	0.00617845932972152	0.0704344	cg18302629 ~ cg22388954	ADCYAP1
GSE88890 (BA25)	cg18302629 ~ cg00130530 + Sex + Age + Cell Prop	cg18302629	cg00130530	0.666	0.218 – 1.114	0.219	3.04	0.00497604145933073	0.0704344	cg18302629 ~ cg00130530	FKBP5
GSE88890 (BA25)	cg18302629 ~ cg01855601 + Sex + Age + Cell Prop	cg18302629	cg01855601	-0.332	-0.578 – -0.087	0.12	-2.772	0.00962024823949357	0.0869734	cg18302629 ~ cg01855601
GSE88890 (BA25)	cg18302629 ~ cg15703221 + Sex + Age + Cell Prop	cg18302629	cg15703221	-0.379	-0.664 – -0.095	0.139	-2.729	0.0106809381788429	0.0869734	cg18302629 ~ cg15703221	PLA2R1
GSE88890 (BA25)	cg02825527 ~ cg05730092 + Sex + Age + Cell Prop	cg02825527	cg05730092	0.541	0.118 – 0.963	0.207	2.618	0.0139057485905082	0.0990785	cg02825527 ~ cg05730092	BEGAIN
GSE88890 (BA25)	cg18302629 ~ cg20813374 + Sex + Age + Cell Prop	cg18302629	cg20813374	0.418	0.058 – 0.779	0.176	2.374	0.0244369426063553	0.151551	cg18302629 ~ cg20813374	FKBP5
GSE88890 (BA25)	cg18302629 ~ cg21654314 + Sex + Age + Cell Prop	cg18302629	cg21654314	-0.336	-0.63 – -0.042	0.144	-2.336	0.0265879790832777	0.151551	cg18302629 ~ cg21654314	CHMP6
GSE88890 (BA25)	cg02825527 ~ cg00130530 + Sex + Age + Cell Prop	cg02825527	cg00130530	0.653	0.059 – 1.247	0.29	2.249	0.0322920991139061	0.167332	cg02825527 ~ cg00130530	FKBP5
GSE88890 (BA25)	cg02825527 ~ cg11943190 + Sex + Age + Cell Prop	cg02825527	cg11943190	0.418	0.023 – 0.813	0.193	2.163	0.0389331483103624	0.170707	cg02825527 ~ cg11943190	USP49
GSE88890 (BA25)	cg18302629 ~ cg06092834 + Sex + Age + Cell Prop	cg18302629	cg06092834	-0.403	-0.778 – -0.028	0.183	-2.199	0.0360335539369711	0.170707	cg18302629 ~ cg06092834	MPPE1
GSE88890 (BA25)	cg02825527 ~ cg06309855 + Sex + Age + Cell Prop	cg02825527	cg06309855	-0.691	-1.394 – 0.012	0.344	-2.01	0.053838820209707	0.219201	cg02825527 ~ cg06309855	FEZ1
GSE88890 (BA25)	cg19624444 ~ cg01855601 + Sex + Age + Cell Prop	cg19624444	cg01855601	-0.213	-0.441 – 0.015	0.111	-1.911	0.0659708232899389	0.250689	cg19624444 ~ cg01855601
GSE88890 (BA25)	cg18302629 ~ cg09450823 + Sex + Age + Cell Prop	cg18302629	cg09450823	0.671	-0.077 – 1.419	0.366	1.835	0.0767312455194166	0.257275	cg18302629 ~ cg09450823	BRSK2
GSE88890 (BA25)	cg18302629 ~ cg25895971 + Sex + Age + Cell Prop	cg18302629	cg25895971	-0.327	-0.685 – 0.032	0.175	-1.863	0.0726884424851849	0.257275	cg18302629 ~ cg25895971
GSE88890 (BA25)	cg18302629 ~ cg12282311 + Sex + Age + Cell Prop	cg18302629	cg12282311	-0.518	-1.11 – 0.075	0.29	-1.786	0.0844922780714584	0.267559	cg18302629 ~ cg12282311	ZNF2
GSE88890 (BA25)	cg18302629 ~ cg06309855 + Sex + Age + Cell Prop	cg18302629	cg06309855	-0.43	-1.008 – 0.147	0.282	-1.525	0.138168651062726	0.399057	cg18302629 ~ cg06309855	FEZ1
GSE88890 (BA25)	cg19624444 ~ cg12282311 + Sex + Age + Cell Prop	cg19624444	cg12282311	-0.391	-0.918 – 0.136	0.258	-1.517	0.140020137157455	0.399057	cg19624444 ~ cg12282311	ZNF2
GSE88890 (BA25)	cg19624444 ~ cg21654314 + Sex + Age + Cell Prop	cg19624444	cg21654314	-0.19	-0.462 – 0.082	0.133	-1.431	0.162978144778335	0.442369	cg19624444 ~ cg21654314	CHMP6
GSE88890 (BA25)	cg02825527 ~ cg01855601 + Sex + Age + Cell Prop	cg02825527	cg01855601	0.225	-0.11 – 0.559	0.163	1.374	0.179912422198014	0.466137	cg02825527 ~ cg01855601
GSE88890 (BA25)	cg02825527 ~ cg26179948 + Sex + Age + Cell Prop	cg02825527	cg26179948	-0.288	-0.734 – 0.158	0.218	-1.32	0.197198538008238	0.468347	cg02825527 ~ cg26179948	JAZF1
GSE88890 (BA25)	cg02825527 ~ cg10449839 + Sex + Age + Cell Prop	cg02825527	cg10449839	0.368	-0.198 – 0.934	0.277	1.329	0.194069543317499	0.468347	cg02825527 ~ cg10449839	SNX15
GSE88890 (BA25)	cg18302629 ~ cg10449839 + Sex + Age + Cell Prop	cg18302629	cg10449839	-0.266	-0.722 – 0.189	0.223	-1.197	0.241025386386981	0.549538	cg18302629 ~ cg10449839	SNX15
GSE88890 (BA25)	cg18302629 ~ cg27512205 + Sex + Age + Cell Prop	cg18302629	cg27512205	0.245	-0.191 – 0.68	0.213	1.149	0.259753666903143	0.56946	cg18302629 ~ cg27512205	KITLG
GSE88890 (BA25)	cg19624444 ~ cg20813374 + Sex + Age + Cell Prop	cg19624444	cg20813374	0.18	-0.158 – 0.519	0.165	1.09	0.284902668473965	0.57998	cg19624444 ~ cg20813374	FKBP5
GSE88890 (BA25)	cg02825527 ~ cg27512205 + Sex + Age + Cell Prop	cg02825527	cg27512205	-0.291	-0.837 – 0.254	0.267	-1.092	0.28366305694464	0.57998	cg02825527 ~ cg27512205	KITLG
GSE88890 (BA25)	cg02825527 ~ cg22388954 + Sex + Age + Cell Prop	cg02825527	cg22388954	0.232	-0.237 – 0.701	0.229	1.011	0.320344302253296	0.609539	cg02825527 ~ cg22388954	ADCYAP1
GSE88890 (BA25)	cg19624444 ~ cg10449839 + Sex + Age + Cell Prop	cg19624444	cg10449839	0.198	-0.203 – 0.6	0.196	1.01	0.32080983311645	0.609539	cg19624444 ~ cg10449839	SNX15
GSE88890 (BA25)	cg19624444 ~ cg06309855 + Sex + Age + Cell Prop	cg19624444	cg06309855	0.243	-0.275 – 0.761	0.253	0.96	0.344877348505904	0.62109	cg19624444 ~ cg06309855	FEZ1
GSE88890 (BA25)	cg02825527 ~ cg20813374 + Sex + Age + Cell Prop	cg02825527	cg20813374	0.226	-0.259 – 0.711	0.237	0.953	0.348681959372965	0.62109	cg02825527 ~ cg20813374	FKBP5
GSE88890 (BA25)	cg19624444 ~ cg27512205 + Sex + Age + Cell Prop	cg19624444	cg27512205	0.153	-0.233 – 0.538	0.189	0.809	0.42532304877456	0.621626	cg19624444 ~ cg27512205	KITLG
GSE88890 (BA25)	cg02825527 ~ cg05608730 + Sex + Age + Cell Prop	cg02825527	cg05608730	-0.179	-0.619 – 0.261	0.215	-0.832	0.412479780200672	0.621626	cg02825527 ~ cg05608730	C1QTNF2
GSE88890 (BA25)	cg19624444 ~ cg26179948 + Sex + Age + Cell Prop	cg19624444	cg26179948	0.127	-0.191 – 0.446	0.156	0.819	0.41969501767043	0.621626	cg19624444 ~ cg26179948	JAZF1
GSE88890 (BA25)	cg02825527 ~ cg10782349 + Sex + Age + Cell Prop	cg02825527	cg10782349	-0.3	-0.995 – 0.395	0.34	-0.883	0.384759873469454	0.621626	cg02825527 ~ cg10782349	ZNF701
GSE88890 (BA25)	cg18302629 ~ cg06993329 + Sex + Age + Cell Prop	cg18302629	cg06993329	0.186	-0.265 – 0.638	0.221	0.845	0.405129832211911	0.621626	cg18302629 ~ cg06993329	CHID1
GSE88890 (BA25)	cg19624444 ~ cg15703221 + Sex + Age + Cell Prop	cg19624444	cg15703221	-0.111	-0.387 – 0.166	0.135	-0.818	0.419860429186959	0.621626	cg19624444 ~ cg15703221	PLA2R1
GSE88890 (BA25)	cg19624444 ~ cg06092834 + Sex + Age + Cell Prop	cg19624444	cg06092834	-0.148	-0.498 – 0.202	0.171	-0.863	0.39495445450271	0.621626	cg19624444 ~ cg06092834	MPPE1
GSE88890 (BA25)	cg02825527 ~ cg06993329 + Sex + Age + Cell Prop	cg02825527	cg06993329	-0.217	-0.783 – 0.348	0.276	-0.786	0.438055898517912	0.62423	cg02825527 ~ cg06993329	CHID1
GSE88890 (BA25)	cg02825527 ~ cg09450823 + Sex + Age + Cell Prop	cg02825527	cg09450823	0.351	-0.628 – 1.33	0.479	0.733	0.469476528986294	0.652687	cg02825527 ~ cg09450823	BRSK2
GSE88890 (BA25)	cg19624444 ~ cg09450823 + Sex + Age + Cell Prop	cg19624444	cg09450823	-0.21	-0.897 – 0.478	0.336	-0.623	0.538015702547146	0.69418	cg19624444 ~ cg09450823	BRSK2
GSE88890 (BA25)	cg19624444 ~ cg00130530 + Sex + Age + Cell Prop	cg19624444	cg00130530	-0.136	-0.584 – 0.312	0.219	-0.619	0.540597296245164	0.69418	cg19624444 ~ cg00130530	FKBP5
GSE88890 (BA25)	cg19624444 ~ cg05608730 + Sex + Age + Cell Prop	cg19624444	cg05608730	0.087	-0.224 – 0.397	0.152	0.571	0.572394038313921	0.69418	cg19624444 ~ cg05608730	C1QTNF2
GSE88890 (BA25)	cg19624444 ~ cg25895971 + Sex + Age + Cell Prop	cg19624444	cg25895971	-0.097	-0.427 – 0.234	0.162	-0.598	0.554331261928345	0.69418	cg19624444 ~ cg25895971
GSE88890 (BA25)	cg02825527 ~ cg15703221 + Sex + Age + Cell Prop	cg02825527	cg15703221	0.127	-0.268 – 0.523	0.193	0.659	0.515349740387088	0.69418	cg02825527 ~ cg15703221	PLA2R1
GSE88890 (BA25)	cg02825527 ~ cg06092834 + Sex + Age + Cell Prop	cg02825527	cg06092834	-0.145	-0.648 – 0.358	0.246	-0.589	0.560423748288326	0.69418	cg02825527 ~ cg06092834	MPPE1
GSE88890 (BA25)	cg02825527 ~ cg25895971 + Sex + Age + Cell Prop	cg02825527	cg25895971	-0.074	-0.547 – 0.4	0.232	-0.318	0.753012115186556	0.894202	cg02825527 ~ cg25895971
GSE88890 (BA25)	cg19624444 ~ cg05730092 + Sex + Age + Cell Prop	cg19624444	cg05730092	-0.036	-0.365 – 0.293	0.161	-0.223	0.824765406525977	0.925171	cg19624444 ~ cg05730092	BEGAIN
GSE88890 (BA25)	cg19624444 ~ cg22388954 + Sex + Age + Cell Prop	cg19624444	cg22388954	0.019	-0.316 – 0.353	0.164	0.116	0.908838645182679	0.925171	cg19624444 ~ cg22388954	ADCYAP1
GSE88890 (BA25)	cg19624444 ~ cg11943190 + Sex + Age + Cell Prop	cg19624444	cg11943190	0.023	-0.276 – 0.321	0.146	0.156	0.877480784809117	0.925171	cg19624444 ~ cg11943190	USP49
GSE88890 (BA25)	cg18302629 ~ cg26179948 + Sex + Age + Cell Prop	cg18302629	cg26179948	0.039	-0.328 – 0.406	0.179	0.215	0.831354978192166	0.925171	cg18302629 ~ cg26179948	JAZF1
GSE88890 (BA25)	cg19624444 ~ cg10782349 + Sex + Age + Cell Prop	cg19624444	cg10782349	0.028	-0.466 – 0.521	0.241	0.115	0.908939559198364	0.925171	cg19624444 ~ cg10782349	ZNF701
GSE88890 (BA25)	cg19624444 ~ cg06993329 + Sex + Age + Cell Prop	cg19624444	cg06993329	0.024	-0.376 – 0.424	0.196	0.123	0.903327871170259	0.925171	cg19624444 ~ cg06993329	CHID1
GSE88890 (BA25)	cg02825527 ~ cg21654314 + Sex + Age + Cell Prop	cg02825527	cg21654314	0.039	-0.362 – 0.44	0.196	0.198	0.844200185610394	0.925171	cg02825527 ~ cg21654314	CHMP6
GSE88890 (BA25)	cg02825527 ~ cg12282311 + Sex + Age + Cell Prop	cg02825527	cg12282311	0.06	-0.72 – 0.841	0.382	0.158	0.875377057556591	0.925171	cg02825527 ~ cg12282311	ZNF2
GSE88890 (BA25)	cg18302629 ~ cg05608730 + Sex + Age + Cell Prop	cg18302629	cg05608730	0.008	-0.348 – 0.364	0.174	0.045	0.964318902991354	0.964319	cg18302629 ~ cg05608730	C1QTNF2

## Sheet: Reproducible subset
Cohort	Formula	Response CpG	Coef.	β	95% CI β	Std. Error β	T-value	P-value	Adj. P	Pair	Stress CpG gene
SKI	cg02825527 ~ cg21654314 + Sex + Age + Batch + Other.pers.dis + Alcohol	cg02825527	cg21654314	-0.174	-0.301 – -0.048	0.064	-2.742	0.00750691308096429	0.189654	cg02825527 ~ cg21654314	CHMP6
SKI	cg02825527 ~ cg11943190 + Sex + Age + Batch + Other.pers.dis + Alcohol	cg02825527	cg11943190	0.26	0.037 – 0.483	0.112	2.316	0.0230937360800967	0.292457	cg02825527 ~ cg11943190	USP49
SKI	cg02825527 ~ cg00130530 + Sex + Age + Batch + Other.pers.dis + Alcohol	cg02825527	cg00130530	0.128	0.018 – 0.239	0.056	2.304	0.0237637310479091	0.292457	cg02825527 ~ cg00130530	FKBP5
E-GEOD-72680	cg19624444 ~ cg06309855 + Sex + Age + Ethn. + BMI + Cell Prop.	cg19624444	cg06309855	0.301	0.127 – 0.474	0.088	3.404	0.000737318665947334	0.0287554	cg19624444 ~ cg06309855	FEZ1
E-GEOD-72680	cg18302629 ~ cg10782349 + Sex + Age + Ethn. + BMI + Cell Prop.	cg18302629	cg10782349	-0.1	-0.177 – -0.023	0.039	-2.549	0.0112077438653723	0.218551	cg18302629 ~ cg10782349	ZNF701
E-GEOD-72680	cg18302629 ~ cg05608730 + Sex + Age + Ethn. + BMI + Cell Prop.	cg18302629	cg05608730	-0.186	-0.351 – -0.021	0.084	-2.213	0.0275167872119498	0.268203	cg18302629 ~ cg05608730	C1QTNF2
E-GEOD-72680	cg19624444 ~ cg15703221 + Sex + Age + Ethn. + BMI + Cell Prop.	cg19624444	cg15703221	-0.168	-0.321 – -0.016	0.078	-2.173	0.0304311956092888	0.268203	cg19624444 ~ cg15703221	PLA2R1
E-GEOD-72680	cg02825527 ~ cg06092834 + Sex + Age + Ethn. + BMI + Cell Prop.	cg02825527	cg06092834	0.248	0.018 – 0.478	0.117	2.123	0.0343849367269138	0.268203	cg02825527 ~ cg06092834	MPPE1
E-GEOD-41826 (glia)	cg18302629 ~ cg05608730 + Sex + Age + Ethnicity	cg18302629	cg05608730	0.282	0.124 – 0.441	0.079	3.573	0.000771940479103151	0.0486323	cg18302629 ~ cg05608730	C1QTNF2
E-GEOD-41826 (glia)	cg19624444 ~ cg06309855 + Sex + Age + Ethnicity	cg19624444	cg06309855	-0.526	-0.917 – -0.135	0.195	-2.7	0.00934552949724761	0.141683	cg19624444 ~ cg06309855	FEZ1
E-GEOD-41826 (glia)	cg18302629 ~ cg11943190 + Sex + Age + Ethnicity	cg18302629	cg11943190	0.295	0.07 – 0.521	0.112	2.629	0.0112446676346915	0.141683	cg18302629 ~ cg11943190	USP49
E-GEOD-41826 (glia)	cg18302629 ~ cg12282311 + Sex + Age + Ethnicity	cg18302629	cg12282311	0.241	0.061 – 0.421	0.09	2.685	0.00971629476944048	0.141683	cg18302629 ~ cg12282311	ZNF2
E-GEOD-41826 (glia)	cg18302629 ~ cg22388954 + Sex + Age + Ethnicity	cg18302629	cg22388954	0.186	0.023 – 0.348	0.081	2.287	0.0263024931071156	0.195062	cg18302629 ~ cg22388954	ADCYAP1
E-GEOD-41826 (glia)	cg02825527 ~ cg20813374 + Sex + Age + Ethnicity	cg02825527	cg20813374	0.552	0.049 – 1.056	0.251	2.202	0.0321429889130059	0.195062	cg02825527 ~ cg20813374	FKBP5
E-GEOD-41826 (glia)	cg18302629 ~ cg00130530 + Sex + Age + Ethnicity	cg18302629	cg00130530	0.237	0.011 – 0.463	0.113	2.1	0.0405980627982022	0.201458	cg18302629 ~ cg00130530	FKBP5
GSE88890 (BA11)	cg18302629 ~ cg01855601 + Sex + Age + Cell Prop	cg18302629	cg01855601	-0.254	-0.455 – -0.053	0.099	-2.569	0.0147560434677212	0.165988	cg18302629 ~ cg01855601
GSE88890 (BA11)	cg02825527 ~ cg20813374 + Sex + Age + Cell Prop	cg02825527	cg20813374	-0.937	-1.699 – -0.175	0.375	-2.498	0.0174724579315454	0.165988	cg02825527 ~ cg20813374	FKBP5
GSE88890 (BA11)	cg18302629 ~ cg00130530 + Sex + Age + Cell Prop	cg18302629	cg00130530	0.445	0.114 – 0.776	0.163	2.73	0.00995541444360303	0.165988	cg18302629 ~ cg00130530	FKBP5
GSE88890 (BA11)	cg19624444 ~ cg15703221 + Sex + Age + Cell Prop	cg19624444	cg15703221	0.858	0.196 – 1.519	0.326	2.634	0.0125985925492154	0.165988	cg19624444 ~ cg15703221	PLA2R1
GSE88890 (BA11)	cg02825527 ~ cg21654314 + Sex + Age + Cell Prop	cg02825527	cg21654314	0.72	0.093 – 1.348	0.309	2.334	0.0256157058244977	0.208585	cg02825527 ~ cg21654314	CHMP6
GSE88890 (BA11)	cg02825527 ~ cg00130530 + Sex + Age + Cell Prop	cg02825527	cg00130530	-0.836	-1.605 – -0.068	0.378	-2.213	0.0337495963413756	0.231319	cg02825527 ~ cg00130530	FKBP5
GSE88890 (BA11)	cg18302629 ~ cg12282311 + Sex + Age + Cell Prop	cg18302629	cg12282311	0.458	0.03 – 0.886	0.211	2.177	0.0365240796646259	0.231319	cg18302629 ~ cg12282311	ZNF2
GSE88890 (BA11)	cg02825527 ~ cg06092834 + Sex + Age + Cell Prop	cg02825527	cg06092834	0.662	0.002 – 1.321	0.324	2.039	0.0492567964740996	0.243826	cg02825527 ~ cg06092834	MPPE1
GSE88890 (BA25)	cg18302629 ~ cg11943190 + Sex + Age + Cell Prop	cg18302629	cg11943190	0.567	0.303 – 0.831	0.129	4.397	0.000134738583055292	0.00384005	cg18302629 ~ cg11943190	USP49
GSE88890 (BA25)	cg18302629 ~ cg10782349 + Sex + Age + Cell Prop	cg18302629	cg10782349	-0.851	-1.312 – -0.39	0.226	-3.772	0.000739921696803203	0.0140585	cg18302629 ~ cg10782349	ZNF701
GSE88890 (BA25)	cg18302629 ~ cg22388954 + Sex + Age + Cell Prop	cg18302629	cg22388954	0.483	0.149 – 0.818	0.164	2.953	0.00617845932972152	0.0704344	cg18302629 ~ cg22388954	ADCYAP1
GSE88890 (BA25)	cg18302629 ~ cg00130530 + Sex + Age + Cell Prop	cg18302629	cg00130530	0.666	0.218 – 1.114	0.219	3.04	0.00497604145933073	0.0704344	cg18302629 ~ cg00130530	FKBP5
GSE88890 (BA25)	cg18302629 ~ cg01855601 + Sex + Age + Cell Prop	cg18302629	cg01855601	-0.332	-0.578 – -0.087	0.12	-2.772	0.00962024823949357	0.0869734	cg18302629 ~ cg01855601
GSE88890 (BA25)	cg02825527 ~ cg00130530 + Sex + Age + Cell Prop	cg02825527	cg00130530	0.653	0.059 – 1.247	0.29	2.249	0.0322920991139061	0.167332	cg02825527 ~ cg00130530	FKBP5
GSE88890 (BA25)	cg02825527 ~ cg11943190 + Sex + Age + Cell Prop	cg02825527	cg11943190	0.418	0.023 – 0.813	0.193	2.163	0.0389331483103624	0.170707	cg02825527 ~ cg11943190	USP49

## Sheet: Subset with matching direction
Cohort	Formula	Response CpG	Coef.	β	95% CI β	Std. Error β	T-value	P-value	Adj. P	Pair	Stress CpG gene
SKI	cg02825527 ~ cg11943190 + Sex + Age + Batch + Other.pers.dis + Alcohol	cg02825527	cg11943190	0.26	0.037 – 0.483	0.112	2.316	0.0230937360800967	0.292457	cg02825527 ~ cg11943190	USP49
GSE88890 (BA25)	cg02825527 ~ cg11943190 + Sex + Age + Cell Prop	cg02825527	cg11943190	0.418	0.023 – 0.813	0.193	2.163	0.0389331483103624	0.170707	cg02825527 ~ cg11943190	USP49
E-GEOD-72680	cg18302629 ~ cg10782349 + Sex + Age + Ethn. + BMI + Cell Prop.	cg18302629	cg10782349	-0.1	-0.177 – -0.023	0.039	-2.549	0.0112077438653723	0.218551	cg18302629 ~ cg10782349	ZNF701
GSE88890 (BA25)	cg18302629 ~ cg10782349 + Sex + Age + Cell Prop	cg18302629	cg10782349	-0.851	-1.312 – -0.39	0.226	-3.772	0.000739921696803203	0.0140585	cg18302629 ~ cg10782349	ZNF701
E-GEOD-72680	cg02825527 ~ cg06092834 + Sex + Age + Ethn. + BMI + Cell Prop.	cg02825527	cg06092834	0.248	0.018 – 0.478	0.117	2.123	0.0343849367269138	0.268203	cg02825527 ~ cg06092834	MPPE1
GSE88890 (BA11)	cg02825527 ~ cg06092834 + Sex + Age + Cell Prop	cg02825527	cg06092834	0.662	0.002 – 1.321	0.324	2.039	0.0492567964740996	0.243826	cg02825527 ~ cg06092834	MPPE1
E-GEOD-41826 (glia)	cg18302629 ~ cg11943190 + Sex + Age + Ethnicity	cg18302629	cg11943190	0.295	0.07 – 0.521	0.112	2.629	0.0112446676346915	0.141683	cg18302629 ~ cg11943190	USP49
GSE88890 (BA25)	cg18302629 ~ cg11943190 + Sex + Age + Cell Prop	cg18302629	cg11943190	0.567	0.303 – 0.831	0.129	4.397	0.000134738583055292	0.00384005	cg18302629 ~ cg11943190	USP49
E-GEOD-41826 (glia)	cg18302629 ~ cg12282311 + Sex + Age + Ethnicity	cg18302629	cg12282311	0.241	0.061 – 0.421	0.09	2.685	0.00971629476944048	0.141683	cg18302629 ~ cg12282311	ZNF2
GSE88890 (BA11)	cg18302629 ~ cg12282311 + Sex + Age + Cell Prop	cg18302629	cg12282311	0.458	0.03 – 0.886	0.211	2.177	0.0365240796646259	0.231319	cg18302629 ~ cg12282311	ZNF2
E-GEOD-41826 (glia)	cg18302629 ~ cg22388954 + Sex + Age + Ethnicity	cg18302629	cg22388954	0.186	0.023 – 0.348	0.081	2.287	0.0263024931071156	0.195062	cg18302629 ~ cg22388954	ADCYAP1
GSE88890 (BA25)	cg18302629 ~ cg22388954 + Sex + Age + Cell Prop	cg18302629	cg22388954	0.483	0.149 – 0.818	0.164	2.953	0.00617845932972152	0.0704344	cg18302629 ~ cg22388954	ADCYAP1
E-GEOD-41826 (glia)	cg18302629 ~ cg00130530 + Sex + Age + Ethnicity	cg18302629	cg00130530	0.237	0.011 – 0.463	0.113	2.1	0.0405980627982022	0.201458	cg18302629 ~ cg00130530	FKBP5
GSE88890 (BA11)	cg18302629 ~ cg00130530 + Sex + Age + Cell Prop	cg18302629	cg00130530	0.445	0.114 – 0.776	0.163	2.73	0.00995541444360303	0.165988	cg18302629 ~ cg00130530	FKBP5
GSE88890 (BA25)	cg18302629 ~ cg00130530 + Sex + Age + Cell Prop	cg18302629	cg00130530	0.666	0.218 – 1.114	0.219	3.04	0.00497604145933073	0.0704344	cg18302629 ~ cg00130530	FKBP5
GSE88890 (BA11)	cg18302629 ~ cg01855601 + Sex + Age + Cell Prop	cg18302629	cg01855601	-0.254	-0.455 – -0.053	0.099	-2.569	0.0147560434677212	0.165988	cg18302629 ~ cg01855601
GSE88890 (BA25)	cg18302629 ~ cg01855601 + Sex + Age + Cell Prop	cg18302629	cg01855601	-0.332	-0.578 – -0.087	0.12	-2.772	0.00962024823949357	0.0869734	cg18302629 ~ cg01855601
