# Supplementary material for: Methylation in MAD1L1 is associated with the severity of suicide attempt and phenotypes of depression
Source: Clin Epigenetics. 2023 Jan 4;15:1. doi: 10.1186/s13148-022-01394-5 (PMC9811786; doi:10.1186/s13148-022-01394-5)
Supplement: Supplementary file 18 — Additional file 18: Table S10.Color codes for chromatin states tracks in Fig. 5. [file 13148_2022_1394_MOESM18_ESM.xlsx]

## Sheet: Sheet1
Abbreviation	HEX color code	Description
Quies	"#f0ebeb"	Quiescent/Low
TssA	"#FF0000"	Active TSS
ReprPCWk	"#808080"	Weak Repressed PolyComb
TssBiv	"#FF0000"	Bivalent/Poised TSS
ReprPC	"#808080"	Repressed PolyComb
Het	"#f0ebeb"	Heterochromatin
Enh	"#FFFF00"	Enhancers
TxWk	"#008000"	Weak transcription
TssAFlnk	"#FF0000"	Flanking Active TSS
Tx	"#008000"	Strong transcription
EnhG	"#FFFF00"	Genic enhancers
ZNF_Rpts	"#f0ebeb"	ZNF genes & repeats
TxFlnk	"#008000"	Transcr. at gene 5' and 3'
EnhBiv	"#FFFF00"	Bivalent Enhancer
BivFlnk	"#E1742A"	Flanking Bivalent TSS/Enh
